# Supplementary material for: The Human Gut Chip “HuGChip”, an Explorative Phylogenetic Microarray for Determining Gut Microbiome Diversity at Family Level
Source: PLoS One. 2013 May 17;8(5):e62544. doi: 10.1371/journal.pone.0062544 (PMC3656878; doi:10.1371/journal.pone.0062544)
Supplement: Table S1 — Targeted family, sequence, region and localization on the 16S rRNA gene of the probes spotted on the HuGChip. (XLSX) [file pone.0062544.s003.xlsx]

## Sheet: Feuil1
ID		genre	numero	ordr	numJob	numero	ordr	sonde	posi	length
6939_1_1		Actinomycetaceae	1	1	6939	1	1	CGTGGCTCTAGAGATAGGGTTTACC	478	25
6939_1_2		Actinomycetaceae	1	2	6939	1	2	GATTGCTTCGGAGACGGGGTTTCCC	478	25
6939_1_3		Actinomycetaceae	1	3	6939	1	3	CGATGTGCCAGAGATGGTGCAGCCT	478	25
6939_1_4		Actinomycetaceae	1	4	6939	1	4	GTCTACTCCGGAGACGGGGCATCCT	478	25
6939_1_5		Actinomycetaceae	1	5	6939	1	5	GTCTACTCCGGAGACGGGGCTTCCT	478	25
6939_1_6		Actinomycetaceae	1	6	6939	1	6	GTCTACTCCGGAGACGGGGCCTCCT	478	25
6939_1_7		Actinomycetaceae	1	7	6939	1	7	GTCTACTCCGGAGACGGGGCGTCCT	478	25
6939_1_8		Actinomycetaceae	1	8	6939	1	8	GTCTACTCCGGAGACGGGGTATCCT	478	25
6939_1_9		Actinomycetaceae	1	9	6939	1	9	GTCTACTCCGGAGACGGGGTTTCCT	478	25
6939_1_10		Actinomycetaceae	1	10	6939	1	10	GTCTACTCCGGAGACGGGGTCTCCT	478	25
6939_1_11		Actinomycetaceae	1	11	6939	1	11	GTCTACTCCGGAGACGGGGTGTCCT	478	25
6939_1_12		Actinomycetaceae	1	12	6939	1	12	GTCTGCTCCGGAGACGGGGCATCCT	478	25
6939_1_13		Actinomycetaceae	1	13	6939	1	13	GTCTGCTCCGGAGACGGGGCTTCCT	478	25
6939_1_14		Actinomycetaceae	1	14	6939	1	14	GTCTGCTCCGGAGACGGGGCCTCCT	478	25
6939_1_15		Actinomycetaceae	1	15	6939	1	15	GTCTGCTCCGGAGACGGGGCGTCCT	478	25
6939_1_16		Actinomycetaceae	1	16	6939	1	16	GTCTGCTCCGGAGACGGGGTATCCT	478	25
6939_1_17		Actinomycetaceae	1	17	6939	1	17	GTCTGCTCCGGAGACGGGGTTTCCT	478	25
6939_1_18		Actinomycetaceae	1	18	6939	1	18	GTCTGCTCCGGAGACGGGGTCTCCT	478	25
6939_1_19		Actinomycetaceae	1	19	6939	1	19	GTCTGCTCCGGAGACGGGGTGTCCT	478	25
6939_1_20		Actinomycetaceae	1	20	6939	1	20	CGACACTGCAGAGATGTGGTGGCAT	478	25
6939_2_1		Actinomycetaceae	2	1	6939	2	1	GGGCTTGCGGTGGGTACGGGCCGGC	859	25
6939_2_2		Actinomycetaceae	2	2	6939	2	2	GGGCGTGCGGTGGGTACGGGCTGGC	859	25
6939_2_3		Actinomycetaceae	2	3	6939	2	3	GGGGTTGCAGTGGGTACGGGCAGAC	859	25
6939_2_4		Actinomycetaceae	2	4	6939	2	4	GGTGTTGCAGTGGGTACGGGCAGAC	859	25
6939_2_5		Actinomycetaceae	2	5	6939	2	5	GGTCTTGCGGTGGGTACGGGCCGGC	859	25
6939_2_6		Actinomycetaceae	2	6	6939	2	6	GGGCGTGCGGTGGGTACGGGCTGAC	859	25
6939_3_1		Actinomycetaceae	3	1	6939	3	1	CGCGTCTGTCGTGAAAACTTCCGGC	892	25
6939_3_2		Actinomycetaceae	3	2	6939	3	2	CGCGTCTGCCGTGAAATCCTCTGGC	892	25
6939_3_3		Actinomycetaceae	3	3	6939	3	3	TGCGCCTGCTGTGAAAGACCGGGGC	892	25
6939_3_4		Actinomycetaceae	3	4	6939	3	4	CGCGTCTGTCGTGAAATCCTCTGGC	892	25
6939_3_5		Actinomycetaceae	3	5	6939	3	5	TGCGTCTGTCGTGAAATCCTCTGGC	892	25
6939_4_1		Actinomycetaceae	4	1	6939	4	1	TGACCAGTCTGCATGGGTTGGTTTG	1321	25
6939_4_2		Actinomycetaceae	4	2	6939	4	2	TGCTTTTGCCGCATGGTGGGGGTTG	1321	25
6939_4_3		Actinomycetaceae	4	3	6939	4	3	TGGGTCTGTCGCATCGTGGGCCTGG	1321	25
6939_4_4		Actinomycetaceae	4	4	6939	4	4	ACTGGCCTTCGCATGGGGGTTGGTG	1321	25
6939_5_1		Actinomycetaceae	5	1	6939	5	1	TATGTCTTGGGCTTCACGCATGCTA	265	25
	Nombre Actinomycetaceae	36
6940_1_1		Aerococcaceae	1	1	6940	1	1	ATGGTTGATTGAAAGATGGCTCTGC	1361	25
6940_1_2		Aerococcaceae	1	2	6940	1	2	GTTAAGTTGGGAAAGGTGGCTACGG	1361	25
6940_1_3		Aerococcaceae	1	3	6940	1	3	GTTAAGTTGGGAAAGGTGCCTACGG	1361	25
6940_1_4		Aerococcaceae	1	4	6940	1	4	GTGGTGTTTGGAAAGACGGCTTTGC	1361	25
6940_1_5		Aerococcaceae	1	5	6940	1	5	ACTCATTGGGGAAAGATGGTTTTGC	1361	25
6940_1_6		Aerococcaceae	1	6	6940	1	6	TCTCATTGGGGAAAGATGGTTTTGC	1361	25
6940_1_7		Aerococcaceae	1	7	6940	1	7	CCTCATTGGGGAAAGATGGTTTTGC	1361	25
6940_1_8		Aerococcaceae	1	8	6940	1	8	GCTCATTGGGGAAAGATGGTTTTGC	1361	25
6940_1_9		Aerococcaceae	1	9	6940	1	9	TTTCATTGACGAAAGATGCTTATGG	1361	25
6940_1_10		Aerococcaceae	1	10	6940	1	10	ATCCAGTGAGGAAAGGTGGCGCAAG	1361	25
6940_1_11		Aerococcaceae	1	11	6940	1	11	GAAGAAGATTGAAAGACGGCTCTGC	1361	25
6940_1_12		Aerococcaceae	1	12	6940	1	12	ATCAATGAAGGAAAGACGGCTTCGG	1361	25
6940_1_13		Aerococcaceae	1	13	6940	1	13	GAAGGAGATTGAAAGACGGCTCTGC	1361	25
6940_2_1		Aerococcaceae	2	1	6940	2	1	GCTAGGGATTGACGGTAACTAATCA	1079	25
6940_2_2		Aerococcaceae	2	2	6940	2	2	TTAGTAGATTGACGGTATCTAACCA	1079	25
6940_2_3		Aerococcaceae	2	3	6940	2	3	CTAGTAGATTGACGGTATCTAACCA	1079	25
6940_2_4		Aerococcaceae	2	4	6940	2	4	GTAGTAGATTGACGGTATCTAACCA	1079	25
6940_2_5		Aerococcaceae	2	5	6940	2	5	CTCCAGTCTTGACGGTATCTTACCA	1079	25
6940_2_6		Aerococcaceae	2	6	6940	2	6	TACAGGACTTGACGGTATCTAACCA	1079	25
6940_2_7		Aerococcaceae	2	7	6940	2	7	TTACTCGTTTGACGGTATCTCACCA	1079	25
6940_2_8		Aerococcaceae	2	8	6940	2	8	CTATGCGTGTGACGGTATCTAACCA	1079	25
6940_2_9		Aerococcaceae	2	9	6940	2	9	CTACAGTCTTGACGGTATCTTATCA	1079	25
6940_2_10		Aerococcaceae	2	10	6940	2	10	TTACCGGAGTGACGGTATCTAACCA	1079	25
6940_3_1		Aerococcaceae	3	1	6940	3	1	TATTAGCCAAGAACACCCCTAGTAG	1110	25
6940_3_2		Aerococcaceae	3	2	6940	3	2	TGTTAGAGAAGAACGGCTACTAGAG	1110	25
6940_3_3		Aerococcaceae	3	3	6940	3	3	TGTTAGAGAAGAACGGCTACTATAG	1110	25
6940_3_4		Aerococcaceae	3	4	6940	3	4	TGTAAGAGAAGAACAAATTGGAGAG	1110	25
6940_3_5		Aerococcaceae	3	5	6940	3	5	TGTTAGAGAAGAACCATCCATGTAT	1110	25
6940_3_6		Aerococcaceae	3	6	6940	3	6	TGTTAGAGAAGAACCATCCTTGTAT	1110	25
6940_3_7		Aerococcaceae	3	7	6940	3	7	TGTTAGAGAAGAACCATCCCTGTAT	1110	25
6940_3_8		Aerococcaceae	3	8	6940	3	8	TGTTAGAGAAGAACCATCCGTGTAT	1110	25
6940_3_9		Aerococcaceae	3	9	6940	3	9	TGTGAGAGAAGAACAGCGAGTAGAG	1110	25
6940_3_10		Aerococcaceae	3	10	6940	3	10	TGTTAGAGAAGAACAGCGCATAGAG	1110	25
6940_3_11		Aerococcaceae	3	11	6940	3	11	TATAAGAGAAGAACAAATTGTAGAG	1110	25
6940_3_12		Aerococcaceae	3	12	6940	3	12	TGTTAGAGAAGAACGACCGGTAGAG	1110	25
6940_4_1		Aerococcaceae	4	1	6940	4	1	CCTTGAGCGGGGGATAACGGTCGGA	1424	25
6940_4_2		Aerococcaceae	4	2	6940	4	2	CCTTTAGTGGGGGATAACAGTCGGA	1424	25
6940_4_3		Aerococcaceae	4	3	6940	4	3	CGATAAGCGGGGGACAACATCCGGA	1424	25
6940_4_4		Aerococcaceae	4	4	6940	4	4	CCTTTAGCGGGGGATAACATTCGGA	1424	25
6940_4_5		Aerococcaceae	4	5	6940	4	5	CCTTTAGTGGGGGATAACTGTCGGA	1424	25
6940_4_6		Aerococcaceae	4	6	6940	4	6	CTCATAGTGGGGGATAACAGTCGGA	1424	25
6940_4_7		Aerococcaceae	4	7	6940	4	7	CTATAAGCGGGGGATAACATTCGGA	1424	25
6940_4_8		Aerococcaceae	4	8	6940	4	8	CCTTAAGCGGGGGATAACCATTGGA	1424	25
6940_5_1		Aerococcaceae	5	1	6940	5	1	GGACGATACAACGAGCAGCAAACTC	306	25
6940_5_2		Aerococcaceae	5	2	6940	5	2	GGATGGTACAACGAGTCGCTAACTC	306	25
6940_5_3		Aerococcaceae	5	3	6940	5	3	GGATGGTACAACGAGCAGCGACCTT	306	25
6940_5_4		Aerococcaceae	5	4	6940	5	4	GGATGGTACAACGAGCAGCGACCTC	306	25
6940_5_5		Aerococcaceae	5	5	6940	5	5	GGATGGTACAACGAGAAGCAACGTC	306	25
6940_5_6		Aerococcaceae	5	6	6940	5	6	GGATGGTACAACGAGCAGCGAACTC	306	25
6940_5_7		Aerococcaceae	5	7	6940	5	7	GGATGGTACAACGAGTCGCAAACCC	306	25
	Nombre Aerococcaceae	50
6941_1_1		Aeromonodaceae	1	1	6941	1	1	GACCGCTGTGACGTTAACCACAGAA	1084	25
6941_1_2		Aeromonodaceae	1	2	6941	1	2	GTCAACTGTGACGTTACTCGCAGAA	1084	25
6941_1_3		Aeromonodaceae	1	3	6941	1	3	GCCAGCTGTGACGTTACTCGCAGAA	1084	25
6941_1_4		Aeromonodaceae	1	4	6941	1	4	GCTTGCTGTGACGTTAACTGCAGAA	1084	25
6941_1_5		Aeromonodaceae	1	5	6941	1	5	ATCATCATTGACGTTACCTACAGAA	1084	25
6941_1_6		Aeromonodaceae	1	6	6941	1	6	GCTGGCTGTGACGTTACTCGCAGAA	1084	25
6941_1_7		Aeromonodaceae	1	7	6941	1	7	GTGTGCTGTGACGTTACCCACAGAA	1084	25
6941_1_8		Aeromonodaceae	1	8	6941	1	8	GCGCACTGTGACGTTACCCACAGAA	1084	25
6941_2_1		Aeromonodaceae	2	1	6941	2	1	AGTGGTGAGGAAAGGCGGTTGGCTA	1115	25
6941_2_2		Aeromonodaceae	2	2	6941	2	2	AGCGAGGAGGAAAGGTTGGCGCCTA	1115	25
6941_2_3		Aeromonodaceae	2	3	6941	2	3	AGCGAGGAGGAAAGGTTGGTAGCGA	1115	25
6941_2_4		Aeromonodaceae	2	4	6941	2	4	AGAAACTAGGAAAGGTATACCAGCA	1115	25
6941_2_5		Aeromonodaceae	2	5	6941	2	5	AGTAGGGAGGAAGGGGTGATGTCTA	1115	25
6941_2_6		Aeromonodaceae	2	6	6941	2	6	AGCGAGGAGGAAAGGTCAGTAGCTA	1115	25
6941_2_7		Aeromonodaceae	2	7	6941	2	7	AGTGGGGAGGAAAGGCGTACGGCGA	1115	25
6941_2_8		Aeromonodaceae	2	8	6941	2	8	AGTGGGGAGGAAAGGTGTGTGGCGA	1115	25
6941_2_9		Aeromonodaceae	2	9	6941	2	9	AGCGAGGAGGAAAGGTTGGTACCTA	1115	25
6941_2_10		Aeromonodaceae	2	10	6941	2	10	AGCGAGGAGGAAAGGTTGGTAGCTA	1115	25
6941_3_1		Aeromonodaceae	3	1	6941	3	1	GCGATTGGATGAACCCAAGTGAGAT	1336	25
6941_3_2		Aeromonodaceae	3	2	6941	3	2	GCGATTGGATGAACCCAGGTGGGAT	1336	25
6941_3_3		Aeromonodaceae	3	3	6941	3	3	AGTGGCCCTTGCGCCATTAGCTGAT	1336	25
6941_3_4		Aeromonodaceae	3	4	6941	3	4	GCGATTGGATGCACCCAGGTGGGAT	1336	25
6941_3_5		Aeromonodaceae	3	5	6941	3	5	GCGATTGGATATGCCCAGGTGGGAT	1336	25
6941_3_6		Aeromonodaceae	3	6	6941	3	6	GCGATTGGATGAGCCCAAGTGAGAT	1336	25
6941_3_7		Aeromonodaceae	3	7	6941	3	7	GCGAATGGATGAACCCAAGTGAGAT	1336	25
6941_4_1		Aeromonodaceae	4	1	6941	4	1	TGCTTGGGGATCTGCCCGGTCGAGG	1436	25
6941_4_2		Aeromonodaceae	4	2	6941	4	2	TGCCTGGGGATCTGCCCAGTCGAGG	1436	25
6941_4_3		Aeromonodaceae	4	3	6941	4	3	CTCGTGGACATGCCCTTGGGAGGGG	1436	25
6941_4_4		Aeromonodaceae	4	4	6941	4	4	TGCCTGGGGAGCTGCCCAATCGAGG	1436	25
6941_4_5		Aeromonodaceae	4	5	6941	4	5	TGCCTGGGAAATTGCCCAGTCGAGG	1436	25
6941_4_6		Aeromonodaceae	4	6	6941	4	6	GGCTTGGGTATCTGCCCAGTCGAGG	1436	25
6941_4_7		Aeromonodaceae	4	7	6941	4	7	TGCTTGGGGATCTGCCCATTCGAGG	1436	25
6941_5_1		Aeromonodaceae	5	1	6941	5	1	CAGGAGAGTAGCTTGCTACTTTTGC	1486	25
6941_5_2		Aeromonodaceae	5	2	6941	5	2	CGGGAAAGTAGCTTGCTACTTTTGC	1486	25
6941_5_3		Aeromonodaceae	5	3	6941	5	3	CAGTTGTATAGCTTGCTTCTTTTGC	1486	25
6941_5_4		Aeromonodaceae	5	4	6941	5	4	CAAGAGGATAGCTTGCTACTCCTGC	1486	25
6941_5_5		Aeromonodaceae	5	5	6941	5	5	CAAGTGGATAGCTTGCTACTCCTGC	1486	25
6941_5_6		Aeromonodaceae	5	6	6941	5	6	CAATAGGATAGCTTGCTACTCCTGC	1486	25
6941_5_7		Aeromonodaceae	5	7	6941	5	7	CAATTGGATAGCTTGCTACTCCTGC	1486	25
6941_5_8		Aeromonodaceae	5	8	6941	5	8	CAGGAGGATAGCTTGCTACTCCTGC	1486	25
6941_5_9		Aeromonodaceae	5	9	6941	5	9	CAGGTGGATAGCTTGCTACTCCTGC	1486	25
6941_5_10		Aeromonodaceae	5	10	6941	5	10	CAGTAGGATAGCTTGCTACTCCTGC	1486	25
6941_5_11		Aeromonodaceae	5	11	6941	5	11	CAGTTGGATAGCTTGCTACTCCTGC	1486	25
6941_5_12		Aeromonodaceae	5	12	6941	5	12	CGAGAGGATAGCTTGCTACTCCTGC	1486	25
6941_5_13		Aeromonodaceae	5	13	6941	5	13	CGAGTGGATAGCTTGCTACTCCTGC	1486	25
6941_5_14		Aeromonodaceae	5	14	6941	5	14	CGATAGGATAGCTTGCTACTCCTGC	1486	25
6941_5_15		Aeromonodaceae	5	15	6941	5	15	CGATTGGATAGCTTGCTACTCCTGC	1486	25
6941_5_16		Aeromonodaceae	5	16	6941	5	16	CGGGAGGATAGCTTGCTACTCCTGC	1486	25
6941_5_17		Aeromonodaceae	5	17	6941	5	17	CGGGTGGATAGCTTGCTACTCCTGC	1486	25
6941_5_18		Aeromonodaceae	5	18	6941	5	18	CGGTAGGATAGCTTGCTACTCCTGC	1486	25
6941_5_19		Aeromonodaceae	5	19	6941	5	19	CGGTTGGATAGCTTGCTACTCCTGC	1486	25
6941_5_20		Aeromonodaceae	5	20	6941	5	20	CAAGAGGGTAGCTTGCTACTTTTGC	1486	25
6941_5_21		Aeromonodaceae	5	21	6941	5	21	CGAGAGGGTAGCTTGCTACTTTTGC	1486	25
6941_5_22		Aeromonodaceae	5	22	6941	5	22	CGGGAGAGTAGCTTGCTACTTTTGC	1486	25
	Nombre Aeromonodaceae	54
6942_1_1		Alcaligenaceae	1	1	6942	1	1	TGAGAGCGTGCCCGCAAGGGAGCCT	526	25
6942_1_2		Alcaligenaceae	1	2	6942	1	2	TCAGGCCGTGCCCGCAAGGGAATCT	526	25
6942_1_3		Alcaligenaceae	1	3	6942	1	3	TGAGGCGGTGCCCGCAAGGGAACCT	526	25
6942_1_4		Alcaligenaceae	1	4	6942	1	4	TGTGGCGGTGCCCGCAAGGGAACCT	526	25
6942_1_5		Alcaligenaceae	1	5	6942	1	5	TGCGGCGGTGCCCGCAAGGGAACCT	526	25
6942_1_6		Alcaligenaceae	1	6	6942	1	6	TTCGGGAGTGCCCGCAAGGGAATCT	526	25
6942_1_7		Alcaligenaceae	1	7	6942	1	7	TTCGGGGGTGCCCGCAAGGGGATCT	526	25
6942_1_8		Alcaligenaceae	1	8	6942	1	8	TTTAGAAGTGCTCGCAAGAGAACCG	526	25
6942_1_9		Alcaligenaceae	1	9	6942	1	9	TTTGGGAGTGCTCGCAAGAGAACCG	526	25
6942_1_10		Alcaligenaceae	1	10	6942	1	10	TTTGGCCGTGCTCGCAAAAGAACCG	526	25
6942_2_1		Alcaligenaceae	2	1	6942	2	1	GAAGTAATATTCTCAGTAACGCAGC	705	25
6942_2_2		Alcaligenaceae	2	2	6942	2	2	GGACGATAGTCCTTGGTAACGCAGC	705	25
6942_2_3		Alcaligenaceae	2	3	6942	2	3	AGGGTAAAACCTTCAGTAACGAAGC	705	25
6942_2_4		Alcaligenaceae	2	4	6942	2	4	GGTTTATTAACCTTGGTAACGAAGC	705	25
6942_2_5		Alcaligenaceae	2	5	6942	2	5	GATGTAACAATCTCAGTAACGCAGC	705	25
6942_2_6		Alcaligenaceae	2	6	6942	2	6	GAGAGCAATCTCTTGGTAACGCAGC	705	25
6942_2_7		Alcaligenaceae	2	7	6942	2	7	GGCCTTCGGGCCTTGGTAGCGCAGC	705	25
6942_2_8		Alcaligenaceae	2	8	6942	2	8	AGAATTTAATTCTCAGTAACGAAGC	705	25
6942_2_9		Alcaligenaceae	2	9	6942	2	9	GGAATTTAATTCTCAGTAACGAAGC	705	25
6942_2_10		Alcaligenaceae	2	10	6942	2	10	GGCCTTCGGGCCTTAGTAGCGCAGC	705	25
6942_2_11		Alcaligenaceae	2	11	6942	2	11	GGCCGTTAGGCCTTAGTAGCGCAGC	705	25
6942_3_1		Alcaligenaceae	3	1	6942	3	1	CCTTTTAATAAAGGGTGTTGCTGAC	1084	25
6942_3_2		Alcaligenaceae	3	2	6942	3	2	TGCGATAACACCGTATTCCGCTGAC	1084	25
6942_3_3		Alcaligenaceae	3	3	6942	3	3	CGGGTTAAGAGCTAGCACTGATGAC	1084	25
6942_3_4		Alcaligenaceae	3	4	6942	3	4	CGTGTTAATACCATGGTCTGCTGAC	1084	25
6942_3_5		Alcaligenaceae	3	5	6942	3	5	TCATCGAATAAATGGTGTTGCTGAC	1084	25
6942_3_6		Alcaligenaceae	3	6	6942	3	6	CGTGATAACACCACGTTCTGCTGAC	1084	25
6942_3_7		Alcaligenaceae	3	7	6942	3	7	CGGGTTAATACCCTGCGACACTGAC	1084	25
6942_3_8		Alcaligenaceae	3	8	6942	3	8	CGGAGTAATATGCCGGAGTGCTGAC	1084	25
6942_3_9		Alcaligenaceae	3	9	6942	3	9	CGGGATAATACCTCGGGTGGATGAC	1084	25
6942_3_10		Alcaligenaceae	3	10	6942	3	10	TCCCCTAATACGGGATACTGCTGAC	1084	25
6942_4_1		Alcaligenaceae	4	1	6942	4	1	CTCGCGAGCGGAGCGGCCGATGACT	1328	25
6942_4_2		Alcaligenaceae	4	2	6942	4	2	CGCGCTGGAAGAGCGGCCGATGTCC	1328	25
6942_4_3		Alcaligenaceae	4	3	6942	4	3	CGCGCAATTGGAGCGGCCGATGCCC	1328	25
6942_4_4		Alcaligenaceae	4	4	6942	4	4	TGCGCAGGAAGAGCGGCCGATGTCC	1328	25
6942_4_5		Alcaligenaceae	4	5	6942	4	5	TGCACTATTGGAGCGGCCGATATCG	1328	25
6942_4_6		Alcaligenaceae	4	6	6942	4	6	GGCGCAGACGGAGCGGCCGATGATT	1328	25
6942_4_7		Alcaligenaceae	4	7	6942	4	7	TGCACTATTGGAGTGGCCGAGATCG	1328	25
6942_4_8		Alcaligenaceae	4	8	6942	4	8	CTCACTATTGGAGCGGCCGATATCG	1328	25
6942_5_1		Alcaligenaceae	5	1	6942	5	1	TCCGCTCGTGGGGGACAACCAGCCG	1412	25
6942_5_2		Alcaligenaceae	5	2	6942	5	2	TCTTCTAGTGGGGGATAACTGCCCG	1412	25
6942_5_3		Alcaligenaceae	5	3	6942	5	3	TCCTGTTGTGGGGGATAACTGCTCG	1412	25
6942_5_4		Alcaligenaceae	5	4	6942	5	4	TCTTCTTGTGGGGGATAACTGTCCG	1412	25
6942_5_5		Alcaligenaceae	5	5	6942	5	5	CCCAGTAGCGGGGGATAACTACGCG	1412	25
6942_5_6		Alcaligenaceae	5	6	6942	5	6	TCCGTTTGTGGGGGACAACCGTCCG	1412	25
6942_5_7		Alcaligenaceae	5	7	6942	5	7	CCCAGTAGCGGGGGATAACTACTCG	1412	25
	Nombre Alcaligenaceae	46
6943_1_1		Anaeroplasmataceae	1	1	6943	1	1	ATAGCGAAGATTGCCTAAGAGACAG	495	25
6943_1_2		Anaeroplasmataceae	1	2	6943	1	2	ATAGCGGAGATTGCCTAAGAGACAG	495	25
6943_1_3		Anaeroplasmataceae	1	3	6943	1	3	AGGGAGATAGTTATGGGAATGAACG	495	25
6943_1_4		Anaeroplasmataceae	1	4	6943	1	4	GGGGAGATAGCTATATCGGTGAACG	495	25
6943_1_5		Anaeroplasmataceae	1	5	6943	1	5	ATAGTGGAGGTTAGCGAAGAGACAG	495	25
6943_1_6		Anaeroplasmataceae	1	6	6943	1	6	ATAGTGGAGGTTAGCAGAGAGACAG	495	25
6943_2_1		Anaeroplasmataceae	2	1	6943	2	1	CATAAGATACTGCATAGCTCGAGTA	878	25
6943_2_2		Anaeroplasmataceae	2	2	6943	2	2	CACAAGATACTGCATAGCTCGAGTA	878	25
6943_2_3		Anaeroplasmataceae	2	3	6943	2	3	TCCCCGGAACTGCATGGCTAGAGTG	878	25
6943_2_4		Anaeroplasmataceae	2	4	6943	2	4	CCCCCCGAACTGCAGGGCTAGAGCG	878	25
6943_2_5		Anaeroplasmataceae	2	5	6943	2	5	CAAAAGATACTGACGGACTAGAGTG	878	25
6943_2_6		Anaeroplasmataceae	2	6	6943	2	6	CAAGAGATACTGATGAGCTAGAGTA	878	25
6943_2_7		Anaeroplasmataceae	2	7	6943	2	7	CAAAAGATACTGAGGTGCTAGAGTG	878	25
6943_3_1		Anaeroplasmataceae	3	1	6943	3	1	AGTCTTATGTAAAATTGTTGGGCTC	915	25
6943_3_2		Anaeroplasmataceae	3	2	6943	3	2	AGTCTTGTGTAAAATTGTTGGGCTC	915	25
6943_3_3		Anaeroplasmataceae	3	3	6943	3	3	AGCCGGGGGTCAAAGGCAGTGGCTT	915	25
6943_3_4		Anaeroplasmataceae	3	4	6943	3	4	AGCGGGAGGTCAAATGCCCGGGCTC	915	25
6943_3_5		Anaeroplasmataceae	3	5	6943	3	5	AGTCTTTTGTAAAAATGCTAGGCTC	915	25
6943_3_6		Anaeroplasmataceae	3	6	6943	3	6	AGTTTCTTGTAAAAATGCTGGGCTC	915	25
6943_4_1		Anaeroplasmataceae	4	1	6943	4	1	AATCAAATTGACGGTACCTGATGAA	1040	25
6943_4_2		Anaeroplasmataceae	4	2	6943	4	2	ATCCAAATTGACGGTACCCAATGAA	1040	25
6943_4_3		Anaeroplasmataceae	4	3	6943	4	3	CTCATGACTGACCGGACCATATTAG	1040	25
6943_4_4		Anaeroplasmataceae	4	4	6943	4	4	CTCATGACTGACCGGACCTTATTAG	1040	25
6943_4_5		Anaeroplasmataceae	4	5	6943	4	5	CTCATGACTGACCGGACCCTATTAG	1040	25
6943_4_6		Anaeroplasmataceae	4	6	6943	4	6	CCCGCGCCTGACGGCCCCAGGCTAG	1040	25
6943_4_7		Anaeroplasmataceae	4	7	6943	4	7	CCCGCGCCTGACGGCCCCTGGCTAG	1040	25
6943_4_8		Anaeroplasmataceae	4	8	6943	4	8	CCCGCGCCTGACGGCCCCCGGCTAG	1040	25
6943_4_9		Anaeroplasmataceae	4	9	6943	4	9	AATAAGATTGACGGTACCTGATGAA	1040	25
6943_4_10		Anaeroplasmataceae	4	10	6943	4	10	ATTAAGATTGACGGTACCTGATGAA	1040	25
6943_4_11		Anaeroplasmataceae	4	11	6943	4	11	ACTAAGATTGACGGTACCTGATGAA	1040	25
6943_4_12		Anaeroplasmataceae	4	12	6943	4	12	CATAAGATTGACGGTACCTGATGAA	1040	25
6943_4_13		Anaeroplasmataceae	4	13	6943	4	13	CTTAAGATTGACGGTACCTGATGAA	1040	25
6943_4_14		Anaeroplasmataceae	4	14	6943	4	14	CCTAAGATTGACGGTACCTGATGAA	1040	25
6943_4_15		Anaeroplasmataceae	4	15	6943	4	15	AACCAAATTGACTGTACCAGATGAA	1040	25
6943_4_16		Anaeroplasmataceae	4	16	6943	4	16	AATCAAATTGACTGTACCAGATGAA	1040	25
6943_4_17		Anaeroplasmataceae	4	17	6943	4	17	ATCCAAATTGACTGTACCAGATGAA	1040	25
6943_4_18		Anaeroplasmataceae	4	18	6943	4	18	ATTCAAATTGACTGTACCAGATGAA	1040	25
6943_4_19		Anaeroplasmataceae	4	19	6943	4	19	ACCCAAATTGACTGTACCAGATGAA	1040	25
6943_4_20		Anaeroplasmataceae	4	20	6943	4	20	ACTCAAATTGACTGTACCAGATGAA	1040	25
6943_4_21		Anaeroplasmataceae	4	21	6943	4	21	CACCAAATTGACTGTACCAGATGAA	1040	25
6943_4_22		Anaeroplasmataceae	4	22	6943	4	22	CATCAAATTGACTGTACCAGATGAA	1040	25
6943_4_23		Anaeroplasmataceae	4	23	6943	4	23	CTCCAAATTGACTGTACCAGATGAA	1040	25
6943_4_24		Anaeroplasmataceae	4	24	6943	4	24	CTTCAAATTGACTGTACCAGATGAA	1040	25
6943_4_25		Anaeroplasmataceae	4	25	6943	4	25	CCCCAAATTGACTGTACCAGATGAA	1040	25
6943_4_26		Anaeroplasmataceae	4	26	6943	4	26	CCTCAAATTGACTGTACCAGATGAA	1040	25
6943_4_27		Anaeroplasmataceae	4	27	6943	4	27	AATAAGATTGACGGTACCTAATGAA	1040	25
6943_4_28		Anaeroplasmataceae	4	28	6943	4	28	ATTAAGATTGACGGTACCTAATGAA	1040	25
6943_4_29		Anaeroplasmataceae	4	29	6943	4	29	ACTAAGATTGACGGTACCTAATGAA	1040	25
6943_4_30		Anaeroplasmataceae	4	30	6943	4	30	CATAAGATTGACGGTACCTAATGAA	1040	25
6943_4_31		Anaeroplasmataceae	4	31	6943	4	31	CTTAAGATTGACGGTACCTAATGAA	1040	25
6943_4_32		Anaeroplasmataceae	4	32	6943	4	32	CCTAAGATTGACGGTACCTAATGAA	1040	25
6943_5_1		Anaeroplasmataceae	5	1	6943	5	1	AGACGAGGATAACCGATGGAAACGA	1383	25
6943_5_2		Anaeroplasmataceae	5	2	6943	5	2	AGACGAGGATAACCGTTGGAAACGA	1383	25
6943_5_3		Anaeroplasmataceae	5	3	6943	5	3	AGACGAGGATAACCGCTGGAAACGA	1383	25
6943_5_4		Anaeroplasmataceae	5	4	6943	5	4	AGACGAGGATAACCGGTGGAAACGA	1383	25
6943_5_5		Anaeroplasmataceae	5	5	6943	5	5	AGACGAGGATAACCGATGGAAACGT	1383	25
6943_5_6		Anaeroplasmataceae	5	6	6943	5	6	AGACCGGAATACCAGAGAGAAATCT	1383	25
6943_5_7		Anaeroplasmataceae	5	7	6943	5	7	GGACCGGAATACCAGGCCGAAAAGC	1383	25
6943_5_8		Anaeroplasmataceae	5	8	6943	5	8	AGCCGAGGATAGCCATTGGAAACGA	1383	25
	Nombre Anaeroplasmataceae	59
6944_1_1		Bacillaceae_A	1	1	6944	1	1	CTTGATCTTAGTTGCCAGCATTCAG	420	25
6944_1_2		Bacillaceae_A	1	2	6944	1	2	CTGGATCTTAGTTGGCAGCATTCAG	420	25
6944_1_3		Bacillaceae_A	1	3	6944	1	3	CTTGATCTTAGTTGCCATCATTAAG	420	25
6944_1_4		Bacillaceae_A	1	4	6944	1	4	CTTGATCTTAGTTGCCAGCATTTAG	420	25
6944_1_5		Bacillaceae_A	1	5	6944	1	5	CTTGACCTTAGGTGGCAGCATTGAG	420	25
6944_1_6		Bacillaceae_A	1	6	6944	1	6	CTTGACCTTAGGTGCCAGCATTGAG	420	25
6944_1_7		Bacillaceae_A	1	7	6944	1	7	CTTGATCTTAGTTGCCATCATTTAG	420	25
6944_2_1		Bacillaceae_A	2	1	6944	2	1	GCATGAAGAAGAATGGAAAGGCGGC	1356	25
6944_2_2		Bacillaceae_A	2	2	6944	2	2	TCATGAGGAAAAGCTGAAAGACGGT	1356	25
6944_2_3		Bacillaceae_A	2	3	6944	2	3	GCATGGTTCGAAATTGAAAGGCGGC	1356	25
6944_2_4		Bacillaceae_A	2	4	6944	2	4	GCATAAGAGAAAATTGAAAGATGGT	1356	25
6944_2_5		Bacillaceae_A	2	5	6944	2	5	GCATGGAGGAAAAAGGAAAGGCGGC	1356	25
6944_2_6		Bacillaceae_A	2	6	6944	2	6	TCATGGGACAATACTGAAAGACGGC	1356	25
6944_2_7		Bacillaceae_A	2	7	6944	2	7	TCATGGGACAATACTGAAAGACGGT	1356	25
6944_2_8		Bacillaceae_A	2	8	6944	2	8	GCATGGTTCAAGGATGAAAGACGGT	1356	25
6944_2_9		Bacillaceae_A	2	9	6944	2	9	TCATGGGAGATGATTGAAAGATGGT	1356	25
6944_2_10		Bacillaceae_A	2	10	6944	2	10	GCATGGTTCAAACATAAAAGGTGGC	1356	25
6944_3_1		Bacillaceae_A	3	1	6944	3	1	GCGGACTTGACGGAAGCTTGCTTCC	1484	25
6944_3_2		Bacillaceae_A	3	2	6944	3	2	GCGGACTGATTAAAAGCTTGCTCTT	1484	25
6944_3_3		Bacillaceae_A	3	3	6944	3	3	GCGGACTGATTAAAAGCTTGCTTTT	1484	25
6944_3_4		Bacillaceae_A	3	4	6944	3	4	GCGGACTGTTTAAAAGCTTGCTCTT	1484	25
6944_3_5		Bacillaceae_A	3	5	6944	3	5	GCGGACTGTTTAAAAGCTTGCTTTT	1484	25
6944_3_6		Bacillaceae_A	3	6	6944	3	6	GCGGACTGCTTAAAAGCTTGCTCTT	1484	25
6944_3_7		Bacillaceae_A	3	7	6944	3	7	GCGGACTGCTTAAAAGCTTGCTTTT	1484	25
6944_3_8		Bacillaceae_A	3	8	6944	3	8	GCGGACTGGTTAAAAGCTTGCTCTT	1484	25
6944_3_9		Bacillaceae_A	3	9	6944	3	9	GCGGACTGGTTAAAAGCTTGCTTTT	1484	25
6944_3_10		Bacillaceae_A	3	10	6944	3	10	GCGGACTTATTAAAAGCTTGCTCTT	1484	25
6944_3_11		Bacillaceae_A	3	11	6944	3	11	GCGGACTTATTAAAAGCTTGCTTTT	1484	25
6944_3_12		Bacillaceae_A	3	12	6944	3	12	GCGGACTTTTTAAAAGCTTGCTCTT	1484	25
6944_3_13		Bacillaceae_A	3	13	6944	3	13	GCGGACTTTTTAAAAGCTTGCTTTT	1484	25
6944_3_14		Bacillaceae_A	3	14	6944	3	14	GCGGACTTCTTAAAAGCTTGCTCTT	1484	25
6944_3_15		Bacillaceae_A	3	15	6944	3	15	GCGGACTTCTTAAAAGCTTGCTTTT	1484	25
6944_3_16		Bacillaceae_A	3	16	6944	3	16	GCGGACTTGTTAAAAGCTTGCTCTT	1484	25
6944_3_17		Bacillaceae_A	3	17	6944	3	17	GCGGACTTGTTAAAAGCTTGCTTTT	1484	25
6944_3_18		Bacillaceae_A	3	18	6944	3	18	GCGAATGGATTAAGAGCTTGCTCTT	1484	25
6944_3_19		Bacillaceae_A	3	19	6944	3	19	GCGAACTGATTAGAAGCTTGCTTCT	1484	25
6944_3_20		Bacillaceae_A	3	20	6944	3	20	GCGGACCTTTTAAAAGCTTGCTCCC	1484	25
6944_3_21		Bacillaceae_A	3	21	6944	3	21	GCGGACCTTTTAAAAGCTTGCTCCT	1484	25
6944_3_22		Bacillaceae_A	3	22	6944	3	22	GCGGACCTTTTAAAAGCTTGCTCTC	1484	25
6944_3_23		Bacillaceae_A	3	23	6944	3	23	GCGGACCTTTTAAAAGCTTGCTCTT	1484	25
6944_3_24		Bacillaceae_A	3	24	6944	3	24	GCGGACCTTTTAAAAGCTTGCTTCC	1484	25
6944_3_25		Bacillaceae_A	3	25	6944	3	25	GCGGACCTTTTAAAAGCTTGCTTCT	1484	25
6944_3_26		Bacillaceae_A	3	26	6944	3	26	GCGGACCTTTTAAAAGCTTGCTTTC	1484	25
6944_3_27		Bacillaceae_A	3	27	6944	3	27	GCGGACCTTTTAAAAGCTTGCTTTT	1484	25
6944_3_28		Bacillaceae_A	3	28	6944	3	28	GCGAACAGAGAAGGAGCTTGCTCCT	1484	25
6944_3_29		Bacillaceae_A	3	29	6944	3	29	GCGAACAGAAAGGGAGCTTGCTCCC	1484	25
6944_3_30		Bacillaceae_A	3	30	6944	3	30	GCGAACAGAATGGGAGCTTGCTCCC	1484	25
6944_3_31		Bacillaceae_A	3	31	6944	3	31	GCGAACAGAACGGGAGCTTGCTCCC	1484	25
6944_3_32		Bacillaceae_A	3	32	6944	3	32	GCGGACAGATAGGGAGCTTGCTCCC	1484	25
6944_3_33		Bacillaceae_A	3	33	6944	3	33	GCGGACAGATTGGGAGCTTGCTCCC	1484	25
6944_3_34		Bacillaceae_A	3	34	6944	3	34	GCGGACAGATCGGGAGCTTGCTCCC	1484	25
6944_4_1		Bacillaceae_A	4	1	6944	4	1	GAACAAGTACGGAAGTAACTGTCCG	1089	25
6944_4_2		Bacillaceae_A	4	2	6944	4	2	GAACAAGTACAAGAGTAACTGCTTG	1089	25
6944_4_3		Bacillaceae_A	4	3	6944	4	3	GAACAAGTGCTAGTTGAATAAGCTG	1089	25
6944_4_4		Bacillaceae_A	4	4	6944	4	4	GAACAAGTGCCGATCGAACAGGGCG	1089	25
6944_4_5		Bacillaceae_A	4	5	6944	4	5	GAACAAGTGCCGTTCGAACAGGGCG	1089	25
6944_4_6		Bacillaceae_A	4	6	6944	4	6	GAACAAGTGCCGCTCGAACAGGGCG	1089	25
6944_4_7		Bacillaceae_A	4	7	6944	4	7	GAACAAGTGCCGGTCGAACAGGGCG	1089	25
6944_4_8		Bacillaceae_A	4	8	6944	4	8	GAACAAGTACAGTAGTAACTGGCTG	1089	25
6944_4_9		Bacillaceae_A	4	9	6944	4	9	GAACAAGTGCGAGAGTAACTGCTCG	1089	25
6944_4_10		Bacillaceae_A	4	10	6944	4	10	GAACAAGTACCGTTCGAATAGGGCG	1089	25
6944_5_1		Bacillaceae_A	5	1	6944	5	1	CCGGGGCTAATACCGGATATTCTTT	1387	25
6944_5_2		Bacillaceae_A	5	2	6944	5	2	CCGGAGCTAATACCGGATAATCCTT	1387	25
6944_5_3		Bacillaceae_A	5	3	6944	5	3	CCGGGGCTAATACCGGATAACATTT	1387	25
6944_5_4		Bacillaceae_A	5	4	6944	5	4	CCGGAGCTAATACCGGATAACATTT	1387	25
6944_5_5		Bacillaceae_A	5	5	6944	5	5	CCGGGGCTAATACCAGATAGTTTTT	1387	25
6944_5_6		Bacillaceae_A	5	6	6944	5	6	CCGGGGCTAATACCGAATAATCTTT	1387	25
6944_5_7		Bacillaceae_A	5	7	6944	5	7	CCGGAGCTAATACCGGATAGTTCCT	1387	25
6944_5_8		Bacillaceae_A	5	8	6944	5	8	CCGAGGCTAATACCGGATAGGATCT	1387	25
6944_5_9		Bacillaceae_A	5	9	6944	5	9	CCGGGGCTAATACCGGATGGTTGTT	1387	25
	Nombre Bacillaceae_A	70
6945_1_1		Bacillaceae_B	1	1	6945	1	1	CGATACCCTTGGTGCCGAAGTTAAC	1289	25
6945_1_2		Bacillaceae_B	1	2	6945	1	2	CAATACCCTCAGTGCCGCAGCTAAC	1289	25
6945_1_3		Bacillaceae_B	1	3	6945	1	3	CGACGCCCTTAGTGCCGAAGTTAAC	1289	25
6945_1_4		Bacillaceae_B	1	4	6945	1	4	CAATGCCCTCAGTGCCGCAGCTAAC	1289	25
6945_2_1		Bacillaceae_B	2	1	6945	2	1	CTATGAGGCTGAAAGGCGGAGCAAT	1945	25
6945_2_2		Bacillaceae_B	2	2	6945	2	2	CTACGAGGCTGAAAGGCGGAGCAAT	1945	25
6945_2_3		Bacillaceae_B	2	3	6945	2	3	CTAGGAGGCTGAAAGGCGGAGCAAT	1945	25
6945_2_4		Bacillaceae_B	2	4	6945	2	4	ATCCGAAAAGAAAAGGCGGCTTCGG	1945	25
6945_2_5		Bacillaceae_B	2	5	6945	2	5	GTGGAATAATGAAAGACGGAGCAAT	1945	25
6945_2_6		Bacillaceae_B	2	6	6945	2	6	GTTCTTTTTTGAAAGATGGTTTCGG	1945	25
6945_2_7		Bacillaceae_B	2	7	6945	2	7	GTCTGAAAGAGAAAGACGGCTCTGG	1945	25
6945_3_1		Bacillaceae_B	3	1	6945	3	1	ACAAGAGTGACGGTACCTGAGAAGA	1659	25
6945_3_2		Bacillaceae_B	3	2	6945	3	2	GGTACCTTGACGGTACCTGACGAGA	1659	25
6945_3_3		Bacillaceae_B	3	3	6945	3	3	AGGAGAGTGACGGTACTTGAGAAGA	1659	25
6945_3_4		Bacillaceae_B	3	4	6945	3	4	GGCACCTTGACGGTACCTAACGAGA	1659	25
6945_3_5		Bacillaceae_B	3	5	6945	3	5	CCCGGTCTGACGGTACCTAACGAGA	1659	25
6945_4_1		Bacillaceae_B	4	1	6945	4	1	CCTTGGACTGGGATAACTACCGGAA	2008	25
6945_4_2		Bacillaceae_B	4	2	6945	4	2	CTCAAGACCGGGATAACATAGGGAA	2008	25
6945_4_3		Bacillaceae_B	4	3	6945	4	3	CTCTAGACCGGGATAACATAGGGAA	2008	25
6945_4_4		Bacillaceae_B	4	4	6945	4	4	CTTAAGACCGGGATAACATAGGGAA	2008	25
6945_4_5		Bacillaceae_B	4	5	6945	4	5	CTTTAGACCGGGATAACATAGGGAA	2008	25
6945_4_6		Bacillaceae_B	4	6	6945	4	6	CCCAAGACCGGGATAACATAGGGAA	2008	25
6945_4_7		Bacillaceae_B	4	7	6945	4	7	CCCTAGACCGGGATAACATAGGGAA	2008	25
6945_4_8		Bacillaceae_B	4	8	6945	4	8	CCTAAGACCGGGATAACATAGGGAA	2008	25
6945_4_9		Bacillaceae_B	4	9	6945	4	9	CCTTAGACCGGGATAACATAGGGAA	2008	25
6945_4_10		Bacillaceae_B	4	10	6945	4	10	CGCAAGACCGGGATAACATAGGGAA	2008	25
6945_4_11		Bacillaceae_B	4	11	6945	4	11	CGCTAGACCGGGATAACATAGGGAA	2008	25
6945_4_12		Bacillaceae_B	4	12	6945	4	12	CGTAAGACCGGGATAACATAGGGAA	2008	25
6945_4_13		Bacillaceae_B	4	13	6945	4	13	CGTTAGACCGGGATAACATAGGGAA	2008	25
6945_4_14		Bacillaceae_B	4	14	6945	4	14	TTCAAGACCGGGATAACATAGGGAA	2008	25
6945_4_15		Bacillaceae_B	4	15	6945	4	15	TTCTAGACCGGGATAACATAGGGAA	2008	25
6945_4_16		Bacillaceae_B	4	16	6945	4	16	TTTAAGACCGGGATAACATAGGGAA	2008	25
6945_4_17		Bacillaceae_B	4	17	6945	4	17	TTTTAGACCGGGATAACATAGGGAA	2008	25
6945_4_18		Bacillaceae_B	4	18	6945	4	18	TCCAAGACCGGGATAACATAGGGAA	2008	25
6945_4_19		Bacillaceae_B	4	19	6945	4	19	TCCTAGACCGGGATAACATAGGGAA	2008	25
6945_4_20		Bacillaceae_B	4	20	6945	4	20	TCTAAGACCGGGATAACATAGGGAA	2008	25
6945_4_21		Bacillaceae_B	4	21	6945	4	21	TCTTAGACCGGGATAACATAGGGAA	2008	25
6945_4_22		Bacillaceae_B	4	22	6945	4	22	TGCAAGACCGGGATAACATAGGGAA	2008	25
6945_4_23		Bacillaceae_B	4	23	6945	4	23	TGCTAGACCGGGATAACATAGGGAA	2008	25
6945_4_24		Bacillaceae_B	4	24	6945	4	24	TGTAAGACCGGGATAACATAGGGAA	2008	25
6945_4_25		Bacillaceae_B	4	25	6945	4	25	TGTTAGACCGGGATAACATAGGGAA	2008	25
6945_4_26		Bacillaceae_B	4	26	6945	4	26	CTCAAGACTGGGATAACTACCGGAA	2008	25
6945_4_27		Bacillaceae_B	4	27	6945	4	27	TGTAAGACTGGGATAACATCGAGAA	2008	25
6945_4_28		Bacillaceae_B	4	28	6945	4	28	TGTACGACTGGGATAACTCCGGGAA	2008	25
6945_5_1		Bacillaceae_B	5	1	6945	5	1	AGATGATGGCGCGGCCTTCGGGACA	1116	25
6945_5_2		Bacillaceae_B	5	2	6945	5	2	AGACAGAGCTTCGCCCTTCGGGGCA	1116	25
6945_5_3		Bacillaceae_B	5	3	6945	5	3	AGACAGAGCTTCCCCCTTCGGGGCA	1116	25
6945_5_4		Bacillaceae_B	5	4	6945	5	4	AGACAGAGCTTTGCCCTTCGGGGCA	1116	25
6945_5_5		Bacillaceae_B	5	5	6945	5	5	AGACAGAGCTTTCCCCTTCGGGGCA	1116	25
6945_5_6		Bacillaceae_B	5	6	6945	5	6	AGATAAAGAGGCGGCCTTCGGGACA	1116	25
6945_5_7		Bacillaceae_B	5	7	6945	5	7	AGATAATGAGGCGGCCTTCGGGACA	1116	25
6945_5_8		Bacillaceae_B	5	8	6945	5	8	AGATAACGAGGCGGCCTTCGGGACA	1116	25
6945_5_9		Bacillaceae_B	5	9	6945	5	9	AGATAAGGAGGCGGCCTTCGGGACA	1116	25
6945_5_10		Bacillaceae_B	5	10	6945	5	10	AGATAGAGAGGCGGCCTTCGGGACA	1116	25
6945_5_11		Bacillaceae_B	5	11	6945	5	11	AGATAGTGAGGCGGCCTTCGGGACA	1116	25
6945_5_12		Bacillaceae_B	5	12	6945	5	12	AGATAGCGAGGCGGCCTTCGGGACA	1116	25
6945_5_13		Bacillaceae_B	5	13	6945	5	13	AGATAGGGAGGCGGCCTTCGGGACA	1116	25
6945_5_14		Bacillaceae_B	5	14	6945	5	14	AGATAGGGCTTTCCCCTTCGGGGGA	1116	25
6945_5_15		Bacillaceae_B	5	15	6945	5	15	AGATAGGAGTTCGCTCTTCGGAGCA	1116	25
6945_5_16		Bacillaceae_B	5	16	6945	5	16	AGATAGGAGTTCCCTCTTCGGAGCA	1116	25
6945_5_17		Bacillaceae_B	5	17	6945	5	17	AGATAGGAGTTTGCTCTTCGGAGCA	1116	25
6945_5_18		Bacillaceae_B	5	18	6945	5	18	AGATAGGAGTTTCCTCTTCGGAGCA	1116	25
6945_5_19		Bacillaceae_B	5	19	6945	5	19	AGATAGGAGCTCGCTCTTCGGAGCA	1116	25
6945_5_20		Bacillaceae_B	5	20	6945	5	20	AGATAGGAGCTCCCTCTTCGGAGCA	1116	25
6945_5_21		Bacillaceae_B	5	21	6945	5	21	AGATAGGAGCTTGCTCTTCGGAGCA	1116	25
6945_5_22		Bacillaceae_B	5	22	6945	5	22	AGATAGGAGCTTCCTCTTCGGAGCA	1116	25
6945_5_23		Bacillaceae_B	5	23	6945	5	23	AGATAGGAGGTCGCTCTTCGGAGCA	1116	25
6945_5_24		Bacillaceae_B	5	24	6945	5	24	AGATAGGAGGTCCCTCTTCGGAGCA	1116	25
6945_5_25		Bacillaceae_B	5	25	6945	5	25	AGATAGGAGGTTGCTCTTCGGAGCA	1116	25
6945_5_26		Bacillaceae_B	5	26	6945	5	26	AGATAGGAGGTTCCTCTTCGGAGCA	1116	25
	Nombre Bacillaceae_B	70
6946_1_1		Bacillaceae_Regrouped	1	1	6946	1	1	CTTAGCTCCTGCTAAGAGGCTGAAA	1956	25
6946_1_2		Bacillaceae_Regrouped	1	2	6946	1	2	CTTAGCTCCTGCTATGAGGCTGAAA	1956	25
6946_1_3		Bacillaceae_Regrouped	1	3	6946	1	3	CTTAGCTCCTGCTACGAGGCTGAAA	1956	25
6946_1_4		Bacillaceae_Regrouped	1	4	6946	1	4	CTTAGCTCCTGCTAGGAGGCTGAAA	1956	25
6946_1_5		Bacillaceae_Regrouped	1	5	6946	1	5	TTCTTCGCATGAAGAAGAATGGAAA	1956	25
6946_1_6		Bacillaceae_Regrouped	1	6	6946	1	6	CAGACCGCATGGTCTGAAAGAGAAA	1956	25
6946_1_7		Bacillaceae_Regrouped	1	7	6946	1	7	AGAACTGCATGGTTCTTTTTTGAAA	1956	25
6946_1_8		Bacillaceae_Regrouped	1	8	6946	1	8	TTCCTCTCATGAGGAAAAGCTGAAA	1956	25
6946_1_9		Bacillaceae_Regrouped	1	9	6946	1	9	TGAACCGCATGGTTCGAAATTGAAA	1956	25
6946_1_10		Bacillaceae_Regrouped	1	10	6946	1	10	TCTCTTGCATAAGAGAAAATTGAAA	1956	25
6946_1_11		Bacillaceae_Regrouped	1	11	6946	1	11	TCCTCCGCATGGAGGAAAAAGGAAA	1956	25
6946_1_12		Bacillaceae_Regrouped	1	12	6946	1	12	TGTCCCTCATGGGACAATACTGAAA	1956	25
6946_1_13		Bacillaceae_Regrouped	1	13	6946	1	13	TGGATCGCATGATCCGAAAAGAAAA	1956	25
6946_1_14		Bacillaceae_Regrouped	1	14	6946	1	14	TTCACAGCATTGTGGAATAATGAAA	1956	25
6946_1_15		Bacillaceae_Regrouped	1	15	6946	1	15	TGAACCGCATGGTTCAAGGATGAAA	1956	25
6946_1_16		Bacillaceae_Regrouped	1	16	6946	1	16	TCTCCTTCATGGGAGATGATTGAAA	1956	25
6946_1_17		Bacillaceae_Regrouped	1	17	6946	1	17	TGAACCGCATGGTTCAAACATAAAA	1956	25
6946_2_1		Bacillaceae_Regrouped	2	1	6946	2	1	CTTGGACTGGGATAACTACCGGAAA	2007	25
6946_2_2		Bacillaceae_Regrouped	2	2	6946	2	2	GTAAGACTGGGATAACTCCGGGAAA	2007	25
6946_2_3		Bacillaceae_Regrouped	2	3	6946	2	3	GTACGACTGGGATAACTCCGGGAAA	2007	25
6946_2_4		Bacillaceae_Regrouped	2	4	6946	2	4	GTAAGACTGGGATAACATCGAGAAA	2007	25
6946_2_5		Bacillaceae_Regrouped	2	5	6946	2	5	GTAAGACTGGGATAACTTCGGGAAA	2007	25
6946_2_6		Bacillaceae_Regrouped	2	6	6946	2	6	ATAAGACTGGGATAACTCCGGGAAA	2007	25
6946_2_7		Bacillaceae_Regrouped	2	7	6946	2	7	GTAAGACTGGGATAACGCCGGGAGA	2007	25
6946_2_8		Bacillaceae_Regrouped	2	8	6946	2	8	TATAGTTTGGGATAACTCCGGGAAA	2007	25
6946_2_9		Bacillaceae_Regrouped	2	9	6946	2	9	AAAAGACCGGGATAACATAGGGAAA	2007	25
6946_2_10		Bacillaceae_Regrouped	2	10	6946	2	10	AATAGACCGGGATAACATAGGGAAA	2007	25
6946_2_11		Bacillaceae_Regrouped	2	11	6946	2	11	ATAAGACCGGGATAACATAGGGAAA	2007	25
6946_2_12		Bacillaceae_Regrouped	2	12	6946	2	12	ATTAGACCGGGATAACATAGGGAAA	2007	25
6946_2_13		Bacillaceae_Regrouped	2	13	6946	2	13	ACAAGACCGGGATAACATAGGGAAA	2007	25
6946_2_14		Bacillaceae_Regrouped	2	14	6946	2	14	ACTAGACCGGGATAACATAGGGAAA	2007	25
6946_2_15		Bacillaceae_Regrouped	2	15	6946	2	15	TAAAGACCGGGATAACATAGGGAAA	2007	25
6946_2_16		Bacillaceae_Regrouped	2	16	6946	2	16	TATAGACCGGGATAACATAGGGAAA	2007	25
6946_2_17		Bacillaceae_Regrouped	2	17	6946	2	17	TTAAGACCGGGATAACATAGGGAAA	2007	25
6946_2_18		Bacillaceae_Regrouped	2	18	6946	2	18	TTTAGACCGGGATAACATAGGGAAA	2007	25
6946_2_19		Bacillaceae_Regrouped	2	19	6946	2	19	TCAAGACCGGGATAACATAGGGAAA	2007	25
6946_2_20		Bacillaceae_Regrouped	2	20	6946	2	20	TCTAGACCGGGATAACATAGGGAAA	2007	25
6946_2_21		Bacillaceae_Regrouped	2	21	6946	2	21	CAAAGACCGGGATAACATAGGGAAA	2007	25
6946_2_22		Bacillaceae_Regrouped	2	22	6946	2	22	CATAGACCGGGATAACATAGGGAAA	2007	25
6946_2_23		Bacillaceae_Regrouped	2	23	6946	2	23	CTAAGACCGGGATAACATAGGGAAA	2007	25
6946_2_24		Bacillaceae_Regrouped	2	24	6946	2	24	CTTAGACCGGGATAACATAGGGAAA	2007	25
6946_2_25		Bacillaceae_Regrouped	2	25	6946	2	25	CCAAGACCGGGATAACATAGGGAAA	2007	25
6946_2_26		Bacillaceae_Regrouped	2	26	6946	2	26	CCTAGACCGGGATAACATAGGGAAA	2007	25
6946_2_27		Bacillaceae_Regrouped	2	27	6946	2	27	GAAAGACCGGGATAACATAGGGAAA	2007	25
6946_2_28		Bacillaceae_Regrouped	2	28	6946	2	28	GATAGACCGGGATAACATAGGGAAA	2007	25
6946_2_29		Bacillaceae_Regrouped	2	29	6946	2	29	GTAAGACCGGGATAACATAGGGAAA	2007	25
6946_2_30		Bacillaceae_Regrouped	2	30	6946	2	30	GTTAGACCGGGATAACATAGGGAAA	2007	25
6946_2_31		Bacillaceae_Regrouped	2	31	6946	2	31	GCAAGACCGGGATAACATAGGGAAA	2007	25
6946_2_32		Bacillaceae_Regrouped	2	32	6946	2	32	GCTAGACCGGGATAACATAGGGAAA	2007	25
6946_2_33		Bacillaceae_Regrouped	2	33	6946	2	33	TCAAGACTGGGATAACTACCGGAAA	2007	25
6946_3_1		Bacillaceae_Regrouped	3	1	6946	3	1	CAATCTGTCACCAAGGGATGGACCT	1923	25
6946_3_2		Bacillaceae_Regrouped	3	2	6946	3	2	CAATCTGTCACCAAGGGATGGGCCT	1923	25
6946_3_3		Bacillaceae_Regrouped	3	3	6946	3	3	TTAACTGTCACTTACAGATGGACCC	1923	25
6946_3_4		Bacillaceae_Regrouped	3	4	6946	3	4	TCTGCTGTCACGTACAGATGGGCCT	1923	25
6946_3_5		Bacillaceae_Regrouped	3	5	6946	3	5	TCGGCTATCACTTACAGATGGGCCC	1923	25
6946_3_6		Bacillaceae_Regrouped	3	6	6946	3	6	TACGCTGTCACTTACAGATGGGCCC	1923	25
6946_3_7		Bacillaceae_Regrouped	3	7	6946	3	7	TCGGCTGTCACTTATGGATGGACCC	1923	25
6946_3_8		Bacillaceae_Regrouped	3	8	6946	3	8	TCGGCTGCCACTTACAGATGGGCCC	1923	25
6946_3_9		Bacillaceae_Regrouped	3	9	6946	3	9	TCTCCTGTCGCTATAGGATGGGCCC	1923	25
6946_3_10		Bacillaceae_Regrouped	3	10	6946	3	10	TCGGCTGTCACTGGGAGATGGGCCT	1923	25
6946_3_11		Bacillaceae_Regrouped	3	11	6946	3	11	CAATCTGTCACTTGGGGATGGACCT	1923	25
6946_3_12		Bacillaceae_Regrouped	3	12	6946	3	12	CAATCTGTCACTTGGGGATGGGCCT	1923	25
6946_3_13		Bacillaceae_Regrouped	3	13	6946	3	13	TCGGCTGTCACTTACAGATGGACCC	1923	25
6946_3_14		Bacillaceae_Regrouped	3	14	6946	3	14	TCGGCTACCACTTACAGATGGACCC	1923	25
6946_4_1		Bacillaceae_Regrouped	4	1	6946	4	1	GGTCGCCACTGGAAACTGGACAGCT	1504	25
6946_4_2		Bacillaceae_Regrouped	4	2	6946	4	2	GGTCGTCACTGGAAACTGGACAGCT	1504	25
6946_4_3		Bacillaceae_Regrouped	4	3	6946	4	3	GAGGGTCATTGGAAACTGGGAGGCT	1504	25
6946_4_4		Bacillaceae_Regrouped	4	4	6946	4	4	GAGGGCCACTTGAAACTGGGAGGCT	1504	25
6946_4_5		Bacillaceae_Regrouped	4	5	6946	4	5	GAGGGTCATTGGAAACTGGGAGACT	1504	25
6946_4_6		Bacillaceae_Regrouped	4	6	6946	4	6	GAGGGTCATTGGAAACTGGGGGACT	1504	25
6946_4_7		Bacillaceae_Regrouped	4	7	6946	4	7	GAGGGTCATTGGAAACTGGGGAACT	1504	25
6946_4_8		Bacillaceae_Regrouped	4	8	6946	4	8	AGCGGTCATTGGAAACTGGGAGGCT	1504	25
6946_4_9		Bacillaceae_Regrouped	4	9	6946	4	9	GTTCGCCATCGGAAACTGTGTAGCT	1504	25
6946_4_10		Bacillaceae_Regrouped	4	10	6946	4	10	GTTCGTCATCGGAAACTGTGTAGCT	1504	25
6946_4_11		Bacillaceae_Regrouped	4	11	6946	4	11	GGTCGCCACTGGAAACTGGGGGACT	1504	25
6946_4_12		Bacillaceae_Regrouped	4	12	6946	4	12	GGTCGTCACTGGAAACTGGGGGACT	1504	25
6946_4_13		Bacillaceae_Regrouped	4	13	6946	4	13	GAGGGTCATTGGAAACTGGGAAACT	1504	25
6946_5_1		Bacillaceae_Regrouped	5	1	6946	5	1	TTCGATACCCTTGGTGCCGAAGTTA	1291	25
6946_5_2		Bacillaceae_Regrouped	5	2	6946	5	2	TTTCCGCCCTTCAGTGCTGCAGCTA	1291	25
6946_5_3		Bacillaceae_Regrouped	5	3	6946	5	3	TCTCCAATCCTCAGTGCCGCAGCTA	1291	25
6946_5_4		Bacillaceae_Regrouped	5	4	6946	5	4	TTCGACGCCCTTAGTGCCGAAGTTA	1291	25
6946_5_5		Bacillaceae_Regrouped	5	5	6946	5	5	TTTCCGCCCTTTAGTGCTGCAGCAA	1291	25
6946_5_6		Bacillaceae_Regrouped	5	6	6946	5	6	TTTCCGCCCTTTAGTGCTGAAGTTA	1291	25
6946_5_7		Bacillaceae_Regrouped	5	7	6946	5	7	TTTCCGCCCTTTAGTGCTGCAGCTA	1291	25
6946_5_8		Bacillaceae_Regrouped	5	8	6946	5	8	TTTCCGCCCCTTAGTGCTGCAGCTA	1291	25
6946_5_9		Bacillaceae_Regrouped	5	9	6946	5	9	TTCAATACCCTCAGTGCCGCAGCTA	1291	25
	Nombre Bacillaceae_regroupe	86
6947_1_1		Bacteroidaceae	1	1	6947	1	1	ATACCCGATAGTATAGTTTTTCCGC	1378	25
6947_1_2		Bacteroidaceae	1	2	6947	1	2	ATACCCGATGGCATAACATGACCTC	1378	25
6947_1_3		Bacteroidaceae	1	3	6947	1	3	ATACCGGATAGTATAACGAGAAGGC	1378	25
6947_1_4		Bacteroidaceae	1	4	6947	1	4	ATATCCGATAGCATATATTTCCCGC	1378	25
6947_1_5		Bacteroidaceae	1	5	6947	1	5	ATACCGGATGGCATAGTTTTCCCGC	1378	25
6947_1_6		Bacteroidaceae	1	6	6947	1	6	ATACCCGATGGTATCTTAAGCACGC	1378	25
6947_1_7		Bacteroidaceae	1	7	6947	1	7	ATACCCGATGGCATAATTAGACCGC	1378	25
6947_1_8		Bacteroidaceae	1	8	6947	1	8	ATATCCCATAAGACTCTGGAGCCGC	1378	25
6947_1_9		Bacteroidaceae	1	9	6947	1	9	ATATCCGATGATATATTAAAACCGC	1378	25
6947_1_10		Bacteroidaceae	1	10	6947	1	10	ATACCCGATGGCATAGTTCTTCCGC	1378	25
6947_1_11		Bacteroidaceae	1	11	6947	1	11	ATACAAGATGTTATCATGAGTAAGC	1378	25
6947_1_12		Bacteroidaceae	1	12	6947	1	12	ATACCTGATGGTATGATGAGCTCGC	1378	25
6947_1_13		Bacteroidaceae	1	13	6947	1	13	ATATCCGATGGTATATTTCTCCCGC	1378	25
6947_1_14		Bacteroidaceae	1	14	6947	1	14	ATACCGGATGGCATAGTATTCCCGC	1378	25
6947_1_15		Bacteroidaceae	1	15	6947	1	15	ATACCGGATGGCATAGTCTTCCCGC	1378	25
6947_1_16		Bacteroidaceae	1	16	6947	1	16	ATACCGGATGGCATAGTGTTCCCGC	1378	25
6947_1_17		Bacteroidaceae	1	17	6947	1	17	ATACCCGATGGTATAATATTTCCGC	1378	25
6947_1_18		Bacteroidaceae	1	18	6947	1	18	ATACCGGATGGCATAGGATTGTCGC	1378	25
6947_1_19		Bacteroidaceae	1	19	6947	1	19	ATATCCGATAGTATATTTTCTCCGC	1378	25
6947_1_20		Bacteroidaceae	1	20	6947	1	20	ATATCCGATAGCATATCAATCCCGC	1378	25
6947_1_21		Bacteroidaceae	1	21	6947	1	21	ATCCAGGATGGGATCATGAGTTCAC	1378	25
6947_1_22		Bacteroidaceae	1	22	6947	1	22	ATACCCGATGGCATAATCAAACCGC	1378	25
6947_1_23		Bacteroidaceae	1	23	6947	1	23	ATACCCGATGGCATAATCATACCGC	1378	25
6947_1_24		Bacteroidaceae	1	24	6947	1	24	ATACCCGATGGCATAATCACACCGC	1378	25
6947_1_25		Bacteroidaceae	1	25	6947	1	25	ATACCCGATGGCATAATCAGACCGC	1378	25
6947_1_26		Bacteroidaceae	1	26	6947	1	26	ATACCCGATGGTATAATATTCCTGC	1378	25
6947_1_27		Bacteroidaceae	1	27	6947	1	27	ATACCGGATAGTATAAGAACATCGC	1378	25
6947_1_28		Bacteroidaceae	1	28	6947	1	28	ATACCGGATAGTATATGAACATCGC	1378	25
6947_1_29		Bacteroidaceae	1	29	6947	1	29	ATACCGGATAGTATACGAACATCGC	1378	25
6947_1_30		Bacteroidaceae	1	30	6947	1	30	ATACCGGATAGTATAGGAACATCGC	1378	25
6947_1_31		Bacteroidaceae	1	31	6947	1	31	ATACCGGATAGCATAAGAACATCGC	1378	25
6947_1_32		Bacteroidaceae	1	32	6947	1	32	ATACCGGATAGCATATGAACATCGC	1378	25
6947_1_33		Bacteroidaceae	1	33	6947	1	33	ATACCGGATAGCATACGAACATCGC	1378	25
6947_1_34		Bacteroidaceae	1	34	6947	1	34	ATACCGGATAGCATAGGAACATCGC	1378	25
6947_1_35		Bacteroidaceae	1	35	6947	1	35	ATACCGGATAGGATAAGAACATCGC	1378	25
6947_1_36		Bacteroidaceae	1	36	6947	1	36	ATACCGGATAGGATATGAACATCGC	1378	25
6947_1_37		Bacteroidaceae	1	37	6947	1	37	ATACCGGATAGGATACGAACATCGC	1378	25
6947_1_38		Bacteroidaceae	1	38	6947	1	38	ATACCGGATAGGATAGGAACATCGC	1378	25
6947_1_39		Bacteroidaceae	1	39	6947	1	39	ATACCGGATGGTATAAGAACATCGC	1378	25
6947_1_40		Bacteroidaceae	1	40	6947	1	40	ATACCGGATGGTATATGAACATCGC	1378	25
6947_1_41		Bacteroidaceae	1	41	6947	1	41	ATACCGGATGGTATACGAACATCGC	1378	25
6947_1_42		Bacteroidaceae	1	42	6947	1	42	ATACCGGATGGTATAGGAACATCGC	1378	25
6947_1_43		Bacteroidaceae	1	43	6947	1	43	ATACCGGATGGCATAAGAACATCGC	1378	25
6947_1_44		Bacteroidaceae	1	44	6947	1	44	ATACCGGATGGCATATGAACATCGC	1378	25
6947_1_45		Bacteroidaceae	1	45	6947	1	45	ATACCGGATGGCATACGAACATCGC	1378	25
6947_1_46		Bacteroidaceae	1	46	6947	1	46	ATACCGGATGGCATAGGAACATCGC	1378	25
6947_1_47		Bacteroidaceae	1	47	6947	1	47	ATACCGGATGGGATAAGAACATCGC	1378	25
6947_1_48		Bacteroidaceae	1	48	6947	1	48	ATACCGGATGGGATATGAACATCGC	1378	25
6947_1_49		Bacteroidaceae	1	49	6947	1	49	ATACCGGATGGGATACGAACATCGC	1378	25
6947_1_50		Bacteroidaceae	1	50	6947	1	50	ATACCGGATGGGATAGGAACATCGC	1378	25
6947_1_51		Bacteroidaceae	1	51	6947	1	51	ATACAAGATGGCATCATGAGTCCGC	1378	25
6947_1_52		Bacteroidaceae	1	52	6947	1	52	ATACCTGATAGTATGGTGAGATTGC	1378	25
6947_1_53		Bacteroidaceae	1	53	6947	1	53	ATATCCGACGGTATATCAATCCCGC	1378	25
6947_1_54		Bacteroidaceae	1	54	6947	1	54	ATACCCGATAGCATAATGATTCCGC	1378	25
6947_1_55		Bacteroidaceae	1	55	6947	1	55	ATCCAGGATGGCATCATGAGTTCAC	1378	25
6947_1_56		Bacteroidaceae	1	56	6947	1	56	ATACTGGATAGCATAACGAGAAGGC	1378	25
6947_2_1		Bacteroidaceae	2	1	6947	2	1	AACTCGGGGATAGCCTTTCGAAAGA	1410	25
6947_2_2		Bacteroidaceae	2	2	6947	2	2	TACTCGGGGATAGCCTTTCGAAAGA	1410	25
6947_2_3		Bacteroidaceae	2	3	6947	2	3	TATTCCGGGATAGCCTTTCGAAAGA	1410	25
6947_2_4		Bacteroidaceae	2	4	6947	2	4	AACTCCGGGATAGCCTTTCGAAAGA	1410	25
6947_2_5		Bacteroidaceae	2	5	6947	2	5	AACTCAGGGATAGCCTTTCGAAAGA	1410	25
6947_2_6		Bacteroidaceae	2	6	6947	2	6	TACCGGGAGATAGCCCTTCGAAAGG	1410	25
6947_2_7		Bacteroidaceae	2	7	6947	2	7	GACTCGGGGATAGCCTTTCGAAAGA	1410	25
6947_2_8		Bacteroidaceae	2	8	6947	2	8	CACTCTTGGACAGCCTTCTGAAAGG	1410	25
6947_2_9		Bacteroidaceae	2	9	6947	2	9	CACTCAGGGATAGCCTTTCGAAAGA	1410	25
6947_2_10		Bacteroidaceae	2	10	6947	2	10	AACACTGGGATAGCCTTTCGAAAGA	1410	25
6947_2_11		Bacteroidaceae	2	11	6947	2	11	TACTCGGGGATAGGCTTTCGAAAGA	1410	25
6947_2_12		Bacteroidaceae	2	12	6947	2	12	TACTCTTGGCCAGCCTTCTGAAAGG	1410	25
6947_2_13		Bacteroidaceae	2	13	6947	2	13	TACTCTTGGACAGCCTTCTGAAAGG	1410	25
6947_2_14		Bacteroidaceae	2	14	6947	2	14	TACTCAGGGATAGCCTTTCGAAAGA	1410	25
6947_3_1		Bacteroidaceae	3	1	6947	3	1	TATGGAGACTGCCGTCGTAAGATGT	389	25
6947_3_2		Bacteroidaceae	3	2	6947	3	2	TGGAGAGACTGCCGTCGTAAGATGT	389	25
6947_3_3		Bacteroidaceae	3	3	6947	3	3	TAGAGAGACTGCCGTCGTAAGATGT	389	25
6947_3_4		Bacteroidaceae	3	4	6947	3	4	TATCGAGACTGCCGTCGTAAGATGT	389	25
6947_3_5		Bacteroidaceae	3	5	6947	3	5	TGGCAGGACTGCCATCGTAAGATGC	389	25
6947_3_6		Bacteroidaceae	3	6	6947	3	6	TGTCGAGACTGCCGTCGTAAGATGT	389	25
6947_3_7		Bacteroidaceae	3	7	6947	3	7	TGTCGGGACTGCCATCGTAAGATGT	389	25
6947_3_8		Bacteroidaceae	3	8	6947	3	8	TGGCGGGACTGCCATCGTAAGATGT	389	25
6947_3_9		Bacteroidaceae	3	9	6947	3	9	TACCCGGACTGCCGTCGTAAGATGT	389	25
6947_3_10		Bacteroidaceae	3	10	6947	3	10	TGACAAGACTGCCATCGTAAGATGT	389	25
6947_3_11		Bacteroidaceae	3	11	6947	3	11	TGGCCAGACTGCCATCGTAAGATGT	389	25
6947_3_12		Bacteroidaceae	3	12	6947	3	12	TGGCGGGACTGCCGGTGTAAGCCGA	389	25
6947_4_1		Bacteroidaceae	4	1	6947	4	1	GTTATCGATGGGGATGCGTTCCATT	1323	25
6947_4_2		Bacteroidaceae	4	2	6947	4	2	GTAGAGGATGGGGATGCGTTCCATT	1323	25
6947_4_3		Bacteroidaceae	4	3	6947	4	3	ATAACCGATGGGGATGCGTTCCATT	1323	25
6947_4_4		Bacteroidaceae	4	4	6947	4	4	GTATGAGATGGGGATGCGTTCCATT	1323	25
6947_4_5		Bacteroidaceae	4	5	6947	4	5	GTAAGCGATGGGGATGCGTTCCATT	1323	25
6947_4_6		Bacteroidaceae	4	6	6947	4	6	GTTATCGACGGGCACGCGCGACATT	1323	25
6947_4_7		Bacteroidaceae	4	7	6947	4	7	GTCATCGATGGGGATGCGTTCCATT	1323	25
6947_4_8		Bacteroidaceae	4	8	6947	4	8	GTGTAAGATGGGGATGCGTTCCATT	1323	25
6947_4_9		Bacteroidaceae	4	9	6947	4	9	GTGTACGATGGGGATGCGTTCCATT	1323	25
6947_4_10		Bacteroidaceae	4	10	6947	4	10	GTTGTCGATGGGGATGCGTTCCATT	1323	25
6947_4_11		Bacteroidaceae	4	11	6947	4	11	GTAAAAGATGGGGATGCGTTCCATT	1323	25
6947_4_12		Bacteroidaceae	4	12	6947	4	12	GTAGACGATGGGGATGCGTTCCATT	1323	25
6947_4_13		Bacteroidaceae	4	13	6947	4	13	GTAAACGATGGGGATGCGTTCCATT	1323	25
6947_4_14		Bacteroidaceae	4	14	6947	4	14	GTAAAGGATGGGGATGCGTTCCATT	1323	25
6947_4_15		Bacteroidaceae	4	15	6947	4	15	ATAATCGATGGGGATGCGTTCCATT	1323	25
6947_5_1		Bacteroidaceae	5	1	6947	5	1	CCGGGGGTACCTGAAGTACGTAACC	119	25
6947_5_2		Bacteroidaceae	5	2	6947	5	2	CCGGGGGTACCTGAAGTCCGTAACC	119	25
6947_5_3		Bacteroidaceae	5	3	6947	5	3	CCGGGGGTACCTGAAGTACGTTACC	119	25
6947_5_4		Bacteroidaceae	5	4	6947	5	4	CCGGGGGTACCTGAAGTCCGTTACC	119	25
6947_5_5		Bacteroidaceae	5	5	6947	5	5	CCGGGGGTACCTGAAGTGCGTAACC	119	25
6947_5_6		Bacteroidaceae	5	6	6947	5	6	CCGGGGGTACCTGAAGTGCGTTACC	119	25
6947_5_7		Bacteroidaceae	5	7	6947	5	7	CCGGGGGTACCTGAATTACGTAACC	119	25
6947_5_8		Bacteroidaceae	5	8	6947	5	8	CCGGGGGTACCTGAATTACGTTACC	119	25
6947_5_9		Bacteroidaceae	5	9	6947	5	9	CCGGGGGTACCTGAATTCCGTAACC	119	25
6947_5_10		Bacteroidaceae	5	10	6947	5	10	CCGGGGGTACCTGAATTCCGTTACC	119	25
6947_5_11		Bacteroidaceae	5	11	6947	5	11	CCGGGGGTACCTGAATTGCGTAACC	119	25
6947_5_12		Bacteroidaceae	5	12	6947	5	12	CCGGGGGTACCTGAATTGCGTTACC	119	25
	Nombre Bacteroidaceae	109
6948_1_1		Bifidobacterium	1	1	6948	1	1	GTGAGGCTCGTGATTGGGACTAAGT	75	25
6948_1_2		Bifidobacterium	1	2	6948	1	2	GTGAGACTCGCGATTGGGAGTAAGT	75	25
6948_1_3		Bifidobacterium	1	3	6948	1	3	GTGAGACTCGCGATTGGGACTAAGT	75	25
6948_1_4		Bifidobacterium	1	4	6948	1	4	GTGAGACTCGTGATTGGGAGTAAGT	75	25
6948_1_5		Bifidobacterium	1	5	6948	1	5	GTGAGACTCGTGATTGGGACTAAGT	75	25
6948_1_6		Bifidobacterium	1	6	6948	1	6	GTGAGGCTCGCGATTGGGAGTAAGT	75	25
6948_1_7		Bifidobacterium	1	7	6948	1	7	GTGAGGCTCGCGATTGGGACTAAGT	75	25
6948_1_8		Bifidobacterium	1	8	6948	1	8	GTGAGGCTCGTGATTGGGAGTAAGT	75	25
6948_2_1		Bifidobacterium	2	1	6948	2	1	GGTCATGCCGGGAACTCACGTGGGA	430	25
6948_2_2		Bifidobacterium	2	2	6948	2	2	GATTATGCCGGGAACTCACGGGGGA	430	25
6948_2_3		Bifidobacterium	2	3	6948	2	3	CGTCGTGGTGGGAACTCACGGGGGA	430	25
6948_2_4		Bifidobacterium	2	4	6948	2	4	CGTCTTGGCGGGAACTCACCGGGGA	430	25
6948_2_5		Bifidobacterium	2	5	6948	2	5	TTTTGTGATGGGAACTCACGGGGGA	430	25
6948_2_6		Bifidobacterium	2	6	6948	2	6	CGTCATGATGGGAACTCACGGGGGA	430	25
6948_2_7		Bifidobacterium	2	7	6948	2	7	CGTCATGCTGGGAACTCACGGGGGA	430	25
6948_2_8		Bifidobacterium	2	8	6948	2	8	CGTCATGGTGGGAACTCACGGGGGA	430	25
6948_2_9		Bifidobacterium	2	9	6948	2	9	CATGATGGTGGGAACTCACGGGGGA	430	25
6948_2_10		Bifidobacterium	2	10	6948	2	10	GATTGTGCCGGGAACTCACGGGGGA	430	25
6948_2_11		Bifidobacterium	2	11	6948	2	11	CGTTATGGTGGGAACTCACGGGGGA	430	25
6948_3_1		Bifidobacterium	3	1	6948	3	1	GGTTCCCTTCGGGGCCGGTTCACAG	541	25
6948_3_2		Bifidobacterium	3	2	6948	3	2	GCCTCCCTTCGGGGCGGGTTCACAG	541	25
6948_3_3		Bifidobacterium	3	3	6948	3	3	GCTTCCCTTCGGGGCGGGTTCACAG	541	25
6948_3_4		Bifidobacterium	3	4	6948	3	4	GTCTCCCTTCGGGGCGGGTTCACAG	541	25
6948_3_5		Bifidobacterium	3	5	6948	3	5	GTTTCCCTTCGGGGCCGGTTCACAG	541	25
6948_3_6		Bifidobacterium	3	6	6948	3	6	GTTTCCCTTCGGGGCGGGTTCACAG	541	25
6948_3_7		Bifidobacterium	3	7	6948	3	7	GCTTCCCTTCGGGGCCGGTTCACAG	541	25
6948_3_8		Bifidobacterium	3	8	6948	3	8	GGCTCCCTTCGGGGCGGGTTCACAG	541	25
6948_3_9		Bifidobacterium	3	9	6948	3	9	GTCTTCCTTCGGGGCGGGTTCACAG	541	25
6948_3_10		Bifidobacterium	3	10	6948	3	10	GTTTTCCTTCGGGGCGGGTTCACAG	541	25
6948_3_11		Bifidobacterium	3	11	6948	3	11	GCCTTCCTTCGGGGCGGGTTCACAG	541	25
6948_3_12		Bifidobacterium	3	12	6948	3	12	GCTTTCCTTCGGGGCGGGTTCACAG	541	25
6948_3_13		Bifidobacterium	3	13	6948	3	13	GGCTTCCTTCGGGGCGGGTTCACAG	541	25
6948_3_14		Bifidobacterium	3	14	6948	3	14	GGTTTCCTTCGGGGCGGGTTCACAG	541	25
6948_4_1		Bifidobacterium	4	1	6948	4	1	TTTTTCCGGGTCCTGTGTCGGAGCT	729	25
6948_4_2		Bifidobacterium	4	2	6948	4	2	GTTCCACGGGTTCCGTGTCGGAGCT	729	25
6948_4_3		Bifidobacterium	4	3	6948	4	3	ATTCCACGGTCTCCGTGTCGGAGCC	729	25
6948_4_4		Bifidobacterium	4	4	6948	4	4	ATTCCACGGGTCCCGTGTCGGGGCC	729	25
6948_4_5		Bifidobacterium	4	5	6948	4	5	TTTCCACGGGTCCCGTGTCGGGGCC	729	25
6948_4_6		Bifidobacterium	4	6	6948	4	6	CTTCCACGGGTCCCGTGTCGGGGCC	729	25
6948_4_7		Bifidobacterium	4	7	6948	4	7	GTTCCACGGGTCCCGTGTCGGGGCC	729	25
6948_4_8		Bifidobacterium	4	8	6948	4	8	ATTCCACGGGTTCCGTGTCGGAGCT	729	25
6948_4_9		Bifidobacterium	4	9	6948	4	9	GTTCCACGTGTTCCGTGTCGGAGCT	729	25
6948_5_1		Bifidobacterium	5	1	6948	5	1	GCGCCGGGTACGGGCGGGCTTGAGT	938	25
6948_5_2		Bifidobacterium	5	2	6948	5	2	GCGCCGGGTACGGGCGGGCTGGAGT	938	25
	Nombre Bifidobacterium	44
6949_1_1		Brachyspiraceae	1	1	6949	1	1	GGCGGCGCCGAAGGTGGGACTGATG	69	25
6949_1_2		Brachyspiraceae	1	2	6949	1	2	GGAGGGCGGCGCGGTGGGACTGATG	69	25
6949_1_3		Brachyspiraceae	1	3	6949	1	3	GGCGGCGTCGAAGGTGGGACTGATG	69	25
6949_2_1		Brachyspiraceae	2	1	6949	2	1	GCCATCGGAGTTGGTTTTACCTGAA	117	25
6949_2_2		Brachyspiraceae	2	2	6949	2	2	CGACCATGCGGAGTTGGTTTTACCT	117	25
6949_3_1		Brachyspiraceae	3	1	6949	3	1	AGCAAATCTCAAAAAAGTTGCCTCA	252	25
6949_3_2		Brachyspiraceae	3	2	6949	3	2	AGCAAACCTCAAAAAAGTCGCCTCA	252	25
6949_3_3		Brachyspiraceae	3	3	6949	3	3	AGCAAAACTCAAAAAAGTTGCCTCA	252	25
6949_4_1		Brachyspiraceae	4	1	6949	4	1	ACGTTTAAGTAGGAGGAAGGTGGGG	364	25
6949_4_2		Brachyspiraceae	4	2	6949	4	2	ACGTTCAAGTAGGAGGAAGGTGGGG	364	25
6949_5_1		Brachyspiraceae	5	1	6949	5	1	AGTAATGTCGGGCACTCTTAGGGGA	395	25
6949_5_2		Brachyspiraceae	5	2	6949	5	2	AGTAATGTCGAGCACTCTTAGGGGA	395	25
	Nombre Brachyspiraceae	12
6950_1_1		Burkholderiaceae	1	1	6950	1	1	TTCATTTCTTCAGTAACGTAGCTAA	730	25
6950_1_2		Burkholderiaceae	1	2	6950	1	2	AGCAATACCTTAGTAACGCAGCTAA	730	25
6950_1_3		Burkholderiaceae	1	3	6950	1	3	TTAATTGACTTGGTAACGCAGCTAA	730	25
6950_1_4		Burkholderiaceae	1	4	6950	1	4	TTCATTTCCTTAGTAACGTAGCTAA	730	25
6950_1_5		Burkholderiaceae	1	5	6950	1	5	TTCATTGACTTGGTAACGTAGCTAA	730	25
6950_1_6		Burkholderiaceae	1	6	6950	1	6	TTTACTTCCTTGGTAACGTAGCTAA	730	25
6950_1_7		Burkholderiaceae	1	7	6950	1	7	TTAATTTCCTTGGTAACGCAGCTAA	730	25
6950_1_8		Burkholderiaceae	1	8	6950	1	8	ATTTATTCCTGAGTAACGTAGCTAA	730	25
6950_1_9		Burkholderiaceae	1	9	6950	1	9	TCCGCAAGGGCGGTGTCTCAGCTAA	730	25
6950_2_1		Burkholderiaceae	2	1	6950	2	1	TTGCCCTAATACGGCGGGGGGATGA	1113	25
6950_2_2		Burkholderiaceae	2	2	6950	2	2	GCTGGTTAATACCCGGCGTTGATGA	1113	25
6950_2_3		Burkholderiaceae	2	3	6950	2	3	GTTCACTAATACTGAGCGGGGCTGA	1113	25
6950_2_4		Burkholderiaceae	2	4	6950	2	4	GCTGGCTAATACCTGGCTCTAATGA	1113	25
6950_2_5		Burkholderiaceae	2	5	6950	2	5	CTGCCCTAATACGGCGGGGGGATGA	1113	25
6950_2_6		Burkholderiaceae	2	6	6950	2	6	TCTGGTTAATACCTGGGGTCGATGA	1113	25
6950_2_7		Burkholderiaceae	2	7	6950	2	7	TCTGGTTAATACCCGGGGTCGATGA	1113	25
6950_2_8		Burkholderiaceae	2	8	6950	2	8	CGTGGTTAATACCCGTGGCGGATGA	1113	25
6950_2_9		Burkholderiaceae	2	9	6950	2	9	TTGGGCTAATACCCTAGGGGGATGA	1113	25
6950_2_10		Burkholderiaceae	2	10	6950	2	10	CTGTGCCAATACCACGGTTCGATGA	1113	25
6950_2_11		Burkholderiaceae	2	11	6950	2	11	ATGCTCTAACACAGTCTGCGAATGA	1113	25
6950_2_12		Burkholderiaceae	2	12	6950	2	12	ACGCTCTAACACAGTCTGCGAATGA	1113	25
6950_2_13		Burkholderiaceae	2	13	6950	2	13	AGGCTCTAACACAGTCTGCGAATGA	1113	25
6950_2_14		Burkholderiaceae	2	14	6950	2	14	CTGGGTTAATACCTCGGGGGGATGA	1113	25
6950_2_15		Burkholderiaceae	2	15	6950	2	15	AGAGGTGAATAATCTCTGTGGGTGA	1113	25
6950_3_1		Burkholderiaceae	3	1	6950	3	1	GAAGCAGAGATGCATCAGGTGCCCG	564	25
6950_3_2		Burkholderiaceae	3	2	6950	3	2	GAAGCAGAGATGCATTAGGTGCCCG	564	25
6950_3_3		Burkholderiaceae	3	3	6950	3	3	CCAGCAGAGACGTTGGAAGTGCTCG	564	25
6950_3_4		Burkholderiaceae	3	4	6950	3	4	CCAGCAGAGACGTTGGGAGTGCTCG	564	25
6950_3_5		Burkholderiaceae	3	5	6950	3	5	CCTCCAGAGATGTGGGGAGTGCTCG	564	25
6950_3_6		Burkholderiaceae	3	6	6950	3	6	CCTCCAGAGATGCGGGGAGTGCTCG	564	25
6950_3_7		Burkholderiaceae	3	7	6950	3	7	CCTCCAGAGATGGGGGGAGTGCTCG	564	25
6950_3_8		Burkholderiaceae	3	8	6950	3	8	GAAGCAGAGATGCATTAGGTGCTCG	564	25
6950_3_9		Burkholderiaceae	3	9	6950	3	9	CCTGCTGAGAGGTGGGAAGTGCCCG	564	25
6950_3_10		Burkholderiaceae	3	10	6950	3	10	CCTGCTGAGAGGTGGGGAGTGCCCG	564	25
6950_3_11		Burkholderiaceae	3	11	6950	3	11	TTTCCAGAGATGGATTAGGTGCTCG	564	25
6950_3_12		Burkholderiaceae	3	12	6950	3	12	TTTCCAGAGATGGATTGGGTGCTCG	564	25
6950_3_13		Burkholderiaceae	3	13	6950	3	13	CTTGGAGAGATTCGAGAGGTGCCCG	564	25
6950_3_14		Burkholderiaceae	3	14	6950	3	14	CTTGGAGAGATTCGAGGGGTGCCCG	564	25
6950_3_15		Burkholderiaceae	3	15	6950	3	15	GAAGTAGAGATACATTAGGTGCCCG	564	25
6950_3_16		Burkholderiaceae	3	16	6950	3	16	CCTGCTGAGAGGTGGGAAGTGCTCG	564	25
6950_3_17		Burkholderiaceae	3	17	6950	3	17	CCTGCTGAGAGGTGGGGAGTGCTCG	564	25
6950_3_18		Burkholderiaceae	3	18	6950	3	18	CCTCTGCGAAAGCGGAGGGTGCCGT	564	25
6950_4_1		Burkholderiaceae	4	1	6950	4	1	GGTAGGGCTTCACACGTCATACAAT	347	25
6950_4_2		Burkholderiaceae	4	2	6950	4	2	TGTAGGGCTTCACACGTCATACAAT	347	25
6950_4_3		Burkholderiaceae	4	3	6950	4	3	CCCGGGGCTACACAGGCGCTACAGT	347	25
6950_5_1		Burkholderiaceae	5	1	6950	5	1	GACTGCAAGGCTAGAGTATGTCAGA	929	25
6950_5_2		Burkholderiaceae	5	2	6950	5	2	GACTGCCAGGCTAGAGTATGTCAGA	929	25
6950_5_3		Burkholderiaceae	5	3	6950	5	3	GACTGCCTGGCTAGAGTGTGGCAGA	929	25
6950_5_4		Burkholderiaceae	5	4	6950	5	4	GACTGCATGGCTAGAGTGTGTCAGA	929	25
6950_5_5		Burkholderiaceae	5	5	6950	5	5	GACTGCACGGCTAGAGTGTGTCAGA	929	25
6950_5_6		Burkholderiaceae	5	6	6950	5	6	GACTGGCGGGCTAGAGTATGGCAGA	929	25
6950_5_7		Burkholderiaceae	5	7	6950	5	7	GACTGCACGACTAGAGTGTGTCAGA	929	25
6950_5_8		Burkholderiaceae	5	8	6950	5	8	GACTGCAAGGCTAGAGTGTGTCAGA	929	25
6950_5_9		Burkholderiaceae	5	9	6950	5	9	GACTGCATAGCTAGAGTATGTCAGA	929	25
6950_5_10		Burkholderiaceae	5	10	6950	5	10	GACTGCAAGGCTAGAGTATGGCAGA	929	25
6950_5_11		Burkholderiaceae	5	11	6950	5	11	AACTGCCCATCTTGAGGCACGCTCA	929	25
	Nombre Burkholderiaceae	56
6951_1_1		Campylobacteraceae	1	1	6951	1	1	ACCTTCCACAGTGGAATCAGTAACT	35	25
6951_1_2		Campylobacteraceae	1	2	6951	1	2	ACCCTCCACAGTGGAATCAGCGACT	35	25
6951_1_3		Campylobacteraceae	1	3	6951	1	3	ACCTTCCACAGTGGATTTGGCGACT	35	25
6951_1_4		Campylobacteraceae	1	4	6951	1	4	ACCGTCCACAGTGGAATCAGCGACT	35	25
6951_1_5		Campylobacteraceae	1	5	6951	1	5	ATCCCCCACAGTGGAATCAGCGACT	35	25
6951_1_6		Campylobacteraceae	1	6	6951	1	6	ATGGTCCACAGTGGAATCAGCGACT	35	25
6951_1_7		Campylobacteraceae	1	7	6951	1	7	ACCCTCCACAGTGGAATCAGCAACT	35	25
6951_1_8		Campylobacteraceae	1	8	6951	1	8	ACCCTCCACAGTGGAATCAGTAACT	35	25
6951_1_9		Campylobacteraceae	1	9	6951	1	9	ACCCTCCACAGTGGAATCAGTGACT	35	25
6951_1_10		Campylobacteraceae	1	10	6951	1	10	ACCCTCCACAGTGGAATTAGCAACT	35	25
6951_1_11		Campylobacteraceae	1	11	6951	1	11	ACCCTCCACAGTGGAATTAGCGACT	35	25
6951_1_12		Campylobacteraceae	1	12	6951	1	12	ACCCTCCACAGTGGAATTAGTAACT	35	25
6951_1_13		Campylobacteraceae	1	13	6951	1	13	ACCCTCCACAGTGGAATTAGTGACT	35	25
6951_2_1		Campylobacteraceae	2	1	6951	2	1	TCTCACTCGAAGCAGGGATGCTAAA	66	25
6951_2_2		Campylobacteraceae	2	2	6951	2	2	TTTCACTCGAAGCGGGGATGCAAAA	66	25
6951_2_3		Campylobacteraceae	2	3	6951	2	3	ACTCATTCGAAGCGGGGATGCTAAA	66	25
6951_2_4		Campylobacteraceae	2	4	6951	2	4	TTTCACTCGAAGCCGGAATACTAAA	66	25
6951_2_5		Campylobacteraceae	2	5	6951	2	5	TTTCACTCGAAGTGGAAATACTAAA	66	25
6951_2_6		Campylobacteraceae	2	6	6951	2	6	TTTCACTCGAAGCCCAAATACCAAA	66	25
6951_2_7		Campylobacteraceae	2	7	6951	2	7	TTTCACTCGAAGCGGGAATGCGAAA	66	25
6951_3_1		Campylobacteraceae	3	1	6951	3	1	GTTTACTAGAATTTAGTGACAGGTG	467	25
6951_3_2		Campylobacteraceae	3	2	6951	3	2	GCTTGCAGAAATGTTAAGACAGGTG	467	25
6951_3_3		Campylobacteraceae	3	3	6951	3	3	GCTTGCTAGAAAGTTGAGACAGGTG	467	25
6951_3_4		Campylobacteraceae	3	4	6951	3	4	GCTTGCAGAAACTTGCATACAGGTG	467	25
6951_3_5		Campylobacteraceae	3	5	6951	3	5	GCTTGCAGAAACTTATATACAGGTG	467	25
6951_3_6		Campylobacteraceae	3	6	6951	3	6	GCTTGCTAGAACTTAGAGACAGGTG	467	25
6951_3_7		Campylobacteraceae	3	7	6951	3	7	GCTTGCTAGAATGTTGAGACAGGTG	467	25
6951_4_1		Campylobacteraceae	4	1	6951	4	1	GGAACCTAACTGACGCTGAGGCGTG	757	25
6951_4_2		Campylobacteraceae	4	2	6951	4	2	AGAACCTAACTGACACTGATGCACG	757	25
6951_4_3		Campylobacteraceae	4	3	6951	4	3	GGAACTCAACTGACGCTAATGCGTG	757	25
6951_4_4		Campylobacteraceae	4	4	6951	4	4	GGAACAATATTGACGCTGAGACGCG	757	25
6951_4_5		Campylobacteraceae	4	5	6951	4	5	GGAACATTATTGACGCTGAGATGCG	757	25
6951_4_6		Campylobacteraceae	4	6	6951	4	6	GGAACTTAACTGACGCTAAGGCGCG	757	25
6951_4_7		Campylobacteraceae	4	7	6951	4	7	GGAACTAAACTGACGCTAAGGCGCG	757	25
6951_4_8		Campylobacteraceae	4	8	6951	4	8	GGAACTCAACTGACGCTAAGGCGCG	757	25
6951_4_9		Campylobacteraceae	4	9	6951	4	9	AGAACTCAACTGACGCTAATGCGTG	757	25
6951_4_10		Campylobacteraceae	4	10	6951	4	10	GGAACTTAACTGACGCTAATGCGTG	757	25
6951_5_1		Campylobacteraceae	5	1	6951	5	1	TCTTTTGTGAAATCTAGTGGCTTAA	900	25
6951_5_2		Campylobacteraceae	5	2	6951	5	2	TCTCTTGTGAAATCTAATAGCTTAA	900	25
6951_5_3		Campylobacteraceae	5	3	6951	5	3	TCTTTTGTGAAATCTAACAGCTTAA	900	25
6951_5_4		Campylobacteraceae	5	4	6951	5	4	TTTGAAGTGAAATCCTATAGCTTAA	900	25
6951_5_5		Campylobacteraceae	5	5	6951	5	5	TCTCTTGTGAAATCCAACGGCTTAA	900	25
6951_5_6		Campylobacteraceae	5	6	6951	5	6	TCTCTTGTGAAATCTAATGGCTTAA	900	25
6951_5_7		Campylobacteraceae	5	7	6951	5	7	TCTTTTGTGAAATCTAATGGCTTAA	900	25
6951_5_8		Campylobacteraceae	5	8	6951	5	8	TCTCTTGTGAAATCTAACGGCTTAA	900	25
	Nombre Campylobacteraceae	45
6952_1_1		Carnobacteriaceae	1	1	6952	1	1	GGCATTGGGAAGAAAGACGGCTTCG	1414	25
6952_1_2		Carnobacteriaceae	1	2	6952	1	2	GCTTTAATCATTAAAGATGGCTTCG	1414	25
6952_1_3		Carnobacteriaceae	1	3	6952	1	3	GGTTTCTTTGTAAAAGGTGGCTTTC	1414	25
6952_1_4		Carnobacteriaceae	1	4	6952	1	4	GTGGTGTAAAAGAAAGACGGCGAAG	1414	25
6952_1_5		Carnobacteriaceae	1	5	6952	1	5	GATTGGGAAAGGAAAGACGGCCTTT	1414	25
6952_1_6		Carnobacteriaceae	1	6	6952	1	6	GATCGAGAAAGGAAAGACGGCCTTT	1414	25
6952_1_7		Carnobacteriaceae	1	7	6952	1	7	GACTGAAGAAGGAAAAGAGGCTTCG	1414	25
6952_1_8		Carnobacteriaceae	1	8	6952	1	8	GACGAATTCATTAAAGGTGGCTTTG	1414	25
6952_1_9		Carnobacteriaceae	1	9	6952	1	9	GGAAAGAGAAGGAAAGACGGCCTTT	1414	25
6952_1_10		Carnobacteriaceae	1	10	6952	1	10	GGTCCTTGAAAGAAAGACGGCTTTG	1414	25
6952_1_11		Carnobacteriaceae	1	11	6952	1	11	GACGAATGGAAGAAAGGTGGCTTCG	1414	25
6952_1_12		Carnobacteriaceae	1	12	6952	1	12	GGAGGCGCGTTGAAAGGCGGCTTCG	1414	25
6952_1_13		Carnobacteriaceae	1	13	6952	1	13	GGTTGAAGGAGGAAAAGAGGCGCAA	1414	25
6952_1_14		Carnobacteriaceae	1	14	6952	1	14	GTCTCTTAGATGAAAGGTGGCTTCG	1414	25
6952_1_15		Carnobacteriaceae	1	15	6952	1	15	GATTGAGAAAGGAAAGACGGCCTTT	1414	25
6952_1_16		Carnobacteriaceae	1	16	6952	1	16	GGTTTTTTTATAAAAGATGGCTTCG	1414	25
6952_2_1		Carnobacteriaceae	2	1	6952	2	1	TTCATCCCTTGACGGTATCTAACCA	1123	25
6952_2_2		Carnobacteriaceae	2	2	6952	2	2	GCACCTCCTTGACGGTATCTAACCA	1123	25
6952_2_3		Carnobacteriaceae	2	3	6952	2	3	CTCCTGCCTTGACGGTATCTAACCA	1123	25
6952_2_4		Carnobacteriaceae	2	4	6952	2	4	CTGGTGGACTGACGGTAGCTAACCA	1123	25
6952_2_5		Carnobacteriaceae	2	5	6952	2	5	CTCCAGCCTTGACGGTATCTGACCA	1123	25
6952_2_6		Carnobacteriaceae	2	6	6952	2	6	CTCCGGCCTTGACGGTATCTGACCA	1123	25
6952_2_7		Carnobacteriaceae	2	7	6952	2	7	TTATGCGTGTGACGGTATCTAACCA	1123	25
6952_2_8		Carnobacteriaceae	2	8	6952	2	8	CTAGCGCCTTGACGGTATCTAACCA	1123	25
6952_2_9		Carnobacteriaceae	2	9	6952	2	9	CGCTTACCATGACGGTACCCGACCA	1123	25
6952_2_10		Carnobacteriaceae	2	10	6952	2	10	CCTTGACTTTGACGGTACCTAACCA	1123	25
6952_2_11		Carnobacteriaceae	2	11	6952	2	11	CTCATCCCCTGACGGTATCTAACCA	1123	25
6952_2_12		Carnobacteriaceae	2	12	6952	2	12	GCTGTCCCTTGACGGTATCCGGCCA	1123	25
6952_2_13		Carnobacteriaceae	2	13	6952	2	13	TTAGCGCCTTGACGGTATCTAACCA	1123	25
6952_2_14		Carnobacteriaceae	2	14	6952	2	14	CCCCGACCTTGACGGTATCTAACCA	1123	25
6952_2_15		Carnobacteriaceae	2	15	6952	2	15	TTTACCCCTTGACGGTATCCAGTCA	1123	25
6952_3_1		Carnobacteriaceae	3	1	6952	3	1	CTACAAGCGGGGGATAACATTCGGA	1477	25
6952_3_2		Carnobacteriaceae	3	2	6952	3	2	CCATAAGAGGGGGATAACATCCGGA	1477	25
6952_3_3		Carnobacteriaceae	3	3	6952	3	3	CCATAAGAGGGGGATAACAGTCGGA	1477	25
6952_3_4		Carnobacteriaceae	3	4	6952	3	4	CCATGAGAGGGGGATAACATGCGGA	1477	25
6952_3_5		Carnobacteriaceae	3	5	6952	3	5	CCATCAGAGGGGGATAACATTCGGA	1477	25
6952_3_6		Carnobacteriaceae	3	6	6952	3	6	CCATGAGCGGGGGACAACATTCGGA	1477	25
6952_3_7		Carnobacteriaceae	3	7	6952	3	7	CCTTCAGTGGGGGATAACATCCGGA	1477	25
6952_3_8		Carnobacteriaceae	3	8	6952	3	8	CTATAAGTGGGGGATAACATTCGGA	1477	25
6952_3_9		Carnobacteriaceae	3	9	6952	3	9	CCATAAGAGGGGGATAACATTCGGA	1477	25
6952_3_10		Carnobacteriaceae	3	10	6952	3	10	CTGTAAGATCGGGATAACTCCGGGA	1477	25
6952_3_11		Carnobacteriaceae	3	11	6952	3	11	CCATGAGAGGGGGATAACATCCGGA	1477	25
6952_4_1		Carnobacteriaceae	4	1	6952	4	1	TGGAGGGTTTCCGCCCTTCAGTGCT	758	25
6952_4_2		Carnobacteriaceae	4	2	6952	4	2	TGGAGGGTTTCCGCCCTTCGGTGCT	758	25
6952_4_3		Carnobacteriaceae	4	3	6952	4	3	CGGAGGGTTTCCGCCCTTCGGTGCT	758	25
6952_4_4		Carnobacteriaceae	4	4	6952	4	4	TGGAGGGTTTCCACCCTTCAGTGCT	758	25
6952_4_5		Carnobacteriaceae	4	5	6952	4	5	TGGGGGCTTTCCGGCCCTCGGTGCT	758	25
6952_4_6		Carnobacteriaceae	4	6	6952	4	6	TGGAGGGCTTCCACCCTTCAGTGCT	758	25
6952_5_1		Carnobacteriaceae	5	1	6952	5	1	GCTAATACCGCATAGATCTTAATGC	1445	25
6952_5_2		Carnobacteriaceae	5	2	6952	5	2	GCTAATACCGCATAGGTGATTTTAG	1445	25
6952_5_3		Carnobacteriaceae	5	3	6952	5	3	GCTAATACCGCATATACCGAGAAAC	1445	25
6952_5_4		Carnobacteriaceae	5	4	6952	5	4	GCTAATACCGCATATATCGAGAAAC	1445	25
6952_5_5		Carnobacteriaceae	5	5	6952	5	5	GCTAATACCCCATACCTTTCACACC	1445	25
6952_5_6		Carnobacteriaceae	5	6	6952	5	6	GCTAATACCGCATAGTTTTCTTGAT	1445	25
6952_5_7		Carnobacteriaceae	5	7	6952	5	7	GCTAAAACCGCATAGGTTCTTGAGT	1445	25
6952_5_8		Carnobacteriaceae	5	8	6952	5	8	GCTAATACCCCATAGGTGGATTGGT	1445	25
6952_5_9		Carnobacteriaceae	5	9	6952	5	9	GCTAATACCGCATAGGTTCTTTTTC	1445	25
6952_5_10		Carnobacteriaceae	5	10	6952	5	10	GCTAATACCGCATATATTCTTGGAC	1445	25
6952_5_11		Carnobacteriaceae	5	11	6952	5	11	GCTAATACCGCATATTTCTAATCGT	1445	25
6952_5_12		Carnobacteriaceae	5	12	6952	5	12	GCTAATACCGGATAACCCGTGCCTC	1445	25
6952_5_13		Carnobacteriaceae	5	13	6952	5	13	GCTAAAACCGCATAGGTCCTTTAAC	1445	25
6952_5_14		Carnobacteriaceae	5	14	6952	5	14	GCTAATACCGCATATGTCTTTGAGA	1445	25
6952_5_15		Carnobacteriaceae	5	15	6952	5	15	GCTAATACCGCATAGTTTTCCTGAT	1445	25
6952_5_16		Carnobacteriaceae	5	16	6952	5	16	GCTAATACCGCATAACTAAAGAAAC	1445	25
	Nombre Carnobacteriaceae	64
6953_1_1		Clostridium_Cluster_I	1	1	6953	1	1	GGAAGTTCCTTCGGGAACAGAGTGA	530	25
6953_1_2		Clostridium_Cluster_I	1	2	6953	1	2	GGAAGTTCTTTCGGGAACAGAGTGA	530	25
6953_1_3		Clostridium_Cluster_I	1	3	6953	1	3	GGAAGTCCCTTCGGGGACAGGAAGA	530	25
6953_1_4		Clostridium_Cluster_I	1	4	6953	1	4	GGAAGCCACTTCGGGGACAGGAAGA	530	25
6953_1_5		Clostridium_Cluster_I	1	5	6953	1	5	GGAAGCCTCTTCGGGGACAGGAAGA	530	25
6953_1_6		Clostridium_Cluster_I	1	6	6953	1	6	GGAAGCCCCTTCGGGGACAGGAAGA	530	25
6953_1_7		Clostridium_Cluster_I	1	7	6953	1	7	GGAAGCCGCTTCGGGGACAGGAAGA	530	25
6953_1_8		Clostridium_Cluster_I	1	8	6953	1	8	GGAAGCCACTTCGGAGGCAGGAAGA	530	25
6953_1_9		Clostridium_Cluster_I	1	9	6953	1	9	GGAAGCCACTTCGGTGGCAGGAAGA	530	25
6953_1_10		Clostridium_Cluster_I	1	10	6953	1	10	GGAAGCCACTTCGGCGGCAGGAAGA	530	25
6953_1_11		Clostridium_Cluster_I	1	11	6953	1	11	GGAAGCCACTTCGGGGGCAGGAAGA	530	25
6953_1_12		Clostridium_Cluster_I	1	12	6953	1	12	GGAAGCCTCTTCGGAGGCAGGAAGA	530	25
6953_1_13		Clostridium_Cluster_I	1	13	6953	1	13	GGAAGCCTCTTCGGTGGCAGGAAGA	530	25
6953_1_14		Clostridium_Cluster_I	1	14	6953	1	14	GGAAGCCTCTTCGGCGGCAGGAAGA	530	25
6953_1_15		Clostridium_Cluster_I	1	15	6953	1	15	GGAAGCCTCTTCGGGGGCAGGAAGA	530	25
6953_1_16		Clostridium_Cluster_I	1	16	6953	1	16	GGAAGCCCCTTCGGAGGCAGGAAGA	530	25
6953_1_17		Clostridium_Cluster_I	1	17	6953	1	17	GGAAGCCCCTTCGGTGGCAGGAAGA	530	25
6953_1_18		Clostridium_Cluster_I	1	18	6953	1	18	GGAAGCCCCTTCGGCGGCAGGAAGA	530	25
6953_1_19		Clostridium_Cluster_I	1	19	6953	1	19	GGAAGCCCCTTCGGGGGCAGGAAGA	530	25
6953_1_20		Clostridium_Cluster_I	1	20	6953	1	20	GGAAGCCGCTTCGGAGGCAGGAAGA	530	25
6953_1_21		Clostridium_Cluster_I	1	21	6953	1	21	GGAAGCCGCTTCGGTGGCAGGAAGA	530	25
6953_1_22		Clostridium_Cluster_I	1	22	6953	1	22	GGAAGCCGCTTCGGCGGCAGGAAGA	530	25
6953_1_23		Clostridium_Cluster_I	1	23	6953	1	23	GGAAGCCGCTTCGGGGGCAGGAAGA	530	25
6953_1_24		Clostridium_Cluster_I	1	24	6953	1	24	GGAAGTCCCTTCGGGGACAGGATGA	530	25
6953_1_25		Clostridium_Cluster_I	1	25	6953	1	25	GGAAGTCCCTTCGGGGGCAGGATGA	530	25
6953_1_26		Clostridium_Cluster_I	1	26	6953	1	26	GTGAAGCCCTTCGGGGACAAGGAGA	530	25
6953_1_27		Clostridium_Cluster_I	1	27	6953	1	27	GTGAAGCCCTTCGGGGGCAAGGAGA	530	25
6953_1_28		Clostridium_Cluster_I	1	28	6953	1	28	GGAAATCTCTTCGGAGACAGGGAGA	530	25
6953_1_29		Clostridium_Cluster_I	1	29	6953	1	29	GGAAGTTCCTTCGGGAACAGGAACA	530	25
6953_1_30		Clostridium_Cluster_I	1	30	6953	1	30	GGAAGTTCCTTCGGGAACAGAATGA	530	25
6953_1_31		Clostridium_Cluster_I	1	31	6953	1	31	GGAAGTTCTTTCGGGAACAGAATGA	530	25
6953_1_32		Clostridium_Cluster_I	1	32	6953	1	32	GGAAGCTCTTTCGGGAGCAGGAACA	530	25
6953_1_33		Clostridium_Cluster_I	1	33	6953	1	33	GGGAAGCCCTTCGGGGACAGGGAGA	530	25
6953_1_34		Clostridium_Cluster_I	1	34	6953	1	34	GGGAAGCCCTTCGGGGGCAGGGAGA	530	25
6953_1_35		Clostridium_Cluster_I	1	35	6953	1	35	GTAAGTTCCTTCGGGAACAGAATGA	530	25
6953_1_36		Clostridium_Cluster_I	1	36	6953	1	36	GGAAGTCCTTTCGGGGACAGGATGA	530	25
6953_1_37		Clostridium_Cluster_I	1	37	6953	1	37	GGAAGTCGCTTCGGCGACAGGAAGA	530	25
6953_2_1		Clostridium_Cluster_I	2	1	6953	2	1	CCTAGACTTGACATCCTCTGCATTA	567	25
6953_2_2		Clostridium_Cluster_I	2	2	6953	2	2	CCTAGACTTGACATCTCCTGAATTA	567	25
6953_2_3		Clostridium_Cluster_I	2	3	6953	2	3	CCTAGACTTGACATCTCCTGCATTA	567	25
6953_2_4		Clostridium_Cluster_I	2	4	6953	2	4	CCTGGACTTGACATCCCTTGCATAG	567	25
6953_2_5		Clostridium_Cluster_I	2	5	6953	2	5	CCTGGACTTGACATCCCCTGAATTA	567	25
6953_2_6		Clostridium_Cluster_I	2	6	6953	2	6	CCTAGACTTGACATGTCCTGAATTA	567	25
6953_2_7		Clostridium_Cluster_I	2	7	6953	2	7	CCTAGACTTGACATCTTCTGCATTA	567	25
6953_2_8		Clostridium_Cluster_I	2	8	6953	2	8	CCTAGACTTGACATCCCCTGAATTA	567	25
6953_3_1		Clostridium_Cluster_I	3	1	6953	3	1	GGTGCTGCATTCCAAACTGGGAATC	933	25
6953_3_2		Clostridium_Cluster_I	3	2	6953	3	2	GGTGCTGCATTCCAAACTGGAAATC	933	25
6953_3_3		Clostridium_Cluster_I	3	3	6953	3	3	GGTCCTGCATTTCAAACTGGGAATC	933	25
6953_3_4		Clostridium_Cluster_I	3	4	6953	3	4	GGAACTGCATTCCAAACTGGAAATC	933	25
6953_3_5		Clostridium_Cluster_I	3	5	6953	3	5	GGACCTGCATTCCAAACTGGAAATC	933	25
6953_3_6		Clostridium_Cluster_I	3	6	6953	3	6	GGAGCTGCATTCCAAACTGGAAATC	933	25
6953_3_7		Clostridium_Cluster_I	3	7	6953	3	7	GGTACTGCATTCCAAACTGGAAATC	933	25
6953_3_8		Clostridium_Cluster_I	3	8	6953	3	8	GGTCCTGCATTCCAAACTGGAAATC	933	25
6953_3_9		Clostridium_Cluster_I	3	9	6953	3	9	GGCACTGCATTCCAAACTGGAAATC	933	25
6953_3_10		Clostridium_Cluster_I	3	10	6953	3	10	GGCCCTGCATTCCAAACTGGAAATC	933	25
6953_3_11		Clostridium_Cluster_I	3	11	6953	3	11	GGCGCTGCATTCCAAACTGGAAATC	933	25
6953_3_12		Clostridium_Cluster_I	3	12	6953	3	12	GGGACTGCATTCCAAACTGGAAATC	933	25
6953_3_13		Clostridium_Cluster_I	3	13	6953	3	13	GGGCCTGCATTCCAAACTGGAAATC	933	25
6953_3_14		Clostridium_Cluster_I	3	14	6953	3	14	GGGGCTGCATTCCAAACTGGAAATC	933	25
6953_3_15		Clostridium_Cluster_I	3	15	6953	3	15	GGTGCTGCATTGGAAACTGGATATC	933	25
6953_3_16		Clostridium_Cluster_I	3	16	6953	3	16	GGGGCTGCATTTCAAACTGGAAGTC	933	25
6953_3_17		Clostridium_Cluster_I	3	17	6953	3	17	GGTGCTGCATTTCAAACTGGAAGTC	933	25
6953_3_18		Clostridium_Cluster_I	3	18	6953	3	18	AGTGCTGCATTTCAAACTGGAAGTC	933	25
6953_3_19		Clostridium_Cluster_I	3	19	6953	3	19	GGGGCTGCATTCCAAACTGGATATC	933	25
6953_3_20		Clostridium_Cluster_I	3	20	6953	3	20	GGGGCTGCATTTCAAACTGGGCATC	933	25
6953_3_21		Clostridium_Cluster_I	3	21	6953	3	21	GGAGCTGCATTCCAAACTGGATATC	933	25
6953_3_22		Clostridium_Cluster_I	3	22	6953	3	22	AGTGCTGCATTCCAAACTGGGAATC	933	25
6953_3_23		Clostridium_Cluster_I	3	23	6953	3	23	GGAACTGCATTCCAAACTGGAATTC	933	25
6953_3_24		Clostridium_Cluster_I	3	24	6953	3	24	GGTGCTGCATTCCAAACTGGATATC	933	25
6953_3_25		Clostridium_Cluster_I	3	25	6953	3	25	GGTGCTGCATTTGAAACTGGGTGTC	933	25
6953_3_26		Clostridium_Cluster_I	3	26	6953	3	26	GGTGCTGCATTCCAAACTGGGTATC	933	25
6953_4_1		Clostridium_Cluster_I	4	1	6953	4	1	CAGTTTCGCATGAAACAGCAATTAA	1353	25
6953_4_2		Clostridium_Cluster_I	4	2	6953	4	2	TAGCTTCGCATGAAGTAGCAATTAA	1353	25
6953_4_3		Clostridium_Cluster_I	4	3	6953	4	3	TTTTAGCGCATGCTCAAATGATCAA	1353	25
6953_4_4		Clostridium_Cluster_I	4	4	6953	4	4	TAGTGCCGCATGGCATAGCAATTAA	1353	25
6953_4_5		Clostridium_Cluster_I	4	5	6953	4	5	CAGCTTCGCATGGAGCAGCAATTAA	1353	25
6953_4_6		Clostridium_Cluster_I	4	6	6953	4	6	CATTTTCGCATGAAGAAGTAATTAA	1353	25
6953_4_7		Clostridium_Cluster_I	4	7	6953	4	7	GAGAATCGCATGATTTTCTTATCAA	1353	25
6953_4_8		Clostridium_Cluster_I	4	8	6953	4	8	GAGTTTCGCATGAAACTTTAACCAA	1353	25
6953_4_9		Clostridium_Cluster_I	4	9	6953	4	9	TTGAAAGGCATCTTTTAACAATCAA	1353	25
6953_4_10		Clostridium_Cluster_I	4	10	6953	4	10	TACCTTCGCATGAAGGAACAATTAA	1353	25
6953_4_11		Clostridium_Cluster_I	4	11	6953	4	11	TTTTTCTGCATGGGAAAGTCATGAA	1353	25
6953_4_12		Clostridium_Cluster_I	4	12	6953	4	12	TAGTACCGCATGGTACAGCAATTAA	1353	25
6953_4_13		Clostridium_Cluster_I	4	13	6953	4	13	GAGAATCGCATGATTTTTGTACCAA	1353	25
6953_4_14		Clostridium_Cluster_I	4	14	6953	4	14	TACTTTCGCATGAAAGAATAATTAA	1353	25
6953_4_15		Clostridium_Cluster_I	4	15	6953	4	15	TACTTTCGCATGAAAGAACAATTAA	1353	25
6953_4_16		Clostridium_Cluster_I	4	16	6953	4	16	TACTTTCGCATGAAAGAAGAATTAA	1353	25
6953_4_17		Clostridium_Cluster_I	4	17	6953	4	17	CATTATCGCATGATAAAGTTATTAA	1353	25
6953_4_18		Clostridium_Cluster_I	4	18	6953	4	18	TAGCTTCGCATGAAATAGCAATTAA	1353	25
6953_4_19		Clostridium_Cluster_I	4	19	6953	4	19	TAGCTTCGCATGAATTAGCAATTAA	1353	25
6953_4_20		Clostridium_Cluster_I	4	20	6953	4	20	TAGCTTCGCATGAACTAGCAATTAA	1353	25
6953_4_21		Clostridium_Cluster_I	4	21	6953	4	21	TAGCTTCGCATGATATAGCAATTAA	1353	25
6953_4_22		Clostridium_Cluster_I	4	22	6953	4	22	TAGCTTCGCATGATTTAGCAATTAA	1353	25
6953_4_23		Clostridium_Cluster_I	4	23	6953	4	23	TAGCTTCGCATGATCTAGCAATTAA	1353	25
6953_4_24		Clostridium_Cluster_I	4	24	6953	4	24	TAGCTTCGCATGATGTAGCAATTAA	1353	25
6953_4_25		Clostridium_Cluster_I	4	25	6953	4	25	TAGCTTCGCATGACATAGCAATTAA	1353	25
6953_4_26		Clostridium_Cluster_I	4	26	6953	4	26	TAGCTTCGCATGACTTAGCAATTAA	1353	25
6953_4_27		Clostridium_Cluster_I	4	27	6953	4	27	TAGCTTCGCATGACCTAGCAATTAA	1353	25
6953_4_28		Clostridium_Cluster_I	4	28	6953	4	28	TAGCTTCGCATGACGTAGCAATTAA	1353	25
6953_4_29		Clostridium_Cluster_I	4	29	6953	4	29	TAGCTTCGCATGAGATAGCAATTAA	1353	25
6953_4_30		Clostridium_Cluster_I	4	30	6953	4	30	TAGCTTCGCATGAGTTAGCAATTAA	1353	25
6953_4_31		Clostridium_Cluster_I	4	31	6953	4	31	TAGCTTCGCATGAGCTAGCAATTAA	1353	25
6953_4_32		Clostridium_Cluster_I	4	32	6953	4	32	TAGCTTCGCATGAGGTAGCAATTAA	1353	25
6953_5_1		Clostridium_Cluster_I	5	1	6953	5	1	TCATAGAGGGGAATAGCCTCCCGAA	1404	25
6953_5_2		Clostridium_Cluster_I	5	2	6953	5	2	TTATAGAGGGGAATAGCCTTCCGAA	1404	25
6953_5_3		Clostridium_Cluster_I	5	3	6953	5	3	TCATAGAGGGGGATAGCCTCCCGAA	1404	25
6953_5_4		Clostridium_Cluster_I	5	4	6953	5	4	TCATAGAGGGGAATAGCCTTTCGAA	1404	25
6953_5_5		Clostridium_Cluster_I	5	5	6953	5	5	TTGTAGAGGGGAATAGCCTCCCGAA	1404	25
6953_5_6		Clostridium_Cluster_I	5	6	6953	5	6	TCAAAGTGGGGGATAGCCTTCCGAA	1404	25
6953_5_7		Clostridium_Cluster_I	5	7	6953	5	7	TCAAAGAGGGGAATAGCCCTCCGAA	1404	25
6953_5_8		Clostridium_Cluster_I	5	8	6953	5	8	TCATAGAGGGGAATAGCCTTCCGAA	1404	25
6953_5_9		Clostridium_Cluster_I	5	9	6953	5	9	TTGTAGAGGGAAATAGCCTTCCGAA	1404	25
6953_5_10		Clostridium_Cluster_I	5	10	6953	5	10	TTACAGAGGGGGATAGCCTTCCGAA	1404	25
6953_5_11		Clostridium_Cluster_I	5	11	6953	5	11	TTGTAGAGGGGAATAGCCTTCCGAA	1404	25
6953_5_12		Clostridium_Cluster_I	5	12	6953	5	12	TCATAGAGGGGGATAGCCTTCCGAA	1404	25
	Nombre Clostridium_cluster_I	115
6954_1_1		Clostridium_Cluster_III	1	1	6954	1	1	GAAGATCGCATGGTCTTCCGGTGAA	1209	25
6954_1_2		Clostridium_Cluster_III	1	2	6954	1	2	TTGTATCGCATGGTATAATAATCAA	1209	25
6954_1_3		Clostridium_Cluster_III	1	3	6954	1	3	TTGAATCGCCTGGTTTAATGGTCAA	1209	25
6954_1_4		Clostridium_Cluster_III	1	4	6954	1	4	CGAGGGGACATCCCTTTGGAGCCAA	1209	25
6954_1_5		Clostridium_Cluster_III	1	5	6954	1	5	TTAAGTTGCATGACTTGATTATGAA	1209	25
6954_2_1		Clostridium_Cluster_III	2	1	6954	2	1	GGGAAGAGGGGAACAACACACCGAA	1260	25
6954_2_2		Clostridium_Cluster_III	2	2	6954	2	2	TTTAGGAGGGGGACAACATTCCGAA	1260	25
6954_2_3		Clostridium_Cluster_III	2	3	6954	2	3	TACCAGAGGGGGATAACACATAGAA	1260	25
6954_2_4		Clostridium_Cluster_III	2	4	6954	2	4	TTTCACAGGGGGATAACACAGGGAA	1260	25
6954_2_5		Clostridium_Cluster_III	2	5	6954	2	5	CATAAGAGGGGGATAATCCATGGAA	1260	25
6954_3_1		Clostridium_Cluster_III	3	1	6954	3	1	GACGCTGGTGAAGCTTAGTGGCGGA	1313	25
6954_3_2		Clostridium_Cluster_III	3	2	6954	3	2	GAAGATAAGGATGGAAAGCGGCGGA	1313	25
6954_3_3		Clostridium_Cluster_III	3	3	6954	3	3	GAAGTTTCGAGTGGAGAGCGGCGGA	1313	25
6954_3_4		Clostridium_Cluster_III	3	4	6954	3	4	ATTCATTGTAGAGCTTAGTGGCGGA	1313	25
6954_3_5		Clostridium_Cluster_III	3	5	6954	3	5	GACGTTCAAAGAGGAAAGTGGCGGA	1313	25
6954_4_1		Clostridium_Cluster_III	4	1	6954	4	1	CCGGTAACAACGCGAAGCAATACGG	166	25
6954_4_2		Clostridium_Cluster_III	4	2	6954	4	2	CTGTTAACAAAGTGAAGCAAAGCAG	166	25
6954_4_3		Clostridium_Cluster_III	4	3	6954	4	3	CCGTTAACAAAGGGAAGCGACAGGG	166	25
6954_4_4		Clostridium_Cluster_III	4	4	6954	4	4	CTGAGAACAGAGCGAAGCGAAGCAG	166	25
6954_4_5		Clostridium_Cluster_III	4	5	6954	4	5	CTATTAACAGAAGGCAGCGAAGGAG	166	25
6954_4_6		Clostridium_Cluster_III	4	6	6954	4	6	CCGATAACAAAGTGCAGCGAAACCG	166	25
6954_5_1		Clostridium_Cluster_III	5	1	6954	5	1	TAGATGAAGTCCTTCGGGACGCGGT	394	25
6954_5_2		Clostridium_Cluster_III	5	2	6954	5	2	TAGGTGAAGTCCTACGGGACGTGGA	394	25
6954_5_3		Clostridium_Cluster_III	5	3	6954	5	3	TACGTGGAGTGCTTCGGGAATCAAG	394	25
6954_5_4		Clostridium_Cluster_III	5	4	6954	5	4	TACGTGAAGTCCTTCGGGACACGGA	394	25
6954_5_5		Clostridium_Cluster_III	5	5	6954	5	5	CAGGTGTAGGCCTTCGGGACAGTGT	394	25
6954_5_6		Clostridium_Cluster_III	5	6	6954	5	6	TACTTGAGTGCCTTCGGGAATCAGG	394	25
6954_5_7		Clostridium_Cluster_III	5	7	6954	5	7	CATATGTGAGTCTTCGGGACAAAAT	394	25
	Nombre Clostridium_cluster_III	28
6955_1_1		Clostridium_Cluster_IV	1	1	6955	1	1	GGCCAGACTGCCGTTGACAAAACGG	443	25
6955_1_2		Clostridium_Cluster_IV	1	2	6955	1	2	AGCGAGACTGCCGTTGACAAAACGG	443	25
6955_1_3		Clostridium_Cluster_IV	1	3	6955	1	3	AATGAGACTGCCGTTGACAAAACGG	443	25
6955_1_4		Clostridium_Cluster_IV	1	4	6955	1	4	AGACAGGCTGCCGTTGACAAAACGG	443	25
6955_1_5		Clostridium_Cluster_IV	1	5	6955	1	5	AGCGATACTGCCGTTGACAAAACGG	443	25
6955_1_6		Clostridium_Cluster_IV	1	6	6955	1	6	GGCAGGACTGCCGTTGACAAAACGG	443	25
6955_1_7		Clostridium_Cluster_IV	1	7	6955	1	7	AATCAGACTGCCGTTGACAAAACGG	443	25
6955_1_8		Clostridium_Cluster_IV	1	8	6955	1	8	GGCGAGACTGCCGTTGACAAAACGG	443	25
6955_1_9		Clostridium_Cluster_IV	1	9	6955	1	9	AGAGGGACTGCCGTTGACAATACGG	443	25
6955_1_10		Clostridium_Cluster_IV	1	10	6955	1	10	AATAGGACTGCCGTTGACAAAACGG	443	25
6955_1_11		Clostridium_Cluster_IV	1	11	6955	1	11	AATAGGACTGCCGTTGATAAAACGG	443	25
6955_1_12		Clostridium_Cluster_IV	1	12	6955	1	12	AAGGAGACTGCCGTTGAGAAAACGG	443	25
6955_1_13		Clostridium_Cluster_IV	1	13	6955	1	13	AATGGGACCGCTACCGACAAGGTGG	443	25
6955_1_14		Clostridium_Cluster_IV	1	14	6955	1	14	AGCAGGACTGCCGTTGACAAAACGG	443	25
6955_1_15		Clostridium_Cluster_IV	1	15	6955	1	15	AACGAAACTGCCGTTGACAAAACGG	443	25
6955_1_16		Clostridium_Cluster_IV	1	16	6955	1	16	AGCCGGACTGCCGTTGACAAAACGG	443	25
6955_1_17		Clostridium_Cluster_IV	1	17	6955	1	17	GGCCGCACTGCCGTTGACAAAACGG	443	25
6955_1_18		Clostridium_Cluster_IV	1	18	6955	1	18	AGACGGACTGCCGTTGACAAAACGG	443	25
6955_1_19		Clostridium_Cluster_IV	1	19	6955	1	19	AGCGACACTGCCGTTGACAAAACGG	443	25
6955_1_20		Clostridium_Cluster_IV	1	20	6955	1	20	GGCCGGACTGCCGTTGACAAAACGG	443	25
6955_1_21		Clostridium_Cluster_IV	1	21	6955	1	21	ATTGGGACCGCTACCGACAAGGTGG	443	25
6955_1_22		Clostridium_Cluster_IV	1	22	6955	1	22	ATCGGGACTGCCGTTGACAAAACGG	443	25
6955_1_23		Clostridium_Cluster_IV	1	23	6955	1	23	AGAGAGACTGCCGTTGACAAAACGG	443	25
6955_1_24		Clostridium_Cluster_IV	1	24	6955	1	24	GGCTGGACTGCCGTTGACAAAACGG	443	25
6955_1_25		Clostridium_Cluster_IV	1	25	6955	1	25	AATGGGACTGCCGTTGACAAAACGG	443	25
6955_1_26		Clostridium_Cluster_IV	1	26	6955	1	26	AGCGAAACTGCCGTTGACAAAACGG	443	25
6955_1_27		Clostridium_Cluster_IV	1	27	6955	1	27	AGCCAGACTGCCGTTGACAAAACGG	443	25
6955_1_28		Clostridium_Cluster_IV	1	28	6955	1	28	GGCCACACTGCCGTTGACAAAACGG	443	25
6955_1_29		Clostridium_Cluster_IV	1	29	6955	1	29	AGCAAGACTGCCGTTGACAAAACGG	443	25
6955_1_30		Clostridium_Cluster_IV	1	30	6955	1	30	AAAGAGACTGCCGTTGACAAAACGG	443	25
6955_1_31		Clostridium_Cluster_IV	1	31	6955	1	31	TAGGAAACTGCCAGCGATAACCTGT	443	25
6955_1_32		Clostridium_Cluster_IV	1	32	6955	1	32	ATCGAGACTGCCGTTGACAAAACGG	443	25
6955_1_33		Clostridium_Cluster_IV	1	33	6955	1	33	ATCAGGACTGCCGTTGACAAAACGG	443	25
6955_1_34		Clostridium_Cluster_IV	1	34	6955	1	34	AGTGAGACTGCCGTTGACAAAACGG	443	25
6955_1_35		Clostridium_Cluster_IV	1	35	6955	1	35	GGCAGGACCGCCGTTGACAAAACGG	443	25
6955_1_36		Clostridium_Cluster_IV	1	36	6955	1	36	GGCCAGACTGCCGTTGATAAAACGG	443	25
6955_1_37		Clostridium_Cluster_IV	1	37	6955	1	37	GAACGGACTGCCGTTGACAAAACGG	443	25
6955_1_38		Clostridium_Cluster_IV	1	38	6955	1	38	GGCCAAACTGCCGTTGACAAAACGG	443	25
6955_1_39		Clostridium_Cluster_IV	1	39	6955	1	39	AGATAGACTGCCGTGGACAACACGG	443	25
6955_1_40		Clostridium_Cluster_IV	1	40	6955	1	40	AGAGGGACTGCCGTTGACAAAACGG	443	25
6955_1_41		Clostridium_Cluster_IV	1	41	6955	1	41	GGCAAGACTGCCGTTGACAAAACGG	443	25
6955_1_42		Clostridium_Cluster_IV	1	42	6955	1	42	AAACAGACCGCCGTTGACAAAACGG	443	25
6955_1_43		Clostridium_Cluster_IV	1	43	6955	1	43	AATGAGACTGCCGTTGATAAAACGG	443	25
6955_1_44		Clostridium_Cluster_IV	1	44	6955	1	44	AGATGGACTGCCGTTGACAAAACGG	443	25
6955_1_45		Clostridium_Cluster_IV	1	45	6955	1	45	AAAGGGACTGCCGTTGACAAAACGG	443	25
6955_2_1		Clostridium_Cluster_IV	2	1	6955	2	1	TGGCCTCGCGTCTGATTAGCTAGTT	1402	25
6955_2_2		Clostridium_Cluster_IV	2	2	6955	2	2	TGGGCTCGCGGCCGATTAGCTAGAT	1402	25
6955_2_3		Clostridium_Cluster_IV	2	3	6955	2	3	TGGCTTCGCGTCCGATTAGACAGTT	1402	25
6955_2_4		Clostridium_Cluster_IV	2	4	6955	2	4	TGGACTCGCGTCCGATTAGATAGTT	1402	25
6955_2_5		Clostridium_Cluster_IV	2	5	6955	2	5	TGGACTCGCGTCCAATTAGCTAGTT	1402	25
6955_2_6		Clostridium_Cluster_IV	2	6	6955	2	6	TGGACTCGCGTCCGATTAGCCAGTT	1402	25
6955_2_7		Clostridium_Cluster_IV	2	7	6955	2	7	TGGCCTCGCGTCCGATTAGCTAGTT	1402	25
6955_2_8		Clostridium_Cluster_IV	2	8	6955	2	8	TGGGCTCGCGTCTGATTAGATAGTT	1402	25
6955_2_9		Clostridium_Cluster_IV	2	9	6955	2	9	TGGGCTCGCGTCCGATTAGCTAGTT	1402	25
6955_2_10		Clostridium_Cluster_IV	2	10	6955	2	10	TGGCCTCGCGTCTGATTAGCTAGTA	1402	25
6955_2_11		Clostridium_Cluster_IV	2	11	6955	2	11	TGGATTCGCGTCCAATTAGCTAGAT	1402	25
6955_2_12		Clostridium_Cluster_IV	2	12	6955	2	12	TGAGCTCGCGTCTGATTAGCTAGTT	1402	25
6955_2_13		Clostridium_Cluster_IV	2	13	6955	2	13	TGGGCTCGCGTCTGATTAGCTAGTT	1402	25
6955_2_14		Clostridium_Cluster_IV	2	14	6955	2	14	TGGACTCGCGTCTGATTAGCTGGTT	1402	25
6955_2_15		Clostridium_Cluster_IV	2	15	6955	2	15	TGGGCTCACGTCTGATTAGTTAGTT	1402	25
6955_2_16		Clostridium_Cluster_IV	2	16	6955	2	16	TGGGCTCGCGTCCGATTAGGCAGTT	1402	25
6955_2_17		Clostridium_Cluster_IV	2	17	6955	2	17	TGGCCTCGCGTCCGATTAGATAGTT	1402	25
6955_2_18		Clostridium_Cluster_IV	2	18	6955	2	18	TGGGCTCGCGTCCGATTAGCTAGAT	1402	25
6955_2_19		Clostridium_Cluster_IV	2	19	6955	2	19	TGGCCTCGCGTCTGATTAGCTAGAT	1402	25
6955_2_20		Clostridium_Cluster_IV	2	20	6955	2	20	TGGCCTCGCGTCTGATTAGATAGTT	1402	25
6955_2_21		Clostridium_Cluster_IV	2	21	6955	2	21	TGAACTCGCGTCCGATTAGCCAGTT	1402	25
6955_2_22		Clostridium_Cluster_IV	2	22	6955	2	22	TGGGCTCGCGTATGATTAGGTAGTT	1402	25
6955_2_23		Clostridium_Cluster_IV	2	23	6955	2	23	TGGACTCGCGTCTGATTAGCTAGTT	1402	25
6955_2_24		Clostridium_Cluster_IV	2	24	6955	2	24	TGGACTCGCGTCTGATTAGGTAGTT	1402	25
6955_2_25		Clostridium_Cluster_IV	2	25	6955	2	25	TGGACTCGCGTCCGATTAGCTAGTT	1402	25
6955_2_26		Clostridium_Cluster_IV	2	26	6955	2	26	TGGCCTCGCGTCCCATTAGCTAGTA	1402	25
6955_2_27		Clostridium_Cluster_IV	2	27	6955	2	27	TGGCCTCGCGTCTGATTAGCTTGTT	1402	25
6955_2_28		Clostridium_Cluster_IV	2	28	6955	2	28	TGGGCTCGCGGCCGATTAGATGGTT	1402	25
6955_2_29		Clostridium_Cluster_IV	2	29	6955	2	29	TGGGCTCGCGTCCGATTAGCCAGTT	1402	25
6955_2_30		Clostridium_Cluster_IV	2	30	6955	2	30	TGGGCTCGCGTCCGATTAGATAGTT	1402	25
6955_2_31		Clostridium_Cluster_IV	2	31	6955	2	31	TGAGCTCGCGTCTGATTAGGTAGTT	1402	25
6955_2_32		Clostridium_Cluster_IV	2	32	6955	2	32	TGGGCTCACGTCTGATTAGCTAGTT	1402	25
6955_2_33		Clostridium_Cluster_IV	2	33	6955	2	33	TGGACTCGCGTCCGATTAGTTAGTT	1402	25
6955_2_34		Clostridium_Cluster_IV	2	34	6955	2	34	TGGCCTCGCGTCTGATTAGCTGGTT	1402	25
6955_2_35		Clostridium_Cluster_IV	2	35	6955	2	35	TGAACTTGCGTCCGATTAGCCAGTT	1402	25
6955_2_36		Clostridium_Cluster_IV	2	36	6955	2	36	TGACCTTGCGTCCGATTAGCCAGTT	1402	25
6955_2_37		Clostridium_Cluster_IV	2	37	6955	2	37	TGAGCTTGCGTCCGATTAGCCAGTT	1402	25
6955_2_38		Clostridium_Cluster_IV	2	38	6955	2	38	TGGACTTGCGTCCGATTAGCCAGTT	1402	25
6955_2_39		Clostridium_Cluster_IV	2	39	6955	2	39	TGGCCTTGCGTCCGATTAGCCAGTT	1402	25
6955_2_40		Clostridium_Cluster_IV	2	40	6955	2	40	TGGGCTTGCGTCCGATTAGCCAGTT	1402	25
6955_2_41		Clostridium_Cluster_IV	2	41	6955	2	41	TGGACTCGCGTCCAATTAGCTGGTT	1402	25
6955_2_42		Clostridium_Cluster_IV	2	42	6955	2	42	TGGGCTCGCGTCTGATTAGCTTGTT	1402	25
6955_2_43		Clostridium_Cluster_IV	2	43	6955	2	43	TGGGCTCGCGTCCGATTAGTTAGTT	1402	25
6955_2_44		Clostridium_Cluster_IV	2	44	6955	2	44	TGGGCTCATATCTGATTAGATAGTT	1402	25
6955_2_45		Clostridium_Cluster_IV	2	45	6955	2	45	TGAGCTCGCGTCTGATTAGATAGTT	1402	25
6955_2_46		Clostridium_Cluster_IV	2	46	6955	2	46	TGGGCTCGCGGCCGATTAGGTAGTT	1402	25
6955_2_47		Clostridium_Cluster_IV	2	47	6955	2	47	TGAGCTCGCGTCTGATTAGCTGGTT	1402	25
6955_2_48		Clostridium_Cluster_IV	2	48	6955	2	48	TGGGCTCGCGTCTGATTAGCTAGAT	1402	25
6955_3_1		Clostridium_Cluster_IV	3	1	6955	3	1	GGGATGACGTCAAATCATCATGCCC	409	25
6955_3_2		Clostridium_Cluster_IV	3	2	6955	3	2	GGGACGACGTCAAATCATCATGCCC	409	25
6955_3_3		Clostridium_Cluster_IV	3	3	6955	3	3	GGGACGCCGTCAAATCATCATGCCC	409	25
6955_3_4		Clostridium_Cluster_IV	3	4	6955	3	4	GGGACGACGTCAGATCATCATGCCC	409	25
6955_3_5		Clostridium_Cluster_IV	3	5	6955	3	5	AGGATGACGTCAAATCATCATGCCC	409	25
6955_3_6		Clostridium_Cluster_IV	3	6	6955	3	6	GGGATGACGTCAAATCATCATCCCC	409	25
6955_3_7		Clostridium_Cluster_IV	3	7	6955	3	7	GAAACGACGTCAAATCATCATGCCC	409	25
6955_3_8		Clostridium_Cluster_IV	3	8	6955	3	8	GAAACGACGTCAAATCATCATCCCC	409	25
6955_3_9		Clostridium_Cluster_IV	3	9	6955	3	9	GAAACGACGTCAGATCATCATGCCC	409	25
6955_3_10		Clostridium_Cluster_IV	3	10	6955	3	10	GAAACGACGTCAGATCATCATCCCC	409	25
6955_3_11		Clostridium_Cluster_IV	3	11	6955	3	11	GAAACGATGTCAAATCATCATGCCC	409	25
6955_3_12		Clostridium_Cluster_IV	3	12	6955	3	12	GAAACGATGTCAAATCATCATCCCC	409	25
6955_3_13		Clostridium_Cluster_IV	3	13	6955	3	13	GAAACGATGTCAGATCATCATGCCC	409	25
6955_3_14		Clostridium_Cluster_IV	3	14	6955	3	14	GAAACGATGTCAGATCATCATCCCC	409	25
6955_3_15		Clostridium_Cluster_IV	3	15	6955	3	15	GAAACGCCGTCAAATCATCATGCCC	409	25
6955_3_16		Clostridium_Cluster_IV	3	16	6955	3	16	GAAACGCCGTCAAATCATCATCCCC	409	25
6955_3_17		Clostridium_Cluster_IV	3	17	6955	3	17	GAAACGCCGTCAGATCATCATGCCC	409	25
6955_3_18		Clostridium_Cluster_IV	3	18	6955	3	18	GAAACGCCGTCAGATCATCATCCCC	409	25
6955_3_19		Clostridium_Cluster_IV	3	19	6955	3	19	GAAACGCTGTCAAATCATCATGCCC	409	25
6955_3_20		Clostridium_Cluster_IV	3	20	6955	3	20	GAAACGCTGTCAAATCATCATCCCC	409	25
6955_3_21		Clostridium_Cluster_IV	3	21	6955	3	21	GAAACGCTGTCAGATCATCATGCCC	409	25
6955_3_22		Clostridium_Cluster_IV	3	22	6955	3	22	GAAACGCTGTCAGATCATCATCCCC	409	25
6955_3_23		Clostridium_Cluster_IV	3	23	6955	3	23	GAAATGACGTCAAATCATCATGCCC	409	25
6955_3_24		Clostridium_Cluster_IV	3	24	6955	3	24	GAAATGACGTCAAATCATCATCCCC	409	25
6955_3_25		Clostridium_Cluster_IV	3	25	6955	3	25	GAAATGACGTCAGATCATCATGCCC	409	25
6955_3_26		Clostridium_Cluster_IV	3	26	6955	3	26	GAAATGACGTCAGATCATCATCCCC	409	25
6955_3_27		Clostridium_Cluster_IV	3	27	6955	3	27	GAAATGATGTCAAATCATCATGCCC	409	25
6955_3_28		Clostridium_Cluster_IV	3	28	6955	3	28	GAAATGATGTCAAATCATCATCCCC	409	25
6955_3_29		Clostridium_Cluster_IV	3	29	6955	3	29	GAAATGATGTCAGATCATCATGCCC	409	25
6955_3_30		Clostridium_Cluster_IV	3	30	6955	3	30	GAAATGATGTCAGATCATCATCCCC	409	25
6955_3_31		Clostridium_Cluster_IV	3	31	6955	3	31	GAAATGCCGTCAAATCATCATGCCC	409	25
6955_3_32		Clostridium_Cluster_IV	3	32	6955	3	32	GAAATGCCGTCAAATCATCATCCCC	409	25
6955_3_33		Clostridium_Cluster_IV	3	33	6955	3	33	GAAATGCCGTCAGATCATCATGCCC	409	25
6955_3_34		Clostridium_Cluster_IV	3	34	6955	3	34	GAAATGCCGTCAGATCATCATCCCC	409	25
6955_3_35		Clostridium_Cluster_IV	3	35	6955	3	35	GAAATGCTGTCAAATCATCATGCCC	409	25
6955_3_36		Clostridium_Cluster_IV	3	36	6955	3	36	GAAATGCTGTCAAATCATCATCCCC	409	25
6955_3_37		Clostridium_Cluster_IV	3	37	6955	3	37	GAAATGCTGTCAGATCATCATGCCC	409	25
6955_3_38		Clostridium_Cluster_IV	3	38	6955	3	38	GAAATGCTGTCAGATCATCATCCCC	409	25
6955_3_39		Clostridium_Cluster_IV	3	39	6955	3	39	GGGATGATGTCAAATCATCATGCCC	409	25
6955_4_1		Clostridium_Cluster_IV	4	1	6955	4	1	TCGTGTCGTGAGATGTTGGGTTAAG	526	25
6955_4_2		Clostridium_Cluster_IV	4	2	6955	4	2	TCGTGTCGTGAGATGTTGGGTTGAG	526	25
6955_4_3		Clostridium_Cluster_IV	4	3	6955	4	3	TCGTGTAGTGAGATGTTGGGTTAAG	526	25
6955_4_4		Clostridium_Cluster_IV	4	4	6955	4	4	TCGTGTCGTGAGATGTTGGGTTAAA	526	25
6955_4_5		Clostridium_Cluster_IV	4	5	6955	4	5	TTGTGTCGTGAGATGTTGGGTTAAG	526	25
6955_5_1		Clostridium_Cluster_IV	5	1	6955	5	1	TAAACGATGATTACTAGGTGTTGGA	800	25
6955_5_2		Clostridium_Cluster_IV	5	2	6955	5	2	TAAACGATGGATACTAGGTGTGGGG	800	25
6955_5_3		Clostridium_Cluster_IV	5	3	6955	5	3	TAAACGATGATTACTAGGTGTGGGG	800	25
6955_5_4		Clostridium_Cluster_IV	5	4	6955	5	4	TAAACGATGAATACTAGGTGTGCGG	800	25
6955_5_5		Clostridium_Cluster_IV	5	5	6955	5	5	TAAACGATCAATACTAGGTGTGCGG	800	25
6955_5_6		Clostridium_Cluster_IV	5	6	6955	5	6	TAAACGATGATTACTAGGTGTTGGG	800	25
6955_5_7		Clostridium_Cluster_IV	5	7	6955	5	7	TAAACGATGAATACTAGGTGTGGGG	800	25
6955_5_8		Clostridium_Cluster_IV	5	8	6955	5	8	TAAACGATGATCACTAGGTGTGGGG	800	25
6955_5_9		Clostridium_Cluster_IV	5	9	6955	5	9	TAAACGATGATTACTAGGTGTGGGA	800	25
6955_5_10		Clostridium_Cluster_IV	5	10	6955	5	10	TAAACGATGATAGCTAGGTGTGGGG	800	25
6955_5_11		Clostridium_Cluster_IV	5	11	6955	5	11	TAAACGATGATTGCTAGGTGTGGGG	800	25
6955_5_12		Clostridium_Cluster_IV	5	12	6955	5	12	TAAACGATGATTACTAGGTGTGGAG	800	25
6955_5_13		Clostridium_Cluster_IV	5	13	6955	5	13	TAAACGATGATAACTAGGTGTGGGG	800	25
6955_5_14		Clostridium_Cluster_IV	5	14	6955	5	14	TAAACGATGGATACTAGGTGTGGGA	800	25
6955_5_15		Clostridium_Cluster_IV	5	15	6955	5	15	TAAACGATGAATTCTAGGTGTAGGG	800	25
6955_5_16		Clostridium_Cluster_IV	5	16	6955	5	16	TAAACGATGAATACTAGGTGTGGGA	800	25
6955_5_17		Clostridium_Cluster_IV	5	17	6955	5	17	TAAACGATGAATGCTAGGTGTAGGG	800	25
6955_5_18		Clostridium_Cluster_IV	5	18	6955	5	18	TAAACGATGGATACTAGGTGTGCGG	800	25
6955_5_19		Clostridium_Cluster_IV	5	19	6955	5	19	TAAACGATGATTACTAGGTGTGCAG	800	25
6955_5_20		Clostridium_Cluster_IV	5	20	6955	5	20	TAAACGATGATTACTAGGTGTGCGG	800	25
6955_5_21		Clostridium_Cluster_IV	5	21	6955	5	21	TAAACGATGAATGCTAGGTGTGGGG	800	25
6955_5_22		Clostridium_Cluster_IV	5	22	6955	5	22	TAAGCGATGAATACTAGGTGTGGGG	800	25
6955_5_23		Clostridium_Cluster_IV	5	23	6955	5	23	TGGCCGATGTTTACTAGGTGTTGGA	800	25
6955_5_24		Clostridium_Cluster_IV	5	24	6955	5	24	TAAACGATGAATACTAGGTGTAGGG	800	25
6955_5_25		Clostridium_Cluster_IV	5	25	6955	5	25	TAAACGATGATCACTAGGTGTTGGA	800	25
6955_5_26		Clostridium_Cluster_IV	5	26	6955	5	26	TAACCGATGATTACTAGGTGTGGGG	800	25
6955_5_27		Clostridium_Cluster_IV	5	27	6955	5	27	TAAACGATGATTACTAGGTGTAGGC	800	25
6955_5_28		Clostridium_Cluster_IV	5	28	6955	5	28	TAAACGATGATTACTAGGTGTAGGG	800	25
	Nombre Clostridium_Cluster_IV	165
6956_1_1		Clostridium_Cluster_IX	1	1	6956	1	1	TACATGTAAGCTATCGCTAAAGGAT	1338	25
6956_1_2		Clostridium_Cluster_IX	1	2	6956	1	2	TACCTGTAAGCTATCGCCTGAAGAG	1338	25
6956_1_3		Clostridium_Cluster_IX	1	3	6956	1	3	TAAATCGGAGCTTTCGCTGAAGGAG	1338	25
6956_1_4		Clostridium_Cluster_IX	1	4	6956	1	4	TAATTCGGAGCTTTCGCTGAAGGAG	1338	25
6956_1_5		Clostridium_Cluster_IX	1	5	6956	1	5	TAACTCGGAGCTTTCGCTGAAGGAG	1338	25
6956_1_6		Clostridium_Cluster_IX	1	6	6956	1	6	TAAGTCGGAGCTTTCGCTGAAGGAG	1338	25
6956_1_7		Clostridium_Cluster_IX	1	7	6956	1	7	TATATCGGAGCTTTCGCTGAAGGAG	1338	25
6956_1_8		Clostridium_Cluster_IX	1	8	6956	1	8	TATTTCGGAGCTTTCGCTGAAGGAG	1338	25
6956_1_9		Clostridium_Cluster_IX	1	9	6956	1	9	TATCTCGGAGCTTTCGCTGAAGGAG	1338	25
6956_1_10		Clostridium_Cluster_IX	1	10	6956	1	10	TATGTCGGAGCTTTCGCTGAAGGAG	1338	25
6956_1_11		Clostridium_Cluster_IX	1	11	6956	1	11	TACATCGGAGCTTTCGCTGAAGGAG	1338	25
6956_1_12		Clostridium_Cluster_IX	1	12	6956	1	12	TACTTCGGAGCTTTCGCTGAAGGAG	1338	25
6956_1_13		Clostridium_Cluster_IX	1	13	6956	1	13	TACCTCGGAGCTTTCGCTGAAGGAG	1338	25
6956_1_14		Clostridium_Cluster_IX	1	14	6956	1	14	TACGTCGGAGCTTTCGCTGAAGGAG	1338	25
6956_1_15		Clostridium_Cluster_IX	1	15	6956	1	15	TAGATCGGAGCTTTCGCTGAAGGAG	1338	25
6956_1_16		Clostridium_Cluster_IX	1	16	6956	1	16	TAGTTCGGAGCTTTCGCTGAAGGAG	1338	25
6956_1_17		Clostridium_Cluster_IX	1	17	6956	1	17	TAGCTCGGAGCTTTCGCTGAAGGAG	1338	25
6956_1_18		Clostridium_Cluster_IX	1	18	6956	1	18	TAGGTCGGAGCTTTCGCTGAAGGAG	1338	25
6956_1_19		Clostridium_Cluster_IX	1	19	6956	1	19	TCAATCGGAGCTTTCGCTGAAGGAG	1338	25
6956_1_20		Clostridium_Cluster_IX	1	20	6956	1	20	TCATTCGGAGCTTTCGCTGAAGGAG	1338	25
6956_1_21		Clostridium_Cluster_IX	1	21	6956	1	21	TCACTCGGAGCTTTCGCTGAAGGAG	1338	25
6956_1_22		Clostridium_Cluster_IX	1	22	6956	1	22	TCAGTCGGAGCTTTCGCTGAAGGAG	1338	25
6956_1_23		Clostridium_Cluster_IX	1	23	6956	1	23	TCTATCGGAGCTTTCGCTGAAGGAG	1338	25
6956_1_24		Clostridium_Cluster_IX	1	24	6956	1	24	TCTTTCGGAGCTTTCGCTGAAGGAG	1338	25
6956_1_25		Clostridium_Cluster_IX	1	25	6956	1	25	TCTCTCGGAGCTTTCGCTGAAGGAG	1338	25
6956_1_26		Clostridium_Cluster_IX	1	26	6956	1	26	TCTGTCGGAGCTTTCGCTGAAGGAG	1338	25
6956_1_27		Clostridium_Cluster_IX	1	27	6956	1	27	TCCATCGGAGCTTTCGCTGAAGGAG	1338	25
6956_1_28		Clostridium_Cluster_IX	1	28	6956	1	28	TCCTTCGGAGCTTTCGCTGAAGGAG	1338	25
6956_1_29		Clostridium_Cluster_IX	1	29	6956	1	29	TCCCTCGGAGCTTTCGCTGAAGGAG	1338	25
6956_1_30		Clostridium_Cluster_IX	1	30	6956	1	30	TCCGTCGGAGCTTTCGCTGAAGGAG	1338	25
6956_1_31		Clostridium_Cluster_IX	1	31	6956	1	31	TCGATCGGAGCTTTCGCTGAAGGAG	1338	25
6956_1_32		Clostridium_Cluster_IX	1	32	6956	1	32	TCGTTCGGAGCTTTCGCTGAAGGAG	1338	25
6956_1_33		Clostridium_Cluster_IX	1	33	6956	1	33	TCGCTCGGAGCTTTCGCTGAAGGAG	1338	25
6956_1_34		Clostridium_Cluster_IX	1	34	6956	1	34	TCGGTCGGAGCTTTCGCTGAAGGAG	1338	25
6956_1_35		Clostridium_Cluster_IX	1	35	6956	1	35	TGAATCGGAGCTTTCGCTGAAGGAG	1338	25
6956_1_36		Clostridium_Cluster_IX	1	36	6956	1	36	TGATTCGGAGCTTTCGCTGAAGGAG	1338	25
6956_1_37		Clostridium_Cluster_IX	1	37	6956	1	37	TGACTCGGAGCTTTCGCTGAAGGAG	1338	25
6956_1_38		Clostridium_Cluster_IX	1	38	6956	1	38	TGAGTCGGAGCTTTCGCTGAAGGAG	1338	25
6956_1_39		Clostridium_Cluster_IX	1	39	6956	1	39	TGTATCGGAGCTTTCGCTGAAGGAG	1338	25
6956_1_40		Clostridium_Cluster_IX	1	40	6956	1	40	TGTTTCGGAGCTTTCGCTGAAGGAG	1338	25
6956_1_41		Clostridium_Cluster_IX	1	41	6956	1	41	TGTCTCGGAGCTTTCGCTGAAGGAG	1338	25
6956_1_42		Clostridium_Cluster_IX	1	42	6956	1	42	TGTGTCGGAGCTTTCGCTGAAGGAG	1338	25
6956_1_43		Clostridium_Cluster_IX	1	43	6956	1	43	TGCATCGGAGCTTTCGCTGAAGGAG	1338	25
6956_1_44		Clostridium_Cluster_IX	1	44	6956	1	44	TGCTTCGGAGCTTTCGCTGAAGGAG	1338	25
6956_1_45		Clostridium_Cluster_IX	1	45	6956	1	45	TGCCTCGGAGCTTTCGCTGAAGGAG	1338	25
6956_1_46		Clostridium_Cluster_IX	1	46	6956	1	46	TGCGTCGGAGCTTTCGCTGAAGGAG	1338	25
6956_1_47		Clostridium_Cluster_IX	1	47	6956	1	47	TGGATCGGAGCTTTCGCTGAAGGAG	1338	25
6956_1_48		Clostridium_Cluster_IX	1	48	6956	1	48	TGGTTCGGAGCTTTCGCTGAAGGAG	1338	25
6956_1_49		Clostridium_Cluster_IX	1	49	6956	1	49	TGGCTCGGAGCTTTCGCTGAAGGAG	1338	25
6956_1_50		Clostridium_Cluster_IX	1	50	6956	1	50	TGGGTCGGAGCTTTCGCTGAAGGAG	1338	25
6956_1_51		Clostridium_Cluster_IX	1	51	6956	1	51	TGAAAAAATGCTTCCGCTTGAAGAT	1338	25
6956_1_52		Clostridium_Cluster_IX	1	52	6956	1	52	TGAATAAATGCTTCCGCTTGAAGAT	1338	25
6956_1_53		Clostridium_Cluster_IX	1	53	6956	1	53	TGAACAAATGCTTCCGCTTGAAGAT	1338	25
6956_1_54		Clostridium_Cluster_IX	1	54	6956	1	54	TGATAAAATGCTTCCGCTTGAAGAT	1338	25
6956_1_55		Clostridium_Cluster_IX	1	55	6956	1	55	TGATTAAATGCTTCCGCTTGAAGAT	1338	25
6956_1_56		Clostridium_Cluster_IX	1	56	6956	1	56	TGATCAAATGCTTCCGCTTGAAGAT	1338	25
6956_1_57		Clostridium_Cluster_IX	1	57	6956	1	57	TGACAAAATGCTTCCGCTTGAAGAT	1338	25
6956_1_58		Clostridium_Cluster_IX	1	58	6956	1	58	TGACTAAATGCTTCCGCTTGAAGAT	1338	25
6956_1_59		Clostridium_Cluster_IX	1	59	6956	1	59	TGACCAAATGCTTCCGCTTGAAGAT	1338	25
6956_1_60		Clostridium_Cluster_IX	1	60	6956	1	60	TGAGAAAATGCTTCCGCTTGAAGAT	1338	25
6956_1_61		Clostridium_Cluster_IX	1	61	6956	1	61	TGAGTAAATGCTTCCGCTTGAAGAT	1338	25
6956_1_62		Clostridium_Cluster_IX	1	62	6956	1	62	TGAGCAAATGCTTCCGCTTGAAGAT	1338	25
6956_1_63		Clostridium_Cluster_IX	1	63	6956	1	63	TATGTATACGCTATCGCTGTGGGAT	1338	25
6956_1_64		Clostridium_Cluster_IX	1	64	6956	1	64	TACTTGTAAGCTATCGCCTGAAGAG	1338	25
6956_1_65		Clostridium_Cluster_IX	1	65	6956	1	65	TGCACAAATGCTATCGGGAAAGGAT	1338	25
6956_1_66		Clostridium_Cluster_IX	1	66	6956	1	66	TGCACATATGCTATCGGGAAAGGAT	1338	25
6956_1_67		Clostridium_Cluster_IX	1	67	6956	1	67	TGCACACATGCTATCGGGAAAGGAT	1338	25
6956_1_68		Clostridium_Cluster_IX	1	68	6956	1	68	TGCACAGATGCTATCGGGAAAGGAT	1338	25
6956_1_69		Clostridium_Cluster_IX	1	69	6956	1	69	TGCACCAATGCTATCGGGAAAGGAT	1338	25
6956_1_70		Clostridium_Cluster_IX	1	70	6956	1	70	TGCACCTATGCTATCGGGAAAGGAT	1338	25
6956_1_71		Clostridium_Cluster_IX	1	71	6956	1	71	TGCACCCATGCTATCGGGAAAGGAT	1338	25
6956_1_72		Clostridium_Cluster_IX	1	72	6956	1	72	TGCACCGATGCTATCGGGAAAGGAT	1338	25
6956_1_73		Clostridium_Cluster_IX	1	73	6956	1	73	TGCACGAATGCTATCGGGAAAGGAT	1338	25
6956_1_74		Clostridium_Cluster_IX	1	74	6956	1	74	TGCACGTATGCTATCGGGAAAGGAT	1338	25
6956_1_75		Clostridium_Cluster_IX	1	75	6956	1	75	TGCACGCATGCTATCGGGAAAGGAT	1338	25
6956_1_76		Clostridium_Cluster_IX	1	76	6956	1	76	TGCACGGATGCTATCGGGAAAGGAT	1338	25
6956_1_77		Clostridium_Cluster_IX	1	77	6956	1	77	TATTTATAAGCTATCACTGAAGGAG	1338	25
6956_1_78		Clostridium_Cluster_IX	1	78	6956	1	78	TACAAGAAAGCTATCGCCTTAAGAG	1338	25
6956_1_79		Clostridium_Cluster_IX	1	79	6956	1	79	TACTTGTAAGCTATCGCTTTACGAT	1338	25
6956_1_80		Clostridium_Cluster_IX	1	80	6956	1	80	TATATATAAGCTATCGCTAAAAGAT	1338	25
6956_1_81		Clostridium_Cluster_IX	1	81	6956	1	81	TACTTGTAAACTATCGCTAGAAGAT	1338	25
6956_1_82		Clostridium_Cluster_IX	1	82	6956	1	82	TACTTGTAAACTATCGCCAGAAGAT	1338	25
6956_1_83		Clostridium_Cluster_IX	1	83	6956	1	83	TACTTGTAAACTATCGCGAGAAGAT	1338	25
6956_1_84		Clostridium_Cluster_IX	1	84	6956	1	84	TACTTGTATACTATCGCTAGAAGAT	1338	25
6956_1_85		Clostridium_Cluster_IX	1	85	6956	1	85	TACTTGTATACTATCGCCAGAAGAT	1338	25
6956_1_86		Clostridium_Cluster_IX	1	86	6956	1	86	TACTTGTATACTATCGCGAGAAGAT	1338	25
6956_1_87		Clostridium_Cluster_IX	1	87	6956	1	87	TACTTGTACACTATCGCTAGAAGAT	1338	25
6956_1_88		Clostridium_Cluster_IX	1	88	6956	1	88	TACTTGTACACTATCGCCAGAAGAT	1338	25
6956_1_89		Clostridium_Cluster_IX	1	89	6956	1	89	TACTTGTACACTATCGCGAGAAGAT	1338	25
6956_1_90		Clostridium_Cluster_IX	1	90	6956	1	90	TACTTGTAAGCTATCGCTTTGCGAT	1338	25
6956_1_91		Clostridium_Cluster_IX	1	91	6956	1	91	TCGACGAAAGCTGTCGCTAAAAGAT	1338	25
6956_1_92		Clostridium_Cluster_IX	1	92	6956	1	92	TCGACGTAAGCTGTCGCTAAAAGAT	1338	25
6956_1_93		Clostridium_Cluster_IX	1	93	6956	1	93	TCGACGCAAGCTGTCGCTAAAAGAT	1338	25
6956_1_94		Clostridium_Cluster_IX	1	94	6956	1	94	TCGACGGAAGCTGTCGCTAAAAGAT	1338	25
6956_1_95		Clostridium_Cluster_IX	1	95	6956	1	95	TCAAAGAAAGCTGTCGCTAAAAGAT	1338	25
6956_1_96		Clostridium_Cluster_IX	1	96	6956	1	96	TCAAAGTAAGCTGTCGCTAAAAGAT	1338	25
6956_1_97		Clostridium_Cluster_IX	1	97	6956	1	97	TCAAAGCAAGCTGTCGCTAAAAGAT	1338	25
6956_1_98		Clostridium_Cluster_IX	1	98	6956	1	98	TCAAAGGAAGCTGTCGCTAAAAGAT	1338	25
6956_2_1		Clostridium_Cluster_IX	2	1	6956	2	1	CCTATCGCATGAGGGGGGCGTGAAA	1373	25
6956_2_2		Clostridium_Cluster_IX	2	2	6956	2	2	AGAGCCGCATGGCCCATGGAAGAAA	1373	25
6956_2_3		Clostridium_Cluster_IX	2	3	6956	2	3	TTTGTCGCATGGCAGAGGGAAGAAA	1373	25
6956_2_4		Clostridium_Cluster_IX	2	4	6956	2	4	ATGACCGCATGGATATTTCTCTAAA	1373	25
6956_2_5		Clostridium_Cluster_IX	2	5	6956	2	5	GGCATCGCATGATGCCGGGTTGAAA	1373	25
6956_2_6		Clostridium_Cluster_IX	2	6	6956	2	6	ATTTCCGCATGGAGATAGGAAGAAA	1373	25
6956_2_7		Clostridium_Cluster_IX	2	7	6956	2	7	ATGACCGCATGGTAATTGGAGGAAA	1373	25
6956_2_8		Clostridium_Cluster_IX	2	8	6956	2	8	ATCTCGGCATCGAGACTGGATGAAA	1373	25
6956_2_9		Clostridium_Cluster_IX	2	9	6956	2	9	CGGATCGCATGATCTGGATAAAAAA	1373	25
6956_2_10		Clostridium_Cluster_IX	2	10	6956	2	10	AGCATCGCATGGTGCATAGAAGAAA	1373	25
6956_2_11		Clostridium_Cluster_IX	2	11	6956	2	11	ACTTCCGCATGGGAGCTCAACTAAA	1373	25
6956_2_12		Clostridium_Cluster_IX	2	12	6956	2	12	ACTTCCGCATGGGAGCTCTACTAAA	1373	25
6956_2_13		Clostridium_Cluster_IX	2	13	6956	2	13	ACTTCCGCATGGGAGCTCCACTAAA	1373	25
6956_2_14		Clostridium_Cluster_IX	2	14	6956	2	14	ACTTCCGCATGGGAGCTCGACTAAA	1373	25
6956_2_15		Clostridium_Cluster_IX	2	15	6956	2	15	TGAAATGCATGTTTCGTTATTTAAA	1373	25
6956_2_16		Clostridium_Cluster_IX	2	16	6956	2	16	TTTTCCGCATGGAGAGAGGATGAAA	1373	25
6956_2_17		Clostridium_Cluster_IX	2	17	6956	2	17	ACCTCGGCATCGAGGAAAGATGAAA	1373	25
6956_2_18		Clostridium_Cluster_IX	2	18	6956	2	18	AGTGCTTCATGGTACCTGTAAGAAA	1373	25
6956_2_19		Clostridium_Cluster_IX	2	19	6956	2	19	ACCTCGGCATCGAGGATGGATGAAA	1373	25
6956_2_20		Clostridium_Cluster_IX	2	20	6956	2	20	TCCGCCGCATGACGGGAAGAAGAAA	1373	25
6956_2_21		Clostridium_Cluster_IX	2	21	6956	2	21	ATTCCCGCATGGAGACTAGATTAAA	1373	25
6956_2_22		Clostridium_Cluster_IX	2	22	6956	2	22	ATTCCCGCATGGAGACTTGATTAAA	1373	25
6956_2_23		Clostridium_Cluster_IX	2	23	6956	2	23	ATTCCCGCATGGAGACTCGATTAAA	1373	25
6956_2_24		Clostridium_Cluster_IX	2	24	6956	2	24	ATTCCCGCATGGAGACTGGATTAAA	1373	25
6956_2_25		Clostridium_Cluster_IX	2	25	6956	2	25	CTTGCCGCATGGTGAGATGAAGAAA	1373	25
6956_2_26		Clostridium_Cluster_IX	2	26	6956	2	26	TTCATCGCATGATGAGATGAAGAAA	1373	25
6956_3_1		Clostridium_Cluster_IX	3	1	6956	3	1	CTGTTGTACATGACGAATGTGCCGG	1106	25
6956_3_2		Clostridium_Cluster_IX	3	2	6956	3	2	CTGTGATCCGGGACGAAAAGGCAGA	1106	25
6956_3_3		Clostridium_Cluster_IX	3	3	6956	3	3	CTGTTATACGGGACGAATGGTGTAA	1106	25
6956_3_4		Clostridium_Cluster_IX	3	4	6956	3	4	CTGTGATCGGGGACGAATGGTCAGC	1106	25
6956_3_5		Clostridium_Cluster_IX	3	5	6956	3	5	CTGTTGTTAGGGGCGAAGGGCAACA	1106	25
6956_3_6		Clostridium_Cluster_IX	3	6	6956	3	6	CTGTTGTTCATGACGAACGAGCTTT	1106	25
6956_3_7		Clostridium_Cluster_IX	3	7	6956	3	7	CTGTGATCCGGGACGAAGGCATTGA	1106	25
6956_3_8		Clostridium_Cluster_IX	3	8	6956	3	8	CTGTCTTTAGGGAAGAATAGCAGGT	1106	25
6956_3_9		Clostridium_Cluster_IX	3	9	6956	3	9	CTGTTAATCGGGACGAATGGTTCTT	1106	25
6956_3_10		Clostridium_Cluster_IX	3	10	6956	3	10	CTATCGTAGCCGAAGAGAGGTGGGG	1106	25
6956_3_11		Clostridium_Cluster_IX	3	11	6956	3	11	CTGTGATTCGGGACGAAAGGGTTTG	1106	25
6956_3_12		Clostridium_Cluster_IX	3	12	6956	3	12	CTGTTGTCGGGGACGAATGTGGAGA	1106	25
6956_3_13		Clostridium_Cluster_IX	3	13	6956	3	13	CTTTTGTTTATGACGAATGTGCAGG	1106	25
6956_3_14		Clostridium_Cluster_IX	3	14	6956	3	14	CTGTTGTTTAGGACGAATGTGCCTT	1106	25
6956_3_15		Clostridium_Cluster_IX	3	15	6956	3	15	CTGTTGTCAGGGACGAAAGCACCGA	1106	25
6956_3_16		Clostridium_Cluster_IX	3	16	6956	3	16	CTGTTATACGGGACGAACGGGAGAG	1106	25
6956_3_17		Clostridium_Cluster_IX	3	17	6956	3	17	CTGTTAATCGGGACGAAAGGCCTTC	1106	25
6956_3_18		Clostridium_Cluster_IX	3	18	6956	3	18	CTGTCCTCATCCAAGAGAGGGGAAG	1106	25
6956_3_19		Clostridium_Cluster_IX	3	19	6956	3	19	CTGTTATATGGGACGAACAGGACAT	1106	25
6956_3_20		Clostridium_Cluster_IX	3	20	6956	3	20	CTGTTGACGGGGACGAATGTGCGAA	1106	25
6956_3_21		Clostridium_Cluster_IX	3	21	6956	3	21	CTGTCCTTATCGAAGAGAGGTATAT	1106	25
6956_3_22		Clostridium_Cluster_IX	3	22	6956	3	22	CTGTCCTTATCGAAGAGAGGCAAAT	1106	25
6956_4_1		Clostridium_Cluster_IX	4	1	6956	4	1	GGTCGGCAACAGAGGGAAGCGAAGC	286	25
6956_4_2		Clostridium_Cluster_IX	4	2	6956	4	2	GGATGTAAACAGAGGGAAGCAAAAT	286	25
6956_4_3		Clostridium_Cluster_IX	4	3	6956	4	3	GGGTGTCAACAAAGAGAAGCGAAAC	286	25
6956_4_4		Clostridium_Cluster_IX	4	4	6956	4	4	GGCTCTTAACAGAGGGAAGCGAAGG	286	25
6956_4_5		Clostridium_Cluster_IX	4	5	6956	4	5	GGCTCTTAATAGAGGGAAGCGAAGG	286	25
6956_4_6		Clostridium_Cluster_IX	4	6	6956	4	6	GGGTGTCAACAAAGAGAAGCGAAGC	286	25
6956_4_7		Clostridium_Cluster_IX	4	7	6956	4	7	GGGAATGAACAGAGGGAAGCGAAGT	286	25
6956_4_8		Clostridium_Cluster_IX	4	8	6956	4	8	GGGTATGAACAGAGGGAAGCGAAGT	286	25
6956_4_9		Clostridium_Cluster_IX	4	9	6956	4	9	GGGCATGAACAGAGGGAAGCGAAGT	286	25
6956_4_10		Clostridium_Cluster_IX	4	10	6956	4	10	GGGGATGAACAGAGGGAAGCGAAGT	286	25
6956_4_11		Clostridium_Cluster_IX	4	11	6956	4	11	GGTCGGAAACAGAGGGCAGCGAAGC	286	25
6956_4_12		Clostridium_Cluster_IX	4	12	6956	4	12	GGGTGCAAACAAAGAGAAGCGAAGT	286	25
6956_4_13		Clostridium_Cluster_IX	4	13	6956	4	13	GGCTGGTAACAGAGGGCTGCGAAAC	286	25
6956_4_14		Clostridium_Cluster_IX	4	14	6956	4	14	GGGAGTTAATAGACGGAAGCGAAAC	286	25
6956_4_15		Clostridium_Cluster_IX	4	15	6956	4	15	GGCCGGTAACAAAGAGCAGCGAACT	286	25
6956_4_16		Clostridium_Cluster_IX	4	16	6956	4	16	GGGTGCCAACAAAGAGAAGCGAAAT	286	25
6956_4_17		Clostridium_Cluster_IX	4	17	6956	4	17	GGGAATGGACAGAGAGCAGCGAAGC	286	25
6956_4_18		Clostridium_Cluster_IX	4	18	6956	4	18	GGGTATGGACAGAGAGCAGCGAAGC	286	25
6956_4_19		Clostridium_Cluster_IX	4	19	6956	4	19	GGGCATGGACAGAGAGCAGCGAAGC	286	25
6956_4_20		Clostridium_Cluster_IX	4	20	6956	4	20	GGGGATGGACAGAGAGCAGCGAAGC	286	25
6956_4_21		Clostridium_Cluster_IX	4	21	6956	4	21	GGCGGTCAACAGAGGGAAGCAAAGC	286	25
6956_4_22		Clostridium_Cluster_IX	4	22	6956	4	22	GGTCGGCAACAGAGGGAAGCAAAGC	286	25
6956_4_23		Clostridium_Cluster_IX	4	23	6956	4	23	GGGAATTGACAGAGGGAAGCGAAAT	286	25
6956_4_24		Clostridium_Cluster_IX	4	24	6956	4	24	GGGTATTGACAGAGGGAAGCGAAAT	286	25
6956_4_25		Clostridium_Cluster_IX	4	25	6956	4	25	GGGCATTGACAGAGGGAAGCGAAAT	286	25
6956_4_26		Clostridium_Cluster_IX	4	26	6956	4	26	GGGGATTGACAGAGGGAAGCGAAAT	286	25
6956_4_27		Clostridium_Cluster_IX	4	27	6956	4	27	GGTCGGCAACAAAGGGCAGCGAAGC	286	25
6956_4_28		Clostridium_Cluster_IX	4	28	6956	4	28	GGGAGTTAATAGACGGAAGCGAGAT	286	25
6956_4_29		Clostridium_Cluster_IX	4	29	6956	4	29	GGTCGGTAACAGAGGGCAGCGAAGG	286	25
6956_4_30		Clostridium_Cluster_IX	4	30	6956	4	30	GGCCGGTAACAGAGGGTTGCGAAGC	286	25
6956_4_31		Clostridium_Cluster_IX	4	31	6956	4	31	GGGAGTTAATAGACGGAAGCAATAC	286	25
6956_4_32		Clostridium_Cluster_IX	4	32	6956	4	32	GGCTCTTAATAGAGGGACGCGAAGG	286	25
6956_4_33		Clostridium_Cluster_IX	4	33	6956	4	33	GGGAATGGACAGAGAGCAGCGACCC	286	25
6956_4_34		Clostridium_Cluster_IX	4	34	6956	4	34	GGGTATGGACAGAGAGCAGCGACCC	286	25
6956_4_35		Clostridium_Cluster_IX	4	35	6956	4	35	GGGCATGGACAGAGAGCAGCGACCC	286	25
6956_4_36		Clostridium_Cluster_IX	4	36	6956	4	36	GGGGATGGACAGAGAGCAGCGACCC	286	25
6956_4_37		Clostridium_Cluster_IX	4	37	6956	4	37	GGGTGGTAACAAAGGGAAGCGAAGC	286	25
6956_5_1		Clostridium_Cluster_IX	5	1	6956	5	1	AATGCGGGGCTCAACCCTGTATGGC	931	25
6956_5_2		Clostridium_Cluster_IX	5	2	6956	5	2	AATGCGGGGCTCAACCCCGTATGGC	931	25
6956_5_3		Clostridium_Cluster_IX	5	3	6956	5	3	AATGCGGGGCTCAACCCGGTATGGC	931	25
6956_5_4		Clostridium_Cluster_IX	5	4	6956	5	4	AGTGCGGGGCTTAACCCCGTGATGG	931	25
6956_5_5		Clostridium_Cluster_IX	5	5	6956	5	5	AGTGCGGGGCTTAACCCCGTGAGGG	931	25
6956_5_6		Clostridium_Cluster_IX	5	6	6956	5	6	AGTGCGGGGCTCAACCCCGTGAGGG	931	25
6956_5_7		Clostridium_Cluster_IX	5	7	6956	5	7	AATGCGGTGCTTAACGCCGTATGGC	931	25
6956_5_8		Clostridium_Cluster_IX	5	8	6956	5	8	AGCGTGGGGCTTAACCCCATGAGGG	931	25
6956_5_9		Clostridium_Cluster_IX	5	9	6956	5	9	AACTCCGGGCTTAACCTGGAGACTG	931	25
6956_5_10		Clostridium_Cluster_IX	5	10	6956	5	10	AGTTCGGGGCTTAACCCCGTGATGG	931	25
6956_5_11		Clostridium_Cluster_IX	5	11	6956	5	11	ATGTAAGGGCTCAACCCTTAACGTG	931	25
6956_5_12		Clostridium_Cluster_IX	5	12	6956	5	12	AGCGTGGGGCTCAACCCCATGAGGG	931	25
6956_5_13		Clostridium_Cluster_IX	5	13	6956	5	13	AGTGCGGGGCTCAACCCCGTGATGG	931	25
6956_5_14		Clostridium_Cluster_IX	5	14	6956	5	14	AGGTTAGGGCTCAACCCTGAACGTG	931	25
6956_5_15		Clostridium_Cluster_IX	5	15	6956	5	15	AGGTGAGGGCTCAACCCTTAGACTG	931	25
	Nombre Clostridium_Cluster_IX	198
6957_1_1		Clostridium_Cluster_XI	1	1	6957	1	1	GTGTCGGGGGTTACCCCCCTCGGTG	725	25
6957_1_2		Clostridium_Cluster_XI	1	2	6957	1	2	GTGTCGGGTTTTACCCCACTCGGTG	725	25
6957_1_3		Clostridium_Cluster_XI	1	3	6957	1	3	GTGTCGGGTTTTACCCCCCTCGGTG	725	25
6957_1_4		Clostridium_Cluster_XI	1	4	6957	1	4	GTGTCGGGTTTTACCCCGCTCGGTG	725	25
6957_1_5		Clostridium_Cluster_XI	1	5	6957	1	5	GTGTCGGGTCTTACCCCACTCGGTG	725	25
6957_1_6		Clostridium_Cluster_XI	1	6	6957	1	6	GTGTCGGGTCTTACCCCCCTCGGTG	725	25
6957_1_7		Clostridium_Cluster_XI	1	7	6957	1	7	GTGTCGGGTCTTACCCCGCTCGGTG	725	25
6957_1_8		Clostridium_Cluster_XI	1	8	6957	1	8	GTGTCGGGTGTTACCCCACTCGGTG	725	25
6957_1_9		Clostridium_Cluster_XI	1	9	6957	1	9	GTGTCGGGTGTTACCCCCCTCGGTG	725	25
6957_1_10		Clostridium_Cluster_XI	1	10	6957	1	10	GTGTCGGGTGTTACCCCGCTCGGTG	725	25
6957_1_11		Clostridium_Cluster_XI	1	11	6957	1	11	GTGTCGGGCTTTACCCCACTCGGTG	725	25
6957_1_12		Clostridium_Cluster_XI	1	12	6957	1	12	GTGTCGGGCTTTACCCCCCTCGGTG	725	25
6957_1_13		Clostridium_Cluster_XI	1	13	6957	1	13	GTGTCGGGCTTTACCCCGCTCGGTG	725	25
6957_1_14		Clostridium_Cluster_XI	1	14	6957	1	14	GTGTCGGGCCTTACCCCACTCGGTG	725	25
6957_1_15		Clostridium_Cluster_XI	1	15	6957	1	15	GTGTCGGGCCTTACCCCCCTCGGTG	725	25
6957_1_16		Clostridium_Cluster_XI	1	16	6957	1	16	GTGTCGGGCCTTACCCCGCTCGGTG	725	25
6957_1_17		Clostridium_Cluster_XI	1	17	6957	1	17	GTGTCGGGCGTTACCCCACTCGGTG	725	25
6957_1_18		Clostridium_Cluster_XI	1	18	6957	1	18	GTGTCGGGCGTTACCCCCCTCGGTG	725	25
6957_1_19		Clostridium_Cluster_XI	1	19	6957	1	19	GTGTCGGGCGTTACCCCGCTCGGTG	725	25
6957_1_20		Clostridium_Cluster_XI	1	20	6957	1	20	GTGTCGGGGTTTACCCCACTCGGTG	725	25
6957_1_21		Clostridium_Cluster_XI	1	21	6957	1	21	GTGTCGGGGTTTACCCCCCTCGGTG	725	25
6957_1_22		Clostridium_Cluster_XI	1	22	6957	1	22	GTGTCGGGGTTTACCCCGCTCGGTG	725	25
6957_1_23		Clostridium_Cluster_XI	1	23	6957	1	23	GTGTCGGGGCTTACCCCACTCGGTG	725	25
6957_1_24		Clostridium_Cluster_XI	1	24	6957	1	24	GTGTCGGGGCTTACCCCCCTCGGTG	725	25
6957_1_25		Clostridium_Cluster_XI	1	25	6957	1	25	GTGTCGGGGCTTACCCCGCTCGGTG	725	25
6957_1_26		Clostridium_Cluster_XI	1	26	6957	1	26	GTGTCGGGGGTTACCCCACTCGGTG	725	25
6957_1_27		Clostridium_Cluster_XI	1	27	6957	1	27	GTGTCGGGGGTTACCCCGCTCGGTG	725	25
6957_1_28		Clostridium_Cluster_XI	1	28	6957	1	28	CTGTCGGAGGTTACCCCCTTCGGTG	725	25
6957_1_29		Clostridium_Cluster_XI	1	29	6957	1	29	GTGTCGGGGTCGCAAGACTTCGGTG	725	25
6957_1_30		Clostridium_Cluster_XI	1	30	6957	1	30	GTGTCGGGGGTTACCCCCTTCGGTG	725	25
6957_1_31		Clostridium_Cluster_XI	1	31	6957	1	31	GTGTCGGGTTCGCAAGAATTCGGTG	725	25
6957_1_32		Clostridium_Cluster_XI	1	32	6957	1	32	GTGTTGGGGGTCAAACCAATCAGTG	725	25
6957_1_33		Clostridium_Cluster_XI	1	33	6957	1	33	GTGTTGGGGGTCAAACCATTCAGTG	725	25
6957_1_34		Clostridium_Cluster_XI	1	34	6957	1	34	GTGTTGGGGGTCAAACCACTCAGTG	725	25
6957_1_35		Clostridium_Cluster_XI	1	35	6957	1	35	GTGTTGGGGGTCAAACCCATCAGTG	725	25
6957_1_36		Clostridium_Cluster_XI	1	36	6957	1	36	GTGTTGGGGGTCAAACCCTTCAGTG	725	25
6957_1_37		Clostridium_Cluster_XI	1	37	6957	1	37	GTGTTGGGGGTCAAACCCCTCAGTG	725	25
6957_1_38		Clostridium_Cluster_XI	1	38	6957	1	38	GTGTTGGGGGTCAAACCGATCAGTG	725	25
6957_1_39		Clostridium_Cluster_XI	1	39	6957	1	39	GTGTTGGGGGTCAAACCGTTCAGTG	725	25
6957_1_40		Clostridium_Cluster_XI	1	40	6957	1	40	GTGTTGGGGGTCAAACCGCTCAGTG	725	25
6957_1_41		Clostridium_Cluster_XI	1	41	6957	1	41	GTGTCGGAGGTTACCCAGCTCGGTG	725	25
6957_1_42		Clostridium_Cluster_XI	1	42	6957	1	42	GTGTCGGAGGTTACCCCGCTCGGTG	725	25
6957_1_43		Clostridium_Cluster_XI	1	43	6957	1	43	GTGTCGGAGGTTACCCGGCTCGGTG	725	25
6957_1_44		Clostridium_Cluster_XI	1	44	6957	1	44	GTGTCGGTGGTTACCCAGCTCGGTG	725	25
6957_1_45		Clostridium_Cluster_XI	1	45	6957	1	45	GTGTCGGTGGTTACCCCGCTCGGTG	725	25
6957_1_46		Clostridium_Cluster_XI	1	46	6957	1	46	GTGTCGGTGGTTACCCGGCTCGGTG	725	25
6957_1_47		Clostridium_Cluster_XI	1	47	6957	1	47	GTGTCGGCGGTTACCCAGCTCGGTG	725	25
6957_1_48		Clostridium_Cluster_XI	1	48	6957	1	48	GTGTCGGCGGTTACCCCGCTCGGTG	725	25
6957_1_49		Clostridium_Cluster_XI	1	49	6957	1	49	GTGTCGGCGGTTACCCGGCTCGGTG	725	25
6957_1_50		Clostridium_Cluster_XI	1	50	6957	1	50	GTGTCGGGGGTTACCCAGCTCGGTG	725	25
6957_1_51		Clostridium_Cluster_XI	1	51	6957	1	51	GTGTCGGGGGTTACCCGGCTCGGTG	725	25
6957_1_52		Clostridium_Cluster_XI	1	52	6957	1	52	GTGTCGGGGTCGTAAGACTTCGGTG	725	25
6957_1_53		Clostridium_Cluster_XI	1	53	6957	1	53	ATGTTGGTCCCGAAAGGGATCAGTG	725	25
6957_1_54		Clostridium_Cluster_XI	1	54	6957	1	54	ATGTTGGTCCCGTAAGGGATCAGTG	725	25
6957_1_55		Clostridium_Cluster_XI	1	55	6957	1	55	ATGTTGGTCCCGCAAGGGATCAGTG	725	25
6957_1_56		Clostridium_Cluster_XI	1	56	6957	1	56	GTGTCGGAGGTTACCCCCCTCGGTG	725	25
6957_1_57		Clostridium_Cluster_XI	1	57	6957	1	57	GTGTCGGTGGTTACCCCCCTCGGTG	725	25
6957_1_58		Clostridium_Cluster_XI	1	58	6957	1	58	GTGTCGGCGGTTACCCCCCTCGGTG	725	25
6957_1_59		Clostridium_Cluster_XI	1	59	6957	1	59	GTGTTGGACCCGTTAGGGCTCAGTG	725	25
6957_1_60		Clostridium_Cluster_XI	1	60	6957	1	60	GTGTTGGTCCCGTTAGGGCTCAGTG	725	25
6957_1_61		Clostridium_Cluster_XI	1	61	6957	1	61	GTGTTGGCCCCGTTAGGGCTCAGTG	725	25
6957_1_62		Clostridium_Cluster_XI	1	62	6957	1	62	GTGTTGGGCCCGTTAGGGCTCAGTG	725	25
6957_1_63		Clostridium_Cluster_XI	1	63	6957	1	63	GTGTCGGCTGTCAAAGGAATCGGTG	725	25
6957_1_64		Clostridium_Cluster_XI	1	64	6957	1	64	GTGTCGGCTGTCAAAGGATTCGGTG	725	25
6957_1_65		Clostridium_Cluster_XI	1	65	6957	1	65	GTGTCGGCTGTCAAAGGACTCGGTG	725	25
6957_1_66		Clostridium_Cluster_XI	1	66	6957	1	66	GTGTCGGCTGTCAAAGGCATCGGTG	725	25
6957_1_67		Clostridium_Cluster_XI	1	67	6957	1	67	GTGTCGGCTGTCAAAGGCTTCGGTG	725	25
6957_1_68		Clostridium_Cluster_XI	1	68	6957	1	68	GTGTCGGCTGTCAAAGGCCTCGGTG	725	25
6957_1_69		Clostridium_Cluster_XI	1	69	6957	1	69	GTGTCGGCTGTCAAAGGGATCGGTG	725	25
6957_1_70		Clostridium_Cluster_XI	1	70	6957	1	70	GTGTCGGCTGTCAAAGGGTTCGGTG	725	25
6957_1_71		Clostridium_Cluster_XI	1	71	6957	1	71	GTGTCGGCTGTCAAAGGGCTCGGTG	725	25
6957_1_72		Clostridium_Cluster_XI	1	72	6957	1	72	TTGTCGGAGGTTACCCCATTCGGTG	725	25
6957_1_73		Clostridium_Cluster_XI	1	73	6957	1	73	TTGTCGGAGGTTACCCCCTTCGGTG	725	25
6957_1_74		Clostridium_Cluster_XI	1	74	6957	1	74	TTGTCGGAGGTTACCCCGTTCGGTG	725	25
6957_2_1		Clostridium_Cluster_XI	2	1	6957	2	1	TTATATCAAAGCTTTTGCGGTACAG	1331	25
6957_2_2		Clostridium_Cluster_XI	2	2	6957	2	2	TCATATCAAAGCTTTTGCGGTACAG	1331	25
6957_2_3		Clostridium_Cluster_XI	2	3	6957	2	3	AAATATCAAAGCTCCGGCGGTATGA	1331	25
6957_2_4		Clostridium_Cluster_XI	2	4	6957	2	4	TCTTATCAAAGCTCCGGCGGTACAG	1331	25
6957_2_5		Clostridium_Cluster_XI	2	5	6957	2	5	AGAGGTCAAAGATTTATCGGCAAAG	1331	25
6957_2_6		Clostridium_Cluster_XI	2	6	6957	2	6	GATGGTCAAAGATTTATCGGCATAA	1331	25
6957_2_7		Clostridium_Cluster_XI	2	7	6957	2	7	GAATATCAAAGGTGAGCCAGTACAG	1331	25
6957_2_8		Clostridium_Cluster_XI	2	8	6957	2	8	ATGTGCCAAAGATTTATCGGCAGAG	1331	25
6957_2_9		Clostridium_Cluster_XI	2	9	6957	2	9	AGAGGACAAAGATTTATCGGCAAGG	1331	25
6957_2_10		Clostridium_Cluster_XI	2	10	6957	2	10	AATAGCCAAAGATTTATTGGTACAA	1331	25
6957_2_11		Clostridium_Cluster_XI	2	11	6957	2	11	ATATATCAAAGTGTTATCGGTATAG	1331	25
6957_2_12		Clostridium_Cluster_XI	2	12	6957	2	12	ATATATCAAAGTGTTACCGGTATAG	1331	25
6957_2_13		Clostridium_Cluster_XI	2	13	6957	2	13	ATATATCAAAGTGTTAGCGGTATAG	1331	25
6957_2_14		Clostridium_Cluster_XI	2	14	6957	2	14	ATCGGTCAAAGATTTATCGGTCAGG	1331	25
6957_2_15		Clostridium_Cluster_XI	2	15	6957	2	15	TCTTATCAAAGCTTTTGCGGTATAG	1331	25
6957_2_16		Clostridium_Cluster_XI	2	16	6957	2	16	TCTTATCAAAGCTCCGGCGGTATGA	1331	25
6957_2_17		Clostridium_Cluster_XI	2	17	6957	2	17	GCTTATCAAAGAATTTCGGATAAGG	1331	25
6957_2_18		Clostridium_Cluster_XI	2	18	6957	2	18	GCTTATCAAAGAATTTCGGATATGG	1331	25
6957_2_19		Clostridium_Cluster_XI	2	19	6957	2	19	GCTTATCAAAGAATTTCGGATACGG	1331	25
6957_2_20		Clostridium_Cluster_XI	2	20	6957	2	20	GCTTATCAAAGAATTTCGGATAGGG	1331	25
6957_2_21		Clostridium_Cluster_XI	2	21	6957	2	21	TTATATCAAAGATTTTTCGGTACAG	1331	25
6957_2_22		Clostridium_Cluster_XI	2	22	6957	2	22	TTGTATCAAAGCTCCGGCGGTACAG	1331	25
6957_3_1		Clostridium_Cluster_XI	3	1	6957	3	1	CAAGCCAGAAGTGAAAGGCTACGGC	961	25
6957_3_2		Clostridium_Cluster_XI	3	2	6957	3	2	CAAGTCAGGAGTGAAAGGCTACGGC	961	25
6957_3_3		Clostridium_Cluster_XI	3	3	6957	3	3	TAAGTCAGGAGTGAAAGGCTACGGC	961	25
6957_3_4		Clostridium_Cluster_XI	3	4	6957	3	4	TAAGCACGAGGTTTAAGGCAATGGC	961	25
6957_3_5		Clostridium_Cluster_XI	3	5	6957	3	5	TAAGCAGGGGGTGAAAGGCACTGGC	961	25
6957_3_6		Clostridium_Cluster_XI	3	6	6957	3	6	TAAGCAAGGGGTTTAAGGCAATGGC	961	25
6957_3_7		Clostridium_Cluster_XI	3	7	6957	3	7	TAAGCGAGGGGTATAAGGCAGCGGC	961	25
6957_3_8		Clostridium_Cluster_XI	3	8	6957	3	8	AAAGTCTAGGGTGAAAGGCTACGGC	961	25
6957_3_9		Clostridium_Cluster_XI	3	9	6957	3	9	CAAGTCGGTGGTTAAAGGCTACGGC	961	25
6957_3_10		Clostridium_Cluster_XI	3	10	6957	3	10	TAAGCACGGGGTATAAGGCAATGGC	961	25
6957_3_11		Clostridium_Cluster_XI	3	11	6957	3	11	TAAGCGTAAGGTTTAAGCGTGCAGC	961	25
6957_3_12		Clostridium_Cluster_XI	3	12	6957	3	12	TAAGCGCAAGGTTTAATTTAGAGGC	961	25
6957_3_13		Clostridium_Cluster_XI	3	13	6957	3	13	CAAGTCAGGGGTGAAAGGCTACGGC	961	25
6957_3_14		Clostridium_Cluster_XI	3	14	6957	3	14	CAAGTCAGGAGTTAAAGGCTACGGC	961	25
6957_3_15		Clostridium_Cluster_XI	3	15	6957	3	15	TAAGTCAGAAGTGAAAGGCTACGGC	961	25
6957_4_1		Clostridium_Cluster_XI	4	1	6957	4	1	GTGGGTAACCTGCCCTGTACACACG	1416	25
6957_4_2		Clostridium_Cluster_XI	4	2	6957	4	2	GTGGGTAACCTGCCTCATACACATG	1416	25
6957_4_3		Clostridium_Cluster_XI	4	3	6957	4	3	GTAGGCAACCTGCCCTTTGCAGAGG	1416	25
6957_4_4		Clostridium_Cluster_XI	4	4	6957	4	4	GTAGGCAACCTGCCTTATGCAGAGG	1416	25
6957_4_5		Clostridium_Cluster_XI	4	5	6957	4	5	GTGGGTAACCTACCCTGTACACACG	1416	25
6957_4_6		Clostridium_Cluster_XI	4	6	6957	4	6	GTAGGCAACCTGCCCCTTGCAGAGG	1416	25
6957_4_7		Clostridium_Cluster_XI	4	7	6957	4	7	GTGGGTAACCTACCTTGTACAGGGG	1416	25
6957_4_8		Clostridium_Cluster_XI	4	8	6957	4	8	GTGGGTAACCTGCCCTATACACATG	1416	25
6957_4_9		Clostridium_Cluster_XI	4	9	6957	4	9	GTGGGTAACCTGCCTTATACACATG	1416	25
6957_4_10		Clostridium_Cluster_XI	4	10	6957	4	10	GTAGGCAACCTGCCCCTGACAGAGG	1416	25
6957_4_11		Clostridium_Cluster_XI	4	11	6957	4	11	GTGGGTAACCTGCCCTATACACACG	1416	25
6957_4_12		Clostridium_Cluster_XI	4	12	6957	4	12	GTGGGTAACCTGCCCCTATCACTGG	1416	25
6957_5_1		Clostridium_Cluster_XI	5	1	6957	5	1	AGTAGCGGAGCATGTGGTTTAATTC	618	25
6957_5_2		Clostridium_Cluster_XI	5	2	6957	5	2	AGCAGCGGAGCATGTGGTTTAATTC	618	25
6957_5_3		Clostridium_Cluster_XI	5	3	6957	5	3	AGCAGCGGAGCATGTGGTTTAATAC	618	25
6957_5_4		Clostridium_Cluster_XI	5	4	6957	5	4	AGTAGCGGAGCATGTGGTTTAATAC	618	25
	Nombre Clostridium_Cluster_XI	127
6958_1_1		Clostridium_Cluster_XIII	1	1	6958	1	1	TATTACGGCGGGGTCTAGAGATAGA	502	25
6958_1_2		Clostridium_Cluster_XIII	1	2	6958	1	2	TAATACGGAGGGAATTAGAGATAGT	502	25
6958_1_3		Clostridium_Cluster_XIII	1	3	6958	1	3	TGTGGGTGAAAGGTATAGAGATATA	502	25
6958_1_4		Clostridium_Cluster_XIII	1	4	6958	1	4	TATTTCGGAGGGAATTAGAGATATT	502	25
6958_1_5		Clostridium_Cluster_XIII	1	5	6958	1	5	TACTCAGGACCGGTATAGAGATATA	502	25
6958_1_6		Clostridium_Cluster_XIII	1	6	6958	1	6	TAATATTGACCGCTCTAGAGATAGA	502	25
6958_1_7		Clostridium_Cluster_XIII	1	7	6958	1	7	TATAGTTGAGTTATTTAGAAATTGA	502	25
6958_1_8		Clostridium_Cluster_XIII	1	8	6958	1	8	TGCCCCTGACCGTCCTAGAGATAGG	502	25
6958_2_1		Clostridium_Cluster_XIII	2	1	6958	2	1	AGTAAGCTTTTAAAACTGCTCATCT	869	25
6958_2_2		Clostridium_Cluster_XIII	2	2	6958	2	2	ATAAAGCTTTTAAAACTGTTAGGCT	869	25
6958_2_3		Clostridium_Cluster_XIII	2	3	6958	2	3	GTAAAGCATTGGAAACTGATAAACT	869	25
6958_2_4		Clostridium_Cluster_XIII	2	4	6958	2	4	TGTAAGCATTTAAAACTGCATATCT	869	25
6958_2_5		Clostridium_Cluster_XIII	2	5	6958	2	5	TGTAAGCATTTGAAACTGCATATCT	869	25
6958_2_6		Clostridium_Cluster_XIII	2	6	6958	2	6	TGTAAGCATTTAAAACTAATAAACT	869	25
6958_2_7		Clostridium_Cluster_XIII	2	7	6958	2	7	TGTAAGCATTTGAAACTAATAAACT	869	25
6958_2_8		Clostridium_Cluster_XIII	2	8	6958	2	8	ATTAAGCATTTGAAACTGGAAGACT	869	25
6958_2_9		Clostridium_Cluster_XIII	2	9	6958	2	9	GGTAAGCATTTGAAACTGAAAGGCT	869	25
6958_3_1		Clostridium_Cluster_XIII	3	1	6958	3	1	ACGAATAATACCCTATGATATGATA	1314	25
6958_3_2		Clostridium_Cluster_XIII	3	2	6958	3	2	AAGAATAATACCCTATAAAGTTATA	1314	25
6958_3_3		Clostridium_Cluster_XIII	3	3	6958	3	3	AAGAATAATACCCTATAAAGTTTTA	1314	25
6958_3_4		Clostridium_Cluster_XIII	3	4	6958	3	4	AAGAATAATACCCTATAAAGTTCTA	1314	25
6958_3_5		Clostridium_Cluster_XIII	3	5	6958	3	5	AAGAATAATACCCTATAAAGTTGTA	1314	25
6958_3_6		Clostridium_Cluster_XIII	3	6	6958	3	6	AAGAATAATACCCTATAAAGTCATA	1314	25
6958_3_7		Clostridium_Cluster_XIII	3	7	6958	3	7	AAGAATAATACCCTATAAAGTCTTA	1314	25
6958_3_8		Clostridium_Cluster_XIII	3	8	6958	3	8	AAGAATAATACCCTATAAAGTCCTA	1314	25
6958_3_9		Clostridium_Cluster_XIII	3	9	6958	3	9	AAGAATAATACCCTATAAAGTCGTA	1314	25
6958_3_10		Clostridium_Cluster_XIII	3	10	6958	3	10	AAGAATAATACCCTATAAAGTGATA	1314	25
6958_3_11		Clostridium_Cluster_XIII	3	11	6958	3	11	AAGAATAATACCCTATAAAGTGTTA	1314	25
6958_3_12		Clostridium_Cluster_XIII	3	12	6958	3	12	AAGAATAATACCCTATAAAGTGCTA	1314	25
6958_3_13		Clostridium_Cluster_XIII	3	13	6958	3	13	AAGAATAATACCCTATAAAGTGGTA	1314	25
6958_3_14		Clostridium_Cluster_XIII	3	14	6958	3	14	GGGATTAATACCGCATAAAATCGTA	1314	25
6958_3_15		Clostridium_Cluster_XIII	3	15	6958	3	15	GAGAATAATACCCTATAAAGTCATA	1314	25
6958_3_16		Clostridium_Cluster_XIII	3	16	6958	3	16	GAGAATAATACCCTATAAAGTCTTA	1314	25
6958_3_17		Clostridium_Cluster_XIII	3	17	6958	3	17	GAGAATAATACCCTATAAAGTCCTA	1314	25
6958_3_18		Clostridium_Cluster_XIII	3	18	6958	3	18	GAGAATAATACCCTATAAAGTCGTA	1314	25
6958_3_19		Clostridium_Cluster_XIII	3	19	6958	3	19	GGGATTAATACCAAATAAAATCACA	1314	25
6958_3_20		Clostridium_Cluster_XIII	3	20	6958	3	20	GGGATTAATACCAAATGAAATCACA	1314	25
6958_3_21		Clostridium_Cluster_XIII	3	21	6958	3	21	GTGATTAATACCCTATGAAATCGTA	1314	25
6958_3_22		Clostridium_Cluster_XIII	3	22	6958	3	22	ACGATTAATACCACATGAGACCACA	1314	25
6958_3_23		Clostridium_Cluster_XIII	3	23	6958	3	23	GGGATTAATACCTTATGACACTTAA	1314	25
6958_4_1		Clostridium_Cluster_XIII	4	1	6958	4	1	AGATCTCTTCGGAGTGAACCTAAAG	1411	25
6958_4_2		Clostridium_Cluster_XIII	4	2	6958	4	2	AGATCTCTTCGGAGTGGACCTAAAG	1411	25
6958_4_3		Clostridium_Cluster_XIII	4	3	6958	4	3	AGATTTCTTCGGAATGAAAATTAAG	1411	25
6958_4_4		Clostridium_Cluster_XIII	4	4	6958	4	4	AGATTTCTTCGGAATGGAAATTAAG	1411	25
6958_4_5		Clostridium_Cluster_XIII	4	5	6958	4	5	AGAAGCCTCGGGGGAAGATTACTAA	1411	25
6958_4_6		Clostridium_Cluster_XIII	4	6	6958	4	6	AGATTTCTTCGGAATGAACCTTAAG	1411	25
6958_4_7		Clostridium_Cluster_XIII	4	7	6958	4	7	AGATTTCTTCGGAATGGACCTTAAG	1411	25
6958_4_8		Clostridium_Cluster_XIII	4	8	6958	4	8	AGAACCCTTCGGGGAGAAGATAAAG	1411	25
6958_4_9		Clostridium_Cluster_XIII	4	9	6958	4	9	AGAACCCTTCGGGGAGAAGATTAAG	1411	25
6958_4_10		Clostridium_Cluster_XIII	4	10	6958	4	10	AGAACCCTTCGGGGAGAAGATCAAG	1411	25
6958_4_11		Clostridium_Cluster_XIII	4	11	6958	4	11	AGAACCCTTCGGGGTGAAGATAAAG	1411	25
6958_4_12		Clostridium_Cluster_XIII	4	12	6958	4	12	AGAACCCTTCGGGGTGAAGATTAAG	1411	25
6958_4_13		Clostridium_Cluster_XIII	4	13	6958	4	13	AGAACCCTTCGGGGTGAAGATCAAG	1411	25
6958_4_14		Clostridium_Cluster_XIII	4	14	6958	4	14	AGAACCCTTCGGGCTGAAGTTTGGA	1411	25
6958_4_15		Clostridium_Cluster_XIII	4	15	6958	4	15	AATTCTTTCGGGAATAGAAATAGAA	1411	25
6958_4_16		Clostridium_Cluster_XIII	4	16	6958	4	16	AATTCTTTCGGGAATAGAAATTGAA	1411	25
6958_4_17		Clostridium_Cluster_XIII	4	17	6958	4	17	AATTCTTTCGGGAATAGAAATCGAA	1411	25
6958_4_18		Clostridium_Cluster_XIII	4	18	6958	4	18	AATTCTTTCGGGAATGGAAATAGAA	1411	25
6958_4_19		Clostridium_Cluster_XIII	4	19	6958	4	19	AATTCTTTCGGGAATGGAAATTGAA	1411	25
6958_4_20		Clostridium_Cluster_XIII	4	20	6958	4	20	AATTCTTTCGGGAATGGAAATCGAA	1411	25
6958_4_21		Clostridium_Cluster_XIII	4	21	6958	4	21	AATTCTTTTGGGAATAGAAATAGAA	1411	25
6958_4_22		Clostridium_Cluster_XIII	4	22	6958	4	22	AATTCTTTTGGGAATAGAAATTGAA	1411	25
6958_4_23		Clostridium_Cluster_XIII	4	23	6958	4	23	AATTCTTTTGGGAATAGAAATCGAA	1411	25
6958_4_24		Clostridium_Cluster_XIII	4	24	6958	4	24	AATTCTTTTGGGAATGGAAATAGAA	1411	25
6958_4_25		Clostridium_Cluster_XIII	4	25	6958	4	25	AATTCTTTTGGGAATGGAAATTGAA	1411	25
6958_4_26		Clostridium_Cluster_XIII	4	26	6958	4	26	AATTCTTTTGGGAATGGAAATCGAA	1411	25
6958_4_27		Clostridium_Cluster_XIII	4	27	6958	4	27	AGATTTCTTCGGAATGAAACTTTAA	1411	25
6958_5_1		Clostridium_Cluster_XIII	5	1	6958	5	1	GCCATAAACTGACGCTGAGGTACGA	755	25
6958_5_2		Clostridium_Cluster_XIII	5	2	6958	5	2	GTCATCATCTGACGCTGAGGTACGA	755	25
6958_5_3		Clostridium_Cluster_XIII	5	3	6958	5	3	GACACAAACTGACGCTGAGGTACGA	755	25
6958_5_4		Clostridium_Cluster_XIII	5	4	6958	5	4	GTCATCATCTGACGCTTAGGTACGA	755	25
6958_5_5		Clostridium_Cluster_XIII	5	5	6958	5	5	GGCTCATTCTGACGCTGAGGAACGA	755	25
6958_5_6		Clostridium_Cluster_XIII	5	6	6958	5	6	GTCACAAACTGACGCTGAGGAACGA	755	25
6958_5_7		Clostridium_Cluster_XIII	5	7	6958	5	7	GACTTTTACTGACGCTCAGGTACGA	755	25
6958_5_8		Clostridium_Cluster_XIII	5	8	6958	5	8	GACTTATACTGACGCTGAGGCACGA	755	25
	Nombre Clostridium_cluster_XIII	75
6959_1_1		Clostridium_Cluster_XIV	1	1	6959	1	1	GGTATAGGATGGACCCGCGTTGGAT	1383	25
6959_1_2		Clostridium_Cluster_XIV	1	2	6959	1	2	GGTATGGGATGGGCCCGCGTCTGAT	1383	25
6959_1_3		Clostridium_Cluster_XIV	1	3	6959	1	3	GGTATGAGATGGACCCGCGTCTGAT	1383	25
6959_1_4		Clostridium_Cluster_XIV	1	4	6959	1	4	GGTGTGAGATGGATCCGCGTCTGAT	1383	25
6959_1_5		Clostridium_Cluster_XIV	1	5	6959	1	5	GGTATAAGATGGACCCGCATCTGAT	1383	25
6959_1_6		Clostridium_Cluster_XIV	1	6	6959	1	6	GGTATAAGATGGACCCGCGTTGGAT	1383	25
6959_1_7		Clostridium_Cluster_XIV	1	7	6959	1	7	GGTATGAGATGGACTCGCGTCTGAT	1383	25
6959_1_8		Clostridium_Cluster_XIV	1	8	6959	1	8	GGTACAGGATGGGCCCGCGTCTGAT	1383	25
6959_1_9		Clostridium_Cluster_XIV	1	9	6959	1	9	GGTATGAGATGGATCCGCGTCTGAT	1383	25
6959_1_10		Clostridium_Cluster_XIV	1	10	6959	1	10	GGTATAAGATGGACCCGCGTCTGAT	1383	25
6959_1_11		Clostridium_Cluster_XIV	1	11	6959	1	11	GGTATCAGATGGACCCGCGTCTGAT	1383	25
6959_1_12		Clostridium_Cluster_XIV	1	12	6959	1	12	GGTGTGAGATGGACCCGCGTCTGAT	1383	25
6959_1_13		Clostridium_Cluster_XIV	1	13	6959	1	13	GGTACAGGATGGGCCCGCATCTGAT	1383	25
6959_1_14		Clostridium_Cluster_XIV	1	14	6959	1	14	GGTGTAAGATGGACCCGCGTCTGAT	1383	25
6959_1_15		Clostridium_Cluster_XIV	1	15	6959	1	15	GGTGTGAGATGGACCCGCGTTGGAT	1383	25
6959_1_16		Clostridium_Cluster_XIV	1	16	6959	1	16	GGTACAGGATGGACCCGCGTCTGAT	1383	25
6959_1_17		Clostridium_Cluster_XIV	1	17	6959	1	17	GGTACAGGATGGGCCCGCGTTGGAT	1383	25
6959_1_18		Clostridium_Cluster_XIV	1	18	6959	1	18	GGTACAAGATGGGCCCGCGTTGGAT	1383	25
6959_1_19		Clostridium_Cluster_XIV	1	19	6959	1	19	GGTATATGATGGACCCGCATCTGAT	1383	25
6959_1_20		Clostridium_Cluster_XIV	1	20	6959	1	20	GGTATGAGATGGGCCCGCATCTGAT	1383	25
6959_1_21		Clostridium_Cluster_XIV	1	21	6959	1	21	GGTACAGGATGGATTCGCGTCTGAT	1383	25
6959_1_22		Clostridium_Cluster_XIV	1	22	6959	1	22	GCTGTGAGATGGATCCGCGTCTGAT	1383	25
6959_1_23		Clostridium_Cluster_XIV	1	23	6959	1	23	AGTCATTGATGGGGATGCGTTCCAT	1383	25
6959_1_24		Clostridium_Cluster_XIV	1	24	6959	1	24	ACTCATTGATGGGGATGCGTTCCAT	1383	25
6959_1_25		Clostridium_Cluster_XIV	1	25	6959	1	25	GGTCATTGATGGGGATGCGTTCCAT	1383	25
6959_1_26		Clostridium_Cluster_XIV	1	26	6959	1	26	GCTCATTGATGGGGATGCGTTCCAT	1383	25
6959_1_27		Clostridium_Cluster_XIV	1	27	6959	1	27	GGTACAGGATGGTCCCGCGTCTGAT	1383	25
6959_1_28		Clostridium_Cluster_XIV	1	28	6959	1	28	GGTACAAGATGGACCCGCGTCTGAT	1383	25
6959_1_29		Clostridium_Cluster_XIV	1	29	6959	1	29	GGTATAAGATGGGTCCGCGTTGGAT	1383	25
6959_1_30		Clostridium_Cluster_XIV	1	30	6959	1	30	GGTATGAGATGAACTCGCGTCTGAT	1383	25
6959_1_31		Clostridium_Cluster_XIV	1	31	6959	1	31	GCTATGAGATGGACCCGCGTCTGAT	1383	25
6959_1_32		Clostridium_Cluster_XIV	1	32	6959	1	32	GGTGTGAGATGGACCCGCGTTTGAT	1383	25
6959_1_33		Clostridium_Cluster_XIV	1	33	6959	1	33	GGTACAAGATGGGCCCGCGTCTGAT	1383	25
6959_1_34		Clostridium_Cluster_XIV	1	34	6959	1	34	GGTATGAGATGGACCCGCGTTGGAT	1383	25
6959_1_35		Clostridium_Cluster_XIV	1	35	6959	1	35	GGTATGGGATGGACCCGCGTCTGAT	1383	25
6959_1_36		Clostridium_Cluster_XIV	1	36	6959	1	36	GGTCTAAGATGGACCCGCGTTGGAT	1383	25
6959_1_37		Clostridium_Cluster_XIV	1	37	6959	1	37	GGTGTAAGATGGACCCGCGTTGGAT	1383	25
6959_1_38		Clostridium_Cluster_XIV	1	38	6959	1	38	AGTGTGAGATGGATCCGCGTCTGAT	1383	25
6959_1_39		Clostridium_Cluster_XIV	1	39	6959	1	39	GGTCTGGGATGGACCCGCGTCCGAT	1383	25
6959_1_40		Clostridium_Cluster_XIV	1	40	6959	1	40	AGTATAGGATGGTCCCGCGTCTGAT	1383	25
6959_1_41		Clostridium_Cluster_XIV	1	41	6959	1	41	GGTGTAAGATGGGCCCGCGTCTGAT	1383	25
6959_1_42		Clostridium_Cluster_XIV	1	42	6959	1	42	GGTATGGGATGGACCCGCGTTGGAT	1383	25
6959_1_43		Clostridium_Cluster_XIV	1	43	6959	1	43	GGTATAGGATGGGCCCGCGTCTGAT	1383	25
6959_1_44		Clostridium_Cluster_XIV	1	44	6959	1	44	GGTGCAAGATGGGCCCGCGTCTGAT	1383	25
6959_1_45		Clostridium_Cluster_XIV	1	45	6959	1	45	GGTATGAGATGGACCCACGTCTGAT	1383	25
6959_1_46		Clostridium_Cluster_XIV	1	46	6959	1	46	GGTATAAGATGGACCCACGTTGGAT	1383	25
6959_2_1		Clostridium_Cluster_XIV	2	1	6959	2	1	CCCTATACAGGGGGATAACAGTTAG	1492	25
6959_2_2		Clostridium_Cluster_XIV	2	2	6959	2	2	CCCCATACCGGGGGATTACAGCTGG	1492	25
6959_2_3		Clostridium_Cluster_XIV	2	3	6959	2	3	CCTCATACAGGGGGACAACAGTTAG	1492	25
6959_2_4		Clostridium_Cluster_XIV	2	4	6959	2	4	CCTCACACTGGGGGACAACAGTTAG	1492	25
6959_2_5		Clostridium_Cluster_XIV	2	5	6959	2	5	CCTTATACTGTGGAATAATCACTTG	1492	25
6959_2_6		Clostridium_Cluster_XIV	2	6	6959	2	6	CCTCATACAGGGGGATAACAGTTAG	1492	25
6959_2_7		Clostridium_Cluster_XIV	2	7	6959	2	7	CCTCATACAGGGGGATAACGGTTAG	1492	25
6959_2_8		Clostridium_Cluster_XIV	2	8	6959	2	8	CCTTATACAGGGGGATAACAGTCAG	1492	25
6959_2_9		Clostridium_Cluster_XIV	2	9	6959	2	9	CCTCATACAGGGGGATAACAGTTGG	1492	25
6959_2_10		Clostridium_Cluster_XIV	2	10	6959	2	10	CCTCATACAGGGGAATAACAGTTAG	1492	25
6959_2_11		Clostridium_Cluster_XIV	2	11	6959	2	11	CCTCACACAGGGGGATAACAGTTGG	1492	25
6959_2_12		Clostridium_Cluster_XIV	2	12	6959	2	12	CCTTATACCGGGGGATAACAGCCAG	1492	25
6959_2_13		Clostridium_Cluster_XIV	2	13	6959	2	13	CCCTGTACAGGGGGATAACAGCTGG	1492	25
6959_2_14		Clostridium_Cluster_XIV	2	14	6959	2	14	CCTTGTACTGGGGGATAGCAGCTGG	1492	25
6959_2_15		Clostridium_Cluster_XIV	2	15	6959	2	15	CCTCACACAGGGGGACAACAGCTGG	1492	25
6959_2_16		Clostridium_Cluster_XIV	2	16	6959	2	16	CCTCACACAGGGGGATAACAGTTAG	1492	25
6959_2_17		Clostridium_Cluster_XIV	2	17	6959	2	17	CCTTGTACAGGGGGATAACAGTCAG	1492	25
6959_2_18		Clostridium_Cluster_XIV	2	18	6959	2	18	CCTCATACAGGGGAATAGCAGCTGG	1492	25
6959_2_19		Clostridium_Cluster_XIV	2	19	6959	2	19	CCCTGTACTGGGGAATAATCATTGG	1492	25
6959_2_20		Clostridium_Cluster_XIV	2	20	6959	2	20	CCTTACACTGGGGGATAACAGTTAG	1492	25
6959_2_21		Clostridium_Cluster_XIV	2	21	6959	2	21	CCTTATACCGGGGGATAACACTTAG	1492	25
6959_2_22		Clostridium_Cluster_XIV	2	22	6959	2	22	CCTCACACAGGGGGACAACAGCTAG	1492	25
6959_2_23		Clostridium_Cluster_XIV	2	23	6959	2	23	CCCCATACCGGGGGATAACAGCTGG	1492	25
6959_2_24		Clostridium_Cluster_XIV	2	24	6959	2	24	CCTCACACAGGGGGATAGCAGTTGG	1492	25
6959_2_25		Clostridium_Cluster_XIV	2	25	6959	2	25	CCCCATACCGGGGGATGACAGCTGG	1492	25
6959_2_26		Clostridium_Cluster_XIV	2	26	6959	2	26	CCTTATACTGGGGGATAACAGCCAG	1492	25
6959_2_27		Clostridium_Cluster_XIV	2	27	6959	2	27	CCTCACACAGGGGGACAACAGCCGG	1492	25
6959_2_28		Clostridium_Cluster_XIV	2	28	6959	2	28	CCTCACACTGGGGGATAACAGTCAG	1492	25
6959_2_29		Clostridium_Cluster_XIV	2	29	6959	2	29	CCCTATACAGGGGGATAACAACCAG	1492	25
6959_2_30		Clostridium_Cluster_XIV	2	30	6959	2	30	CCTCACACTGGGGGATAACAGTTAG	1492	25
6959_2_31		Clostridium_Cluster_XIV	2	31	6959	2	31	CCCTGTACCGGGGGACAACAGTTGG	1492	25
6959_2_32		Clostridium_Cluster_XIV	2	32	6959	2	32	CCCTGTACAGGGGGACAACAGCTGG	1492	25
6959_2_33		Clostridium_Cluster_XIV	2	33	6959	2	33	CCTTGTACAGGGGGATAACAGTTAG	1492	25
6959_2_34		Clostridium_Cluster_XIV	2	34	6959	2	34	CCTCATACAGGGGGATAACAGTCGG	1492	25
6959_2_35		Clostridium_Cluster_XIV	2	35	6959	2	35	CCATATACAGGGGAATAATCACTGG	1492	25
6959_2_36		Clostridium_Cluster_XIV	2	36	6959	2	36	CCTCATACAGAGGGATAATCATGTG	1492	25
6959_2_37		Clostridium_Cluster_XIV	2	37	6959	2	37	CCTTATACAGGGGGATAACAACCAG	1492	25
6959_2_38		Clostridium_Cluster_XIV	2	38	6959	2	38	CCTTATACTGGGGGATAACAGTCAG	1492	25
6959_2_39		Clostridium_Cluster_XIV	2	39	6959	2	39	CCTCATACAGGGGGATAGCAGCTGG	1492	25
6959_2_40		Clostridium_Cluster_XIV	2	40	6959	2	40	CCCCATACCGGGGGATAACAGCCAG	1492	25
6959_2_41		Clostridium_Cluster_XIV	2	41	6959	2	41	CCTTACACAGGGGGATAGCAGTTGG	1492	25
6959_2_42		Clostridium_Cluster_XIV	2	42	6959	2	42	CCTCATACAGGGGGATAGCAGTTGG	1492	25
6959_2_43		Clostridium_Cluster_XIV	2	43	6959	2	43	CCGATGACTCGGGGATAGCCTTTCG	1492	25
6959_2_44		Clostridium_Cluster_XIV	2	44	6959	2	44	CCCTGTACCGGGGGATAACACTTAG	1492	25
6959_2_45		Clostridium_Cluster_XIV	2	45	6959	2	45	CCTTATACAGGGGGATAACAGCTGG	1492	25
6959_2_46		Clostridium_Cluster_XIV	2	46	6959	2	46	CCTTGTACTGGGGGACAACAGTTGG	1492	25
6959_2_47		Clostridium_Cluster_XIV	2	47	6959	2	47	CCTTATACAGGGGGATAACAGCCAG	1492	25
6959_2_48		Clostridium_Cluster_XIV	2	48	6959	2	48	CCTTGTACAGGGGGATAACAGTTGG	1492	25
6959_2_49		Clostridium_Cluster_XIV	2	49	6959	2	49	CCTCATACAGTGGGATAACAGTTAG	1492	25
6959_2_50		Clostridium_Cluster_XIV	2	50	6959	2	50	CCCTGTACAGGGGGATAACAGTCAG	1492	25
6959_2_51		Clostridium_Cluster_XIV	2	51	6959	2	51	CCTCATACAGGGGAATAACAGCTAG	1492	25
6959_2_52		Clostridium_Cluster_XIV	2	52	6959	2	52	CCTCATACAGGGGAATAACAGTTGG	1492	25
6959_2_53		Clostridium_Cluster_XIV	2	53	6959	2	53	CCTCATAGAGGGGGACAACAGTTGG	1492	25
6959_2_54		Clostridium_Cluster_XIV	2	54	6959	2	54	CCTCATACAGGGGGATAACAGCTAG	1492	25
6959_2_55		Clostridium_Cluster_XIV	2	55	6959	2	55	CCTTACACAGGGGGATAACAGTTAG	1492	25
6959_2_56		Clostridium_Cluster_XIV	2	56	6959	2	56	CCTCACACTGGGGGACAACAGCTGG	1492	25
6959_2_57		Clostridium_Cluster_XIV	2	57	6959	2	57	CCCCATACCGGGGGATAACAGCCGG	1492	25
6959_2_58		Clostridium_Cluster_XIV	2	58	6959	2	58	CCTTGTACAGGGGGACAACAGTTGG	1492	25
6959_2_59		Clostridium_Cluster_XIV	2	59	6959	2	59	CCTTATACAGGGGGATTACAGTCAG	1492	25
6959_2_60		Clostridium_Cluster_XIV	2	60	6959	2	60	CCTTATACAGGGGGATCACAGTCAG	1492	25
6959_2_61		Clostridium_Cluster_XIV	2	61	6959	2	61	CCTTATACAGGGGGATGACAGTCAG	1492	25
6959_2_62		Clostridium_Cluster_XIV	2	62	6959	2	62	CCCCAGACCGGGGGATAACAGTCGG	1492	25
6959_2_63		Clostridium_Cluster_XIV	2	63	6959	2	63	CCTTGTACTGGGGGATAACAGCCAG	1492	25
6959_2_64		Clostridium_Cluster_XIV	2	64	6959	2	64	CCCTGTACTGGGGGACAACAGTTGG	1492	25
6959_2_65		Clostridium_Cluster_XIV	2	65	6959	2	65	CCTTATACAGGGGGATAACAGTTGG	1492	25
6959_2_66		Clostridium_Cluster_XIV	2	66	6959	2	66	CCTCATACAGGGGAATAACAGTTTG	1492	25
6959_2_67		Clostridium_Cluster_XIV	2	67	6959	2	67	CCCTATACAGGGGGATAACAGCTGG	1492	25
6959_2_68		Clostridium_Cluster_XIV	2	68	6959	2	68	CCTCACACAGGGGGATTACAGTTAG	1492	25
6959_2_69		Clostridium_Cluster_XIV	2	69	6959	2	69	CCTCACACAGGGGGATCACAGTTAG	1492	25
6959_2_70		Clostridium_Cluster_XIV	2	70	6959	2	70	CCTCACACAGGGGGATGACAGTTAG	1492	25
6959_2_71		Clostridium_Cluster_XIV	2	71	6959	2	71	CCCTGTACAGGGGGACAACAGCCGG	1492	25
6959_2_72		Clostridium_Cluster_XIV	2	72	6959	2	72	CCCTGTACAGGGGGATAACAGTTGG	1492	25
6959_2_73		Clostridium_Cluster_XIV	2	73	6959	2	73	CCTTACACAGGGGGATAACAGCTAG	1492	25
6959_2_74		Clostridium_Cluster_XIV	2	74	6959	2	74	CCCTGTACTGGGGGACAACAGTTAG	1492	25
6959_2_75		Clostridium_Cluster_XIV	2	75	6959	2	75	CCTTATACAGGGGGATAACAGTTAG	1492	25
6959_2_76		Clostridium_Cluster_XIV	2	76	6959	2	76	CCCTATACAGGGGGACAACAGTTGG	1492	25
6959_2_77		Clostridium_Cluster_XIV	2	77	6959	2	77	CCTTGCACTGGGGGATAACAGCCAG	1492	25
6959_2_78		Clostridium_Cluster_XIV	2	78	6959	2	78	CCTTGTACTGGGGGACAACAGTTAG	1492	25
6959_2_79		Clostridium_Cluster_XIV	2	79	6959	2	79	CCTTATACAGGGGGATAACAGTCTG	1492	25
6959_2_80		Clostridium_Cluster_XIV	2	80	6959	2	80	CCTTATACAGGGGGATAACAGTCCG	1492	25
6959_2_81		Clostridium_Cluster_XIV	2	81	6959	2	81	CCTTATACAGGGGGATAACAGTCGG	1492	25
6959_3_1		Clostridium_Cluster_XIV	3	1	6959	3	1	TGGAGCAAATCTCAAAAATAACGTC	283	25
6959_3_2		Clostridium_Cluster_XIV	3	2	6959	3	2	TGGAGCAAATCCCAAAAATAACGTC	283	25
6959_3_3		Clostridium_Cluster_XIV	3	3	6959	3	3	CAGAGCAAATCTCAAAAACAACGTC	283	25
6959_3_4		Clostridium_Cluster_XIV	3	4	6959	3	4	TTGAGCAAATCTCAAAAAACCAGTC	283	25
6959_3_5		Clostridium_Cluster_XIV	3	5	6959	3	5	CGGAGCGAATCTCAAAAATAACGTC	283	25
6959_3_6		Clostridium_Cluster_XIV	3	6	6959	3	6	TAAAGCAAATCTCAAAAATAACGTC	283	25
6959_3_7		Clostridium_Cluster_XIV	3	7	6959	3	7	TAATGCAAATCTCAAAAATAACGTC	283	25
6959_3_8		Clostridium_Cluster_XIV	3	8	6959	3	8	TAACGCAAATCTCAAAAATAACGTC	283	25
6959_3_9		Clostridium_Cluster_XIV	3	9	6959	3	9	TAAGGCAAATCTCAAAAATAACGTC	283	25
6959_3_10		Clostridium_Cluster_XIV	3	10	6959	3	10	GGAAGCAAATCTCAAAAATAACGTC	283	25
6959_3_11		Clostridium_Cluster_XIV	3	11	6959	3	11	GGATGCAAATCTCAAAAATAACGTC	283	25
6959_3_12		Clostridium_Cluster_XIV	3	12	6959	3	12	GGACGCAAATCTCAAAAATAACGTC	283	25
6959_3_13		Clostridium_Cluster_XIV	3	13	6959	3	13	GGAGGCAAATCTCAAAAATAACGTC	283	25
6959_3_14		Clostridium_Cluster_XIV	3	14	6959	3	14	CGAAGCAAATCCCAAAAATAACGTC	283	25
6959_3_15		Clostridium_Cluster_XIV	3	15	6959	3	15	CGATGCAAATCCCAAAAATAACGTC	283	25
6959_3_16		Clostridium_Cluster_XIV	3	16	6959	3	16	CGACGCAAATCCCAAAAATAACGTC	283	25
6959_3_17		Clostridium_Cluster_XIV	3	17	6959	3	17	CGAGGCAAATCCCAAAAATAACGTC	283	25
6959_3_18		Clostridium_Cluster_XIV	3	18	6959	3	18	GGGAGCAAATCTCAAAAATAACGTC	283	25
6959_3_19		Clostridium_Cluster_XIV	3	19	6959	3	19	GGGAGCAAGTCTCAAAAATAACGTC	283	25
6959_3_20		Clostridium_Cluster_XIV	3	20	6959	3	20	GTGAGCAAATCCCAAAAATAACGTC	283	25
6959_3_21		Clostridium_Cluster_XIV	3	21	6959	3	21	GTAAGCCAATCCCAAAAATAACGTC	283	25
6959_3_22		Clostridium_Cluster_XIV	3	22	6959	3	22	GGGAGCAAACCACAAAAAGGCCGTC	283	25
6959_3_23		Clostridium_Cluster_XIV	3	23	6959	3	23	GGGAGCAAGCCACAAAAAGGCCGTC	283	25
6959_3_24		Clostridium_Cluster_XIV	3	24	6959	3	24	GGGAGCGAATCCCAAAAATAACGTC	283	25
6959_3_25		Clostridium_Cluster_XIV	3	25	6959	3	25	GTGGGCAAATCCCAAAAATAACGTC	283	25
6959_3_26		Clostridium_Cluster_XIV	3	26	6959	3	26	GGAAGCAAATCCCAAAAATAACGTC	283	25
6959_3_27		Clostridium_Cluster_XIV	3	27	6959	3	27	GGATGCAAATCCCAAAAATAACGTC	283	25
6959_3_28		Clostridium_Cluster_XIV	3	28	6959	3	28	GGACGCAAATCCCAAAAATAACGTC	283	25
6959_3_29		Clostridium_Cluster_XIV	3	29	6959	3	29	GGAGGCAAATCCCAAAAATAACGTC	283	25
6959_3_30		Clostridium_Cluster_XIV	3	30	6959	3	30	CCAAGCAAATCACAAAAATAACGTC	283	25
6959_3_31		Clostridium_Cluster_XIV	3	31	6959	3	31	TTGAGCGAATCTCAAAAGCCAGATC	283	25
6959_3_32		Clostridium_Cluster_XIV	3	32	6959	3	32	TCAGGCAAATCCCAGAAATAACGTC	283	25
6959_3_33		Clostridium_Cluster_XIV	3	33	6959	3	33	CAGAGCAAATCTCAAAAATAACGTC	283	25
6959_3_34		Clostridium_Cluster_XIV	3	34	6959	3	34	TGGAGCGAATCCCATAAATAACGTC	283	25
6959_3_35		Clostridium_Cluster_XIV	3	35	6959	3	35	TTAAGCAAATCACAAAAACCCAGTC	283	25
6959_3_36		Clostridium_Cluster_XIV	3	36	6959	3	36	TGGAGCAAACCCCAAAAATAACGTC	283	25
6959_3_37		Clostridium_Cluster_XIV	3	37	6959	3	37	GTAAGCAAATCCCAAAAATAACGTC	283	25
6959_3_38		Clostridium_Cluster_XIV	3	38	6959	3	38	CCGAGCAAATCTCAGAAATAACGTC	283	25
6959_3_39		Clostridium_Cluster_XIV	3	39	6959	3	39	GAAAGCAAATCTCAAAAATAACGTC	283	25
6959_3_40		Clostridium_Cluster_XIV	3	40	6959	3	40	GAATGCAAATCTCAAAAATAACGTC	283	25
6959_3_41		Clostridium_Cluster_XIV	3	41	6959	3	41	GAACGCAAATCTCAAAAATAACGTC	283	25
6959_3_42		Clostridium_Cluster_XIV	3	42	6959	3	42	GAAGGCAAATCTCAAAAATAACGTC	283	25
6959_3_43		Clostridium_Cluster_XIV	3	43	6959	3	43	GGGAGCAAATCCCAAAAAAAACGTC	283	25
6959_3_44		Clostridium_Cluster_XIV	3	44	6959	3	44	GGGAGCAAATCCCAAAAATAACGTC	283	25
6959_3_45		Clostridium_Cluster_XIV	3	45	6959	3	45	GGGAGCAAATCCCAAAAACAACGTC	283	25
6959_3_46		Clostridium_Cluster_XIV	3	46	6959	3	46	GGGAGCAAATCCCAAAAAGAACGTC	283	25
6959_3_47		Clostridium_Cluster_XIV	3	47	6959	3	47	TTAAGCAAATCACAAAAATAACGTC	283	25
6959_3_48		Clostridium_Cluster_XIV	3	48	6959	3	48	GTAAGCAAATCTCAAAAATAACGTC	283	25
6959_3_49		Clostridium_Cluster_XIV	3	49	6959	3	49	TTAAGCAAAGCTCAAAAATAACGTC	283	25
6959_3_50		Clostridium_Cluster_XIV	3	50	6959	3	50	TTAAGCAAATCCCAAAAATAACGTC	283	25
6959_3_51		Clostridium_Cluster_XIV	3	51	6959	3	51	GGATGCCAATCCCAAAAACCTCATC	283	25
6959_3_52		Clostridium_Cluster_XIV	3	52	6959	3	52	GGATGCCAATCCCAAAAACCTCTTC	283	25
6959_3_53		Clostridium_Cluster_XIV	3	53	6959	3	53	GGATGCCAATCCCAAAAACCTCCTC	283	25
6959_3_54		Clostridium_Cluster_XIV	3	54	6959	3	54	GGATGCCAATCCCAAAAACCTCGTC	283	25
6959_3_55		Clostridium_Cluster_XIV	3	55	6959	3	55	TGGAGCCAATCCCAAAAATAACGTC	283	25
6959_3_56		Clostridium_Cluster_XIV	3	56	6959	3	56	TCGAGCAAATCCCAAAAAAGCCGTC	283	25
6959_3_57		Clostridium_Cluster_XIV	3	57	6959	3	57	CCTGGCAAATCTCAAAAAACACGTC	283	25
6959_3_58		Clostridium_Cluster_XIV	3	58	6959	3	58	TGAAGCAAATCCCAAAAATAACGTC	283	25
6959_3_59		Clostridium_Cluster_XIV	3	59	6959	3	59	TGATGCAAATCCCAAAAATAACGTC	283	25
6959_3_60		Clostridium_Cluster_XIV	3	60	6959	3	60	TGACGCAAATCCCAAAAATAACGTC	283	25
6959_3_61		Clostridium_Cluster_XIV	3	61	6959	3	61	TGAGGCAAATCCCAAAAATAACGTC	283	25
6959_3_62		Clostridium_Cluster_XIV	3	62	6959	3	62	TGGAGCAAACCTCAAAAAGTAAGTC	283	25
6959_3_63		Clostridium_Cluster_XIV	3	63	6959	3	63	TTGAGCGAATCCCAAAAATAACGTC	283	25
6959_3_64		Clostridium_Cluster_XIV	3	64	6959	3	64	TTGAGCGAATCCCAAAAATTACGTC	283	25
6959_3_65		Clostridium_Cluster_XIV	3	65	6959	3	65	TTGAGCGAATCCCAAAAATCACGTC	283	25
6959_3_66		Clostridium_Cluster_XIV	3	66	6959	3	66	TTGAGCGAATCCCAAAAATGACGTC	283	25
6959_3_67		Clostridium_Cluster_XIV	3	67	6959	3	67	GAGAGCAAATCTCAAAAATAACGTC	283	25
6959_3_68		Clostridium_Cluster_XIV	3	68	6959	3	68	CGGAGCAAAGCACAAAAATCCGTTC	283	25
6959_3_69		Clostridium_Cluster_XIV	3	69	6959	3	69	GTAAGCAAATCCCATAAATAACGTC	283	25
6959_3_70		Clostridium_Cluster_XIV	3	70	6959	3	70	GTAAGCAAATCCCACAAATAACGTC	283	25
6959_3_71		Clostridium_Cluster_XIV	3	71	6959	3	71	GTAAGCAAATCCCAGAAATAACGTC	283	25
6959_3_72		Clostridium_Cluster_XIV	3	72	6959	3	72	TGGAGCAAAACTCAAAAACAACGTC	283	25
6959_3_73		Clostridium_Cluster_XIV	3	73	6959	3	73	GTGAGCAAAACTCAAAAATAACGTC	283	25
6959_3_74		Clostridium_Cluster_XIV	3	74	6959	3	74	GTGAGCAAATCTCAAAAATAACGTC	283	25
6959_3_75		Clostridium_Cluster_XIV	3	75	6959	3	75	GTGAGCAAACCTCAAAAATAACGTC	283	25
6959_3_76		Clostridium_Cluster_XIV	3	76	6959	3	76	GTGAGCAAAGCTCAAAAATAACGTC	283	25
6959_3_77		Clostridium_Cluster_XIV	3	77	6959	3	77	TCTAGCAAATCTCAAAAATAACGTC	283	25
6959_3_78		Clostridium_Cluster_XIV	3	78	6959	3	78	GTGAGCGAATCCCAAAAATAACGTC	283	25
6959_3_79		Clostridium_Cluster_XIV	3	79	6959	3	79	TTAAGCAAAGCACAAAAACAGTGTC	283	25
6959_3_80		Clostridium_Cluster_XIV	3	80	6959	3	80	GCGAGCAAACCTCAAAAAGGCTGTC	283	25
6959_3_81		Clostridium_Cluster_XIV	3	81	6959	3	81	TAAAGCAAATCACAAAAATAACGTC	283	25
6959_3_82		Clostridium_Cluster_XIV	3	82	6959	3	82	TCAAGCAAATCACAAAAATAACGTC	283	25
6959_3_83		Clostridium_Cluster_XIV	3	83	6959	3	83	TGAAGCAAATCACAAAAATAACGTC	283	25
6959_3_84		Clostridium_Cluster_XIV	3	84	6959	3	84	TGGAGCAAATCCCAGAAATAACGTC	283	25
6959_3_85		Clostridium_Cluster_XIV	3	85	6959	3	85	TAAAGCAAATCCCAAAAATAACGTC	283	25
6959_3_86		Clostridium_Cluster_XIV	3	86	6959	3	86	TAATGCAAATCCCAAAAATAACGTC	283	25
6959_3_87		Clostridium_Cluster_XIV	3	87	6959	3	87	TAACGCAAATCCCAAAAATAACGTC	283	25
6959_3_88		Clostridium_Cluster_XIV	3	88	6959	3	88	TAAGGCAAATCCCAAAAATAACGTC	283	25
6959_3_89		Clostridium_Cluster_XIV	3	89	6959	3	89	TGGAGCCAATCTCAAAAAGGTCATC	283	25
6959_3_90		Clostridium_Cluster_XIV	3	90	6959	3	90	CAGAGCGAATCTCAAAAATAACGTC	283	25
6959_3_91		Clostridium_Cluster_XIV	3	91	6959	3	91	GGGAGCAAATCCCAGAAATAACGTC	283	25
6959_3_92		Clostridium_Cluster_XIV	3	92	6959	3	92	TTAAGCAAATCACAAAAATGGCATC	283	25
6959_3_93		Clostridium_Cluster_XIV	3	93	6959	3	93	GTGGGCAAATCTCAAAAATAACGTC	283	25
6959_3_94		Clostridium_Cluster_XIV	3	94	6959	3	94	CGAAGCAAATCACAAAAATAACGTC	283	25
6959_3_95		Clostridium_Cluster_XIV	3	95	6959	3	95	CGAAGCAAATCTCAAAAATAACGTC	283	25
6959_3_96		Clostridium_Cluster_XIV	3	96	6959	3	96	CGATGCAAATCTCAAAAATAACGTC	283	25
6959_3_97		Clostridium_Cluster_XIV	3	97	6959	3	97	CGACGCAAATCTCAAAAATAACGTC	283	25
6959_3_98		Clostridium_Cluster_XIV	3	98	6959	3	98	CGAGGCAAATCTCAAAAATAACGTC	283	25
6959_3_99		Clostridium_Cluster_XIV	3	99	6959	3	99	TGGAGCAAACCTCAAAAAGGCTGTC	283	25
6959_3_100		Clostridium_Cluster_XIV	3	100	6959	3	100	GTGAGCAAACCCCAAAAATGCCGTC	283	25
6959_3_101		Clostridium_Cluster_XIV	3	101	6959	3	101	GCAAGCAAATCCCAAAAATAACGTC	283	25
6959_3_102		Clostridium_Cluster_XIV	3	102	6959	3	102	TGGAGCAAATCCCAAAAATTACGTC	283	25
6959_3_103		Clostridium_Cluster_XIV	3	103	6959	3	103	TGGAGCAAATCCCAAAAATCACGTC	283	25
6959_3_104		Clostridium_Cluster_XIV	3	104	6959	3	104	TGGAGCAAATCCCAAAAATGACGTC	283	25
6959_3_105		Clostridium_Cluster_XIV	3	105	6959	3	105	CGGAGCAAATCCCAAAAATAACGTC	283	25
6959_3_106		Clostridium_Cluster_XIV	3	106	6959	3	106	CCGAGCAAATCTCAAAAATAACGTC	283	25
6959_3_107		Clostridium_Cluster_XIV	3	107	6959	3	107	TGGAGCCAATCTCAAAAATAACGTC	283	25
6959_3_108		Clostridium_Cluster_XIV	3	108	6959	3	108	TTAAGCAAAGCACAAAAACCCGTTC	283	25
6959_3_109		Clostridium_Cluster_XIV	3	109	6959	3	109	CTGAGCAAATCTCAAAAATAACGTC	283	25
6959_3_110		Clostridium_Cluster_XIV	3	110	6959	3	110	ATGAGCAAATCTCAAAAATAACGTC	283	25
6959_3_111		Clostridium_Cluster_XIV	3	111	6959	3	111	CCGAGCAAATCCCAAAAACAGCGTC	283	25
6959_3_112		Clostridium_Cluster_XIV	3	112	6959	3	112	GCAAGCGAATCCCAAAAATAACGTC	283	25
6959_3_113		Clostridium_Cluster_XIV	3	113	6959	3	113	TGAAGCAAATCTCAAAAATAACGTC	283	25
6959_3_114		Clostridium_Cluster_XIV	3	114	6959	3	114	TGATGCAAATCTCAAAAATAACGTC	283	25
6959_3_115		Clostridium_Cluster_XIV	3	115	6959	3	115	TGACGCAAATCTCAAAAATAACGTC	283	25
6959_3_116		Clostridium_Cluster_XIV	3	116	6959	3	116	TGAGGCAAATCTCAAAAATAACGTC	283	25
6959_3_117		Clostridium_Cluster_XIV	3	117	6959	3	117	AAGAGCAAACCTCAAAAAGGCAGTC	283	25
6959_3_118		Clostridium_Cluster_XIV	3	118	6959	3	118	TTAAGCAAATCTCAAAAATAACGTC	283	25
6959_3_119		Clostridium_Cluster_XIV	3	119	6959	3	119	CGAAGCAAATCCCAGAAATAACGTC	283	25
6959_3_120		Clostridium_Cluster_XIV	3	120	6959	3	120	TAAAGCAAATCTCAAAAATAGCGTC	283	25
6959_3_121		Clostridium_Cluster_XIV	3	121	6959	3	121	TAATGCAAATCTCAAAAATAGCGTC	283	25
6959_3_122		Clostridium_Cluster_XIV	3	122	6959	3	122	TAACGCAAATCTCAAAAATAGCGTC	283	25
6959_3_123		Clostridium_Cluster_XIV	3	123	6959	3	123	TAAGGCAAATCTCAAAAATAGCGTC	283	25
6959_3_124		Clostridium_Cluster_XIV	3	124	6959	3	124	GTGAGCAAATCCCATAAATAACGTC	283	25
6959_3_125		Clostridium_Cluster_XIV	3	125	6959	3	125	GTGAGCAAATCCCACAAATAACGTC	283	25
6959_3_126		Clostridium_Cluster_XIV	3	126	6959	3	126	GTGAGCAAATCCCAGAAATAACGTC	283	25
6959_3_127		Clostridium_Cluster_XIV	3	127	6959	3	127	GTAAGCGAATCCCAAAAAGCCGGTC	283	25
6959_3_128		Clostridium_Cluster_XIV	3	128	6959	3	128	CAAAGCAAATCCCAAAAATAACGTC	283	25
6959_3_129		Clostridium_Cluster_XIV	3	129	6959	3	129	CAATGCAAATCCCAAAAATAACGTC	283	25
6959_3_130		Clostridium_Cluster_XIV	3	130	6959	3	130	CAACGCAAATCCCAAAAATAACGTC	283	25
6959_3_131		Clostridium_Cluster_XIV	3	131	6959	3	131	CAAGGCAAATCCCAAAAATAACGTC	283	25
6959_3_132		Clostridium_Cluster_XIV	3	132	6959	3	132	GGGAGCGAATCTCAAAAATAACGTC	283	25
6959_3_133		Clostridium_Cluster_XIV	3	133	6959	3	133	GTAAGCAAATCACAAAAATGGCATC	283	25
6959_3_134		Clostridium_Cluster_XIV	3	134	6959	3	134	TCTAGCAAATCCCAAAAATAACGTC	283	25
6959_3_135		Clostridium_Cluster_XIV	3	135	6959	3	135	GTGAGCAAAGCACAGAAAAGCCATC	283	25
6959_3_136		Clostridium_Cluster_XIV	3	136	6959	3	136	TGGAGCAAATCCCATAAATAACGTC	283	25
6959_3_137		Clostridium_Cluster_XIV	3	137	6959	3	137	TGGAGCAAATCCCACAAATAACGTC	283	25
6959_3_138		Clostridium_Cluster_XIV	3	138	6959	3	138	TGGTGCAAATCCCAAAAATAACGTC	283	25
6959_3_139		Clostridium_Cluster_XIV	3	139	6959	3	139	TGGTGCAAATCCCATAAATAACGTC	283	25
6959_3_140		Clostridium_Cluster_XIV	3	140	6959	3	140	TGGTGCAAATCCCACAAATAACGTC	283	25
6959_3_141		Clostridium_Cluster_XIV	3	141	6959	3	141	TGGTGCAAATCCCAGAAATAACGTC	283	25
6959_3_142		Clostridium_Cluster_XIV	3	142	6959	3	142	TGGCGCAAATCCCAAAAATAACGTC	283	25
6959_3_143		Clostridium_Cluster_XIV	3	143	6959	3	143	TGGCGCAAATCCCATAAATAACGTC	283	25
6959_3_144		Clostridium_Cluster_XIV	3	144	6959	3	144	TGGCGCAAATCCCACAAATAACGTC	283	25
6959_3_145		Clostridium_Cluster_XIV	3	145	6959	3	145	TGGCGCAAATCCCAGAAATAACGTC	283	25
6959_3_146		Clostridium_Cluster_XIV	3	146	6959	3	146	TGGGGCAAATCCCAAAAATAACGTC	283	25
6959_3_147		Clostridium_Cluster_XIV	3	147	6959	3	147	TGGGGCAAATCCCATAAATAACGTC	283	25
6959_3_148		Clostridium_Cluster_XIV	3	148	6959	3	148	TGGGGCAAATCCCACAAATAACGTC	283	25
6959_3_149		Clostridium_Cluster_XIV	3	149	6959	3	149	TGGGGCAAATCCCAGAAATAACGTC	283	25
6959_3_150		Clostridium_Cluster_XIV	3	150	6959	3	150	TGGAGCAAAGCTCAAAAATGGCATC	283	25
6959_3_151		Clostridium_Cluster_XIV	3	151	6959	3	151	CTTAGCAAATCTCAAAAATAACGTC	283	25
6959_3_152		Clostridium_Cluster_XIV	3	152	6959	3	152	GGGAGCGAATCACAGAAAAGCCATC	283	25
6959_4_1		Clostridium_Cluster_XIV	4	1	6959	4	1	TAGGGAGACTGCCAGGGATAACCTG	408	25
6959_4_2		Clostridium_Cluster_XIV	4	2	6959	4	2	TGTGGAGACTGCCAGGGATAACCTG	408	25
6959_4_3		Clostridium_Cluster_XIV	4	3	6959	4	3	TGGCGAGACTGCCGGAGATAATCCG	408	25
6959_4_4		Clostridium_Cluster_XIV	4	4	6959	4	4	TGGAGAGACTGCCGTGGATAACACG	408	25
6959_4_5		Clostridium_Cluster_XIV	4	5	6959	4	5	TAGAGAGACTGCCAGGGATAACCTG	408	25
6959_4_6		Clostridium_Cluster_XIV	4	6	6959	4	6	TAGGGAGACTGCCAGGGACAACCTG	408	25
6959_4_7		Clostridium_Cluster_XIV	4	7	6959	4	7	TGATGAGACTGCCAGGGATAACCTG	408	25
6959_4_8		Clostridium_Cluster_XIV	4	8	6959	4	8	TGGGGAGACTGCCAGGGATAACCTG	408	25
6959_4_9		Clostridium_Cluster_XIV	4	9	6959	4	9	TGGAGAGACTGCCAGGGACAACCTG	408	25
6959_4_10		Clostridium_Cluster_XIV	4	10	6959	4	10	TGTGGAGACTGCCAGGGACAACCTG	408	25
6959_4_11		Clostridium_Cluster_XIV	4	11	6959	4	11	TAGAGAGACTGCCGGGGATAACCCG	408	25
6959_4_12		Clostridium_Cluster_XIV	4	12	6959	4	12	TGGAGAGACTGCCAGGGATAACCTG	408	25
6959_4_13		Clostridium_Cluster_XIV	4	13	6959	4	13	TAAGGAGACTGCCGGGGATAACCCG	408	25
6959_4_14		Clostridium_Cluster_XIV	4	14	6959	4	14	TAGGGAGACTGCCGGGGATAACCCG	408	25
6959_4_15		Clostridium_Cluster_XIV	4	15	6959	4	15	TGGAGAGACTGCCGGGGATAACCCG	408	25
6959_4_16		Clostridium_Cluster_XIV	4	16	6959	4	16	TGAGGAGACTGCCAGGGATAACCTG	408	25
6959_4_17		Clostridium_Cluster_XIV	4	17	6959	4	17	TGGACAGACTGCCGGGGATAACCCG	408	25
6959_4_18		Clostridium_Cluster_XIV	4	18	6959	4	18	TGGAGAGACTGCCAGGGAGAACCTG	408	25
6959_4_19		Clostridium_Cluster_XIV	4	19	6959	4	19	TTGGGAGACTGCCAGGGATAACCTG	408	25
6959_4_20		Clostridium_Cluster_XIV	4	20	6959	4	20	AGGGGAGACTGCCAGGGATAACCTG	408	25
6959_4_21		Clostridium_Cluster_XIV	4	21	6959	4	21	TAGGGAGACCGCCGGGGATAACCCG	408	25
6959_4_22		Clostridium_Cluster_XIV	4	22	6959	4	22	TGAGGAGACTGCTAGGGATAACCTG	408	25
6959_4_23		Clostridium_Cluster_XIV	4	23	6959	4	23	TGGAAAGACTGCCCGGGTCAACCGG	408	25
6959_4_24		Clostridium_Cluster_XIV	4	24	6959	4	24	TGGGGAGACTGCCAGGGAGAACCTG	408	25
6959_4_25		Clostridium_Cluster_XIV	4	25	6959	4	25	TGGAGGGACTGCCAGGGATAACCTG	408	25
6959_4_26		Clostridium_Cluster_XIV	4	26	6959	4	26	TGGAGGGACTGCCGTGGATAACACG	408	25
6959_4_27		Clostridium_Cluster_XIV	4	27	6959	4	27	TCGGGAGACTGCCAGGGATAACCTG	408	25
6959_4_28		Clostridium_Cluster_XIV	4	28	6959	4	28	TGGAGAGACTGCCCGGGATAACCGG	408	25
6959_4_29		Clostridium_Cluster_XIV	4	29	6959	4	29	TGGCGAGACTGCCGTTGACAAAACG	408	25
6959_4_30		Clostridium_Cluster_XIV	4	30	6959	4	30	TAGGAAGACTGCCAGGGATAACCTG	408	25
6959_4_31		Clostridium_Cluster_XIV	4	31	6959	4	31	TATAGAGACCGCCGGGGATAACCCG	408	25
6959_4_32		Clostridium_Cluster_XIV	4	32	6959	4	32	TAAGGAGGCTGCCGGGGATAACCCG	408	25
6959_4_33		Clostridium_Cluster_XIV	4	33	6959	4	33	TAGTGAGACTGCCGTGGATAACACG	408	25
6959_4_34		Clostridium_Cluster_XIV	4	34	6959	4	34	TAGGGAGACTGCCAGGGGCAACCTG	408	25
6959_4_35		Clostridium_Cluster_XIV	4	35	6959	4	35	TGGGGAGACTGCCGGAGATAATCCG	408	25
6959_4_36		Clostridium_Cluster_XIV	4	36	6959	4	36	TAGGGAGACTGCCGGGGATAACTCG	408	25
6959_4_37		Clostridium_Cluster_XIV	4	37	6959	4	37	TAAAGAGACTGCCGTGGATAACACG	408	25
6959_4_38		Clostridium_Cluster_XIV	4	38	6959	4	38	TAGAGAGACTGCCCGGGTGAACCGG	408	25
6959_4_39		Clostridium_Cluster_XIV	4	39	6959	4	39	TGTGGAGACTGCCGGGGATAACCCG	408	25
6959_4_40		Clostridium_Cluster_XIV	4	40	6959	4	40	TAGGGAGACTGCCAGGGTGAACCTG	408	25
6959_4_41		Clostridium_Cluster_XIV	4	41	6959	4	41	TGGAGAGACTGCCGGGGACAACCCG	408	25
6959_4_42		Clostridium_Cluster_XIV	4	42	6959	4	42	TATCGAGACTGCCGCGGACAACGCG	408	25
6959_4_43		Clostridium_Cluster_XIV	4	43	6959	4	43	TGGGAAGACTGCCGGGGATAACCCG	408	25
6959_5_1		Clostridium_Cluster_XIV	5	1	6959	5	1	ACAGGATTAGATACCCTGGTAGTCC	809	25
6959_5_2		Clostridium_Cluster_XIV	5	2	6959	5	2	CCAGGATTAGATACCCTGGTAGTCC	809	25
	Nombre Clostridium_Cluster_XIV	324
6960_1_1		Clostridium_Cluster_XV	1	1	6960	1	1	AGCTAACCATTAGGAGGCAGCTGTC	104	25
6960_1_2		Clostridium_Cluster_XV	1	2	6960	1	2	AGACAACCGGAAGGAGTCAGCTGTC	104	25
6960_1_3		Clostridium_Cluster_XV	1	3	6960	1	3	AGCGAACCGCAAGGACGCAGCTGTC	104	25
6960_1_4		Clostridium_Cluster_XV	1	4	6960	1	4	AGAGAACCGCAAGGACTCAGCAGTC	104	25
6960_2_1		Clostridium_Cluster_XV	2	1	6960	2	1	AAGATAAAATGACGGTACCCAAGGA	1070	25
6960_2_2		Clostridium_Cluster_XV	2	2	6960	2	2	AAGATAAAGTGACGGTACCCAAGGA	1070	25
6960_2_3		Clostridium_Cluster_XV	2	3	6960	2	3	AAGATAACATGACGGTACCCAAGGA	1070	25
6960_2_4		Clostridium_Cluster_XV	2	4	6960	2	4	AAGATAACGTGACGGTACCCAAGGA	1070	25
6960_2_5		Clostridium_Cluster_XV	2	5	6960	2	5	AAGAAGCAGTGACGGTACCCAATGA	1070	25
6960_2_6		Clostridium_Cluster_XV	2	6	6960	2	6	AAGAAGAAATGACGGTACCCAATGA	1070	25
6960_2_7		Clostridium_Cluster_XV	2	7	6960	2	7	AAGAAGACATGACGGTACCCAATGA	1070	25
6960_2_8		Clostridium_Cluster_XV	2	8	6960	2	8	AAGAAGAAGTGACGGTACCCAATGA	1070	25
6960_2_9		Clostridium_Cluster_XV	2	9	6960	2	9	AAGAAAACATGACGGTACCCAATGA	1070	25
6960_3_1		Clostridium_Cluster_XV	3	1	6960	3	1	TTAAACCCGCATAAGACCACAGCAC	1351	25
6960_3_2		Clostridium_Cluster_XV	3	2	6960	3	2	GTAAAACCGCATAACACAGCAGAAT	1351	25
6960_3_3		Clostridium_Cluster_XV	3	3	6960	3	3	GTAAAGCCTTATATTATGGAGAGAT	1351	25
6960_3_4		Clostridium_Cluster_XV	3	4	6960	3	4	GTAAAGCCTTATATTATTAAGACAT	1351	25
6960_3_5		Clostridium_Cluster_XV	3	5	6960	3	5	GTAAAGCCTTATATTATGGTTTTGT	1351	25
6960_4_1		Clostridium_Cluster_XV	4	1	6960	4	1	TCATGCAGGGGGATAGCCCAGGGAA	1383	25
6960_4_2		Clostridium_Cluster_XV	4	2	6960	4	2	TATCGGAGCGGGATAGCCTCGAGAA	1383	25
6960_4_3		Clostridium_Cluster_XV	4	3	6960	4	3	CTATGGAAAGGAATAGCCTCGGGAA	1383	25
6960_4_4		Clostridium_Cluster_XV	4	4	6960	4	4	TCATGGAAAGGAATAGCCTCGGGAA	1383	25
6960_5_1		Clostridium_Cluster_XV	5	1	6960	5	1	ATCTATAAGCGGACAGTGGCGAACG	1434	25
6960_5_2		Clostridium_Cluster_XV	5	2	6960	5	2	TATAAGAGACAGACAGTGGCGAACG	1434	25
6960_5_3		Clostridium_Cluster_XV	5	3	6960	5	3	ATAAGTGATTGGAAAGTGGCGAACG	1434	25
6960_5_4		Clostridium_Cluster_XV	5	4	6960	5	4	AATAAGAGATGGAAAGTGGCGAACG	1434	25
6960_5_5		Clostridium_Cluster_XV	5	5	6960	5	5	AATAAGAGTTGGAAAGTGGCGAACG	1434	25
6960_5_6		Clostridium_Cluster_XV	5	6	6960	5	6	AATAAGAGCTGGAAAGTGGCGAACG	1434	25
6960_5_7		Clostridium_Cluster_XV	5	7	6960	5	7	AATAAGAGGTGGAAAGTGGCGAACG	1434	25
6960_5_8		Clostridium_Cluster_XV	5	8	6960	5	8	AATTAGAACTGGAAAGTGGCGAACG	1434	25
	Nombre Clostridium_cluster_XV	30
6961_1_1		Clostridium_Cluster_XVI	1	1	6961	1	1	ATAGAAAGATAGCTATATATCACAC	528	25
6961_1_2		Clostridium_Cluster_XVI	1	2	6961	1	2	ATACAGTAGAGGTTATCAAGGAGAC	528	25
6961_1_3		Clostridium_Cluster_XVI	1	3	6961	1	3	ATAGGGGGATAATTATGGATCACAC	528	25
6961_1_4		Clostridium_Cluster_XVI	1	4	6961	1	4	ACATGATGGAGGTTATCAAGGAGAC	528	25
6961_1_5		Clostridium_Cluster_XVI	1	5	6961	1	5	ATAGGGAAATAGGTATACATCACAC	528	25
6961_1_6		Clostridium_Cluster_XVI	1	6	6961	1	6	ATAGGGTAATAGGTATACATCACAC	528	25
6961_1_7		Clostridium_Cluster_XVI	1	7	6961	1	7	ATAGGGCAATAGGTATACATCACAC	528	25
6961_1_8		Clostridium_Cluster_XVI	1	8	6961	1	8	ATAGGGGAATAGGTATACATCACAC	528	25
6961_1_9		Clostridium_Cluster_XVI	1	9	6961	1	9	ATATATCCGAGGTTAACAAGGAGAC	528	25
6961_1_10		Clostridium_Cluster_XVI	1	10	6961	1	10	ATACGCCGGAGGCTATCCCGGTGAC	528	25
6961_1_11		Clostridium_Cluster_XVI	1	11	6961	1	11	ATATATCCGAGGTTATCAAGGAGAC	528	25
6961_1_12		Clostridium_Cluster_XVI	1	12	6961	1	12	ATATGTTGGAGGTTATCAGGGAGAC	528	25
6961_1_13		Clostridium_Cluster_XVI	1	13	6961	1	13	ATAAGATAGAGGTTATCAAGGTGAC	528	25
6961_2_1		Clostridium_Cluster_XVI	2	1	6961	2	1	GCAGCTCAACTGCTGTTCGCTTTGG	927	25
6961_2_2		Clostridium_Cluster_XVI	2	2	6961	2	2	TGGGCTCAACCCAATCCAGCCACTT	927	25
6961_2_3		Clostridium_Cluster_XVI	2	3	6961	2	3	ACAGCTCAACTGTAGTATGCTCTGG	927	25
6961_2_4		Clostridium_Cluster_XVI	2	4	6961	2	4	ATGGCTCAACCATTGTAAGCTATGG	927	25
6961_2_5		Clostridium_Cluster_XVI	2	5	6961	2	5	GCGGCTCAACCGCTGTTGGCTCTGG	927	25
6961_2_6		Clostridium_Cluster_XVI	2	6	6961	2	6	TCAGCTCAACTGATGTTAGCTTTGG	927	25
6961_2_7		Clostridium_Cluster_XVI	2	7	6961	2	7	TGGGCTCAACCCGTACTGGCTCTGG	927	25
6961_2_8		Clostridium_Cluster_XVI	2	8	6961	2	8	GCAGCTCAACTGTCGTACGCTTTGG	927	25
6961_2_9		Clostridium_Cluster_XVI	2	9	6961	2	9	GGGGCTTAACCCCATATAGCCTTAG	927	25
6961_2_10		Clostridium_Cluster_XVI	2	10	6961	2	10	ACAGCTCAACTGTTGTATGCTTTGG	927	25
6961_2_11		Clostridium_Cluster_XVI	2	11	6961	2	11	TGGGCTCAACCCAATATAGCCTTAA	927	25
6961_3_1		Clostridium_Cluster_XVI	3	1	6961	3	1	ATGAACATGGATGGATCTGCGGCGC	1324	25
6961_3_2		Clostridium_Cluster_XVI	3	2	6961	3	2	ACACTGGTGGATGGGCTTATGGCGC	1324	25
6961_3_3		Clostridium_Cluster_XVI	3	3	6961	3	3	GTGAACATGGATGGACCTGCGACGC	1324	25
6961_3_4		Clostridium_Cluster_XVI	3	4	6961	3	4	CTGGAGCTGGATGGACCTGCGGCGC	1324	25
6961_3_5		Clostridium_Cluster_XVI	3	5	6961	3	5	TTGAACATGGATGGACCTGCGGCGC	1324	25
6961_3_6		Clostridium_Cluster_XVI	3	6	6961	3	6	ATGAACATGGATGGACCTACGGTGC	1324	25
6961_3_7		Clostridium_Cluster_XVI	3	7	6961	3	7	ATGAACATGGATGGACCTGCGGTGC	1324	25
6961_3_8		Clostridium_Cluster_XVI	3	8	6961	3	8	CTGAACATGGATGGACCTGCGGTGC	1324	25
6961_3_9		Clostridium_Cluster_XVI	3	9	6961	3	9	ACACGGATGGATGAGCTTATGGCGT	1324	25
6961_3_10		Clostridium_Cluster_XVI	3	10	6961	3	10	GTGAACATGGATGGACCTGCGCCGC	1324	25
6961_3_11		Clostridium_Cluster_XVI	3	11	6961	3	11	GTGAACATGGATGGACCTGCGGCGC	1324	25
6961_3_12		Clostridium_Cluster_XVI	3	12	6961	3	12	ACACCATGGGATGGGCTTATGCTGT	1324	25
6961_4_1		Clostridium_Cluster_XVI	4	1	6961	4	1	ATCTCGGAGACATTAAAATGGCTAA	1355	25
6961_4_2		Clostridium_Cluster_XVI	4	2	6961	4	2	ATCTTCTGGTTATTAAAGGTTAAAA	1355	25
6961_4_3		Clostridium_Cluster_XVI	4	3	6961	4	3	ATGCTCTGTATATTAAAGCGCCCTT	1355	25
6961_4_4		Clostridium_Cluster_XVI	4	4	6961	4	4	ATCTTGTCATCATGAAAAGAGCTAC	1355	25
6961_4_5		Clostridium_Cluster_XVI	4	5	6961	4	5	ATCTTAATCTTATGAAAAAAGCTTT	1355	25
6961_4_6		Clostridium_Cluster_XVI	4	6	6961	4	6	ATTTGACTGCTATTAAAGTGGCTAA	1355	25
6961_4_7		Clostridium_Cluster_XVI	4	7	6961	4	7	ATGAACTTTCTATTAAAGGGGCTAC	1355	25
6961_4_8		Clostridium_Cluster_XVI	4	8	6961	4	8	ATCTCTCGATCATTAAAGTTGGGAT	1355	25
6961_4_9		Clostridium_Cluster_XVI	4	9	6961	4	9	ATCTTCCTCATATTAAAGCACCTTC	1355	25
6961_4_10		Clostridium_Cluster_XVI	4	10	6961	4	10	ATCTTAGTATTATTAAAGTTGGGTA	1355	25
6961_5_1		Clostridium_Cluster_XVI	5	1	6961	5	1	ATGTGCCCGGGATAACTGCTGGAAA	1413	25
6961_5_2		Clostridium_Cluster_XVI	5	2	6961	5	2	CGAAGACTGGGATAATCTCTGGAAA	1413	25
6961_5_3		Clostridium_Cluster_XVI	5	3	6961	5	3	ATGTGTCCGGGATAACTGCTGGAAA	1413	25
6961_5_4		Clostridium_Cluster_XVI	5	4	6961	5	4	AGATCACGGGGATAACGGTTGGAAA	1413	25
6961_5_5		Clostridium_Cluster_XVI	5	5	6961	5	5	ATGTAACTGGGATAACTGCTGGAAA	1413	25
6961_5_6		Clostridium_Cluster_XVI	5	6	6961	5	6	ATGTGCCCGGGATAACTTCTGGAAA	1413	25
6961_5_7		Clostridium_Cluster_XVI	5	7	6961	5	7	ATGTGCCCGGGACAACGCCTGGAAA	1413	25
6961_5_8		Clostridium_Cluster_XVI	5	8	6961	5	8	ATCGGCCTGGGATAACAGTTGGAAA	1413	25
6961_5_9		Clostridium_Cluster_XVI	5	9	6961	5	9	CAAGGACTGGGATAACACTTAGAAA	1413	25
	Nombre Clostridium_Cluster_XVI	55
6962_1_1		Clostridium_Cluster_XVII_Group_1	1	1	6962	1	1	GCGGCCCAACCCGCAAGGAGGGAGC	74	25
6962_2_1		Clostridium_Cluster_XVII_Group_1	2	1	6962	2	1	CTTTACGGGATAGCGCAGGGATGGA	1303	25
6962_2_2		Clostridium_Cluster_XVII_Group_1	2	2	6962	2	2	CTTTATGGGATAGCGCAGGGATGGA	1303	25
6962_2_3		Clostridium_Cluster_XVII_Group_1	2	3	6962	2	3	CTTCACGGGATAGCGCAGGGATGGA	1303	25
6962_3_1		Clostridium_Cluster_XVII_Group_1	3	1	6962	3	1	AGCGGACCCCAGAAACCCGTTCCCA	239	25
6962_4_1		Clostridium_Cluster_XVII_Group_1	4	1	6962	4	1	ACGGGACAGAGGGAAGCGAAGGCGC	270	25
6962_5_1		Clostridium_Cluster_XVII_Group_1	5	1	6962	5	1	CTGTCGCCAGTTACCATCATTGAGT	396	25
	Nombre Clostridium_cluster_XVII_groupe_1	7
6963_1_1		Clostridium_Cluster_XVII_Group_2	1	1	6963	1	1	CCTTTCGGGGACAGCTGACGGATGG	1295	25
6963_1_2		Clostridium_Cluster_XVII_Group_2	1	2	6963	1	2	CCTTTCGGGGATAGCGCAGGGATGG	1295	25
6963_1_3		Clostridium_Cluster_XVII_Group_2	1	3	6963	1	3	CCTTTCGGGGACAGCGGGGGGATGG	1295	25
6963_1_4		Clostridium_Cluster_XVII_Group_2	1	4	6963	1	4	CCTTTCGGGGACAGCGGAGGGATGG	1295	25
6963_1_5		Clostridium_Cluster_XVII_Group_2	1	5	6963	1	5	CCTTTCGGGGACAGCGGACGGATGG	1295	25
6963_1_6		Clostridium_Cluster_XVII_Group_2	1	6	6963	1	6	CCTTTCGGGGACAGCGGGCGGATGG	1295	25
6963_1_7		Clostridium_Cluster_XVII_Group_2	1	7	6963	1	7	CCTTTCGGGGACAGCGCAGGGATGG	1295	25
6963_1_8		Clostridium_Cluster_XVII_Group_2	1	8	6963	1	8	CCTTTCGGGGACAGCGCACGGATGG	1295	25
6963_1_9		Clostridium_Cluster_XVII_Group_2	1	9	6963	1	9	CCTTTCGGGGACAGCGCGGGGATGG	1295	25
6963_1_10		Clostridium_Cluster_XVII_Group_2	1	10	6963	1	10	CCTTTCGGGGACAGCGCGCGGATGG	1295	25
6963_1_11		Clostridium_Cluster_XVII_Group_2	1	11	6963	1	11	CCTTTCGGGGACAGCTGAGGGATGG	1295	25
6963_1_12		Clostridium_Cluster_XVII_Group_2	1	12	6963	1	12	CCTTTCGGGGACAGCTGGGGGATGG	1295	25
6963_1_13		Clostridium_Cluster_XVII_Group_2	1	13	6963	1	13	CCTTTCGGGGACAGCTGGCGGATGG	1295	25
6963_1_14		Clostridium_Cluster_XVII_Group_2	1	14	6963	1	14	CCTTTCGGGGACAGCTCAGGGATGG	1295	25
6963_1_15		Clostridium_Cluster_XVII_Group_2	1	15	6963	1	15	CCTTTCGGGGACAGCTCACGGATGG	1295	25
6963_1_16		Clostridium_Cluster_XVII_Group_2	1	16	6963	1	16	CCTTTCGGGGACAGCTCGGGGATGG	1295	25
6963_1_17		Clostridium_Cluster_XVII_Group_2	1	17	6963	1	17	CCTTTCGGGGACAGCTCGCGGATGG	1295	25
6963_1_18		Clostridium_Cluster_XVII_Group_2	1	18	6963	1	18	CCTTTCGGGGATAGCGGAGGGATGG	1295	25
6963_1_19		Clostridium_Cluster_XVII_Group_2	1	19	6963	1	19	CCTTTCGGGGATAGCGGACGGATGG	1295	25
6963_1_20		Clostridium_Cluster_XVII_Group_2	1	20	6963	1	20	CCTTTCGGGGATAGCGGGGGGATGG	1295	25
6963_1_21		Clostridium_Cluster_XVII_Group_2	1	21	6963	1	21	CCTTTCGGGGATAGCGGGCGGATGG	1295	25
6963_1_22		Clostridium_Cluster_XVII_Group_2	1	22	6963	1	22	CCTTTCGGGGATAGCGCACGGATGG	1295	25
6963_1_23		Clostridium_Cluster_XVII_Group_2	1	23	6963	1	23	CCTTTCGGGGATAGCGCGGGGATGG	1295	25
6963_1_24		Clostridium_Cluster_XVII_Group_2	1	24	6963	1	24	CCTTTCGGGGATAGCGCGCGGATGG	1295	25
6963_1_25		Clostridium_Cluster_XVII_Group_2	1	25	6963	1	25	CCTTTCGGGGATAGCTGAGGGATGG	1295	25
6963_1_26		Clostridium_Cluster_XVII_Group_2	1	26	6963	1	26	CCTTTCGGGGATAGCTGACGGATGG	1295	25
6963_1_27		Clostridium_Cluster_XVII_Group_2	1	27	6963	1	27	CCTTTCGGGGATAGCTGGGGGATGG	1295	25
6963_1_28		Clostridium_Cluster_XVII_Group_2	1	28	6963	1	28	CCTTTCGGGGATAGCTGGCGGATGG	1295	25
6963_1_29		Clostridium_Cluster_XVII_Group_2	1	29	6963	1	29	CCTTTCGGGGATAGCTCAGGGATGG	1295	25
6963_1_30		Clostridium_Cluster_XVII_Group_2	1	30	6963	1	30	CCTTTCGGGGATAGCTCACGGATGG	1295	25
6963_1_31		Clostridium_Cluster_XVII_Group_2	1	31	6963	1	31	CCTTTCGGGGATAGCTCGGGGATGG	1295	25
6963_1_32		Clostridium_Cluster_XVII_Group_2	1	32	6963	1	32	CCTTTCGGGGATAGCTCGCGGATGG	1295	25
6963_2_1		Clostridium_Cluster_XVII_Group_2	2	1	6963	2	1	GTCACATCCCGGTGCCGAAGCCAAC	660	25
6963_2_2		Clostridium_Cluster_XVII_Group_2	2	2	6963	2	2	GTCAAACCCCGGTGCTGCAGTCAAC	660	25
6963_2_3		Clostridium_Cluster_XVII_Group_2	2	3	6963	2	3	GTCAAACCTCGGTGCTGGAGTCAAC	660	25
6963_3_1		Clostridium_Cluster_XVII_Group_2	3	1	6963	3	1	CCCTGTAAGGGGGAGGAAGGCGGGG	332	25
6963_3_2		Clostridium_Cluster_XVII_Group_2	3	2	6963	3	2	CTCTGCAAGGAGGAGGAAGGCGGGG	332	25
6963_4_1		Clostridium_Cluster_XVII_Group_2	4	1	6963	4	1	GTATCGCGCCTGAGTAGTACGTCCG	628	25
6963_4_2		Clostridium_Cluster_XVII_Group_2	4	2	6963	4	2	GTGACCCGCCTGAGTAGTACGTTCG	628	25
6963_4_3		Clostridium_Cluster_XVII_Group_2	4	3	6963	4	3	GTATCGCGCCTGAGTAGTACGTTCG	628	25
6963_5_1		Clostridium_Cluster_XVII_Group_2	5	1	6963	5	1	CCGGCACTGACGCTCAGTCCCGAAA	755	25
6963_5_2		Clostridium_Cluster_XVII_Group_2	5	2	6963	5	2	CCGCAACTGACGCTCATTCCCGAAA	755	25
6963_5_3		Clostridium_Cluster_XVII_Group_2	5	3	6963	5	3	CCGGAACTGACGCTCATTCCCGAAA	755	25
	Nombre Clostridium_cluster_XVII_groupe_2	43
6964_1_1		Clostridium_Cluster_XVIII	1	1	6964	1	1	GGAGAGATAGCTATATGAGATACAG	525	25
6964_1_2		Clostridium_Cluster_XVIII	1	2	6964	1	2	GAGGGGATAGATATATCCGAGACAG	525	25
6964_1_3		Clostridium_Cluster_XVIII	1	3	6964	1	3	GGAGAGATAGCTATAGAGAAGACAG	525	25
6964_1_4		Clostridium_Cluster_XVIII	1	4	6964	1	4	GGATAGATAGTTATATGAGATACAG	525	25
6964_1_5		Clostridium_Cluster_XVIII	1	5	6964	1	5	AGAGAGATAGCTATAGGGGATACAG	525	25
6964_1_6		Clostridium_Cluster_XVIII	1	6	6964	1	6	GGAGAGATAGGTATATGGGATACAG	525	25
[truncated: 2,516 more rows]
