# Supplementary material for: The Human Gut Chip “HuGChip”, an Explorative Phylogenetic Microarray for Determining Gut Microbiome Diversity at Family Level
Source: PLoS One. 2013 May 17;8(5):e62544. doi: 10.1371/journal.pone.0062544 (PMC3656878; doi:10.1371/journal.pone.0062544)
Supplement: Table S2 — Greengene Database (July 2011). (XLSX) [file pone.0062544.s004.xlsx]

## Sheet: Feuille 1
Probe	Family targeted (name_region_probe number)	Microarray Database	Greengene Database (July 2011)	Silva Database (release 106 - July 2011)
6939_1_1	Actinomycetaceae_1_1	Actinomycetaceae (Uncultured_bacterium, ),	Actinomyces (Actinomycetaceae, Actinomyces_graevenitzii, human_transverse, Topographical_and, ),	Actinomyces (Actinomycetaceae, Actinomyces_graevenitzii, uncultured_bacterium, ),
6939_1_2	Actinomycetaceae_1_2	Actinomycetaceae (Uncultured_bacterium, ),	Actinomyces (Actinomycetaceae, Actinomyces_massiliensis, Interindividual_healthy, Topographical_and, ),	Actinomyces (Actinomycetaceae, uncultured_bacterium, Actinomyces_massiliensis, Actinomyces_sp., ),
6939_1_3	Actinomycetaceae_1_3	Actinomycetaceae (A.pyogenes_16S, ),	Arcanobacterium (Actinomycetaceae, Arcanobacterium_sp., Arcanobacterium_bernardiae, Synecology_primary, Arcanobacterium_pyogenes, Arcanobacterium_suiabortus, ),	Arcanobacterium (Actinomycetaceae, uncultured_bacterium, Arcanobacterium_bernardiae, Arcanobacterium_pyogenes, Arcanobacterium_abortisuis, ),
6939_1_4	Actinomycetaceae_1_4
6939_1_5	Actinomycetaceae_1_5
6939_1_6	Actinomycetaceae_1_6
6939_1_7	Actinomycetaceae_1_7
6939_1_8	Actinomycetaceae_1_8
6939_1_9	Actinomycetaceae_1_9
6939_1_10	Actinomycetaceae_1_10
6939_1_11	Actinomycetaceae_1_11
6939_1_12	Actinomycetaceae_1_12
6939_1_13	Actinomycetaceae_1_13		Actinomyces (Actinomycetaceae, Topographical_and, ),
6939_1_14	Actinomycetaceae_1_14
6939_1_15	Actinomycetaceae_1_15
6939_1_16	Actinomycetaceae_1_16
6939_1_17	Actinomycetaceae_1_17		Actinomyces (Actinomycetaceae, Actinomyces_naeslundii, Actinomyces_sp., profile_human, Topographical_and, ),	Actinomyces (Actinomycetaceae, Actinomyces_naeslundii, uncultured_bacterium, Actinomyces_sp., ),
6939_1_18	Actinomycetaceae_1_18
6939_1_19	Actinomycetaceae_1_19
6939_1_20	Actinomycetaceae_1_20	Actinomycetaceae (Uncultured_bacterium, ),	Actinomyces (Actinomycetaceae, Actinomyces_odontolyticus, human_transverse, Topographical_and, feces_adult, ),	Rothia (Micrococcaceae, unc_ultured, ), Streptococcus (Streptococcaceae, uncultured_bacterium, ), Actinomyces (Actinomycetaceae, uncultured_bacterium, Actinomyces_odontolyticus, ),
6939_2_1	Actinomycetaceae_2_1	Actinomycetaceae (Uncultured_bacterium, ),	Actinomyces (Actinomycetaceae, crevicular_epithelial, Actinomyces_johnsonii, profile_human, human_subgingival, Actinomyces_sp., Actinomyces_bowdenii, Actinomyces_orihominis, Actinomyces_denticolens, Actinomyces_dentalis, occupant_source, Microbial_sediment, Noma_subgingival, Actinomyces_radicidentis, microbiota_human, sequencing_libraries, human_transverse, Actinomyces_oris, Microbiological_immun…	Actinomyces (Actinomycetaceae, Actinomyces_naeslundii, Actinomyces_graevenitzii, Actinomyces_viscosus, uncultured_bacterium, Actinomyces_urogenitalis, Actinomyces_bowdenii, Actinomyces_sp., Actinomyces_denticolens, Actinomyces_cf., Actinomyces_dentalis, Actinomyces_slackii, Actinomyces_radicidentis, uncultured_Actinomyces, Actinomyces_oris, ), Selenomonas (Veillonellaceae, uncultured_bacterium, ),
6939_2_2	Actinomycetaceae_2_2	Actinomycetaceae (Uncultured_bacterium, ),	Actinomyces (Actinomycetaceae, Actinomyces_georgiae, Actinomyces_gerencseriae, Actinomyces_massiliensis, Actinomyces_sp., Topographical_and, Actinomyces_meyeri, Actinomyces_cardiffensis, occupant_source, Actinomyces_hyovaginalis, microbiome_cloacal, Interindividual_healthy, Actinomyces_israelii, Microbiological_immunological, ),	Corynebacterium (Corynebacteriaceae, uncultured_Corynebacterium, ), Actinomyces (Actinomycetaceae, Actinomyces_gerencseriae, Actinomyces_georgiae, uncultured_bacterium, Actinomyces_massiliensis, Actinomyces_sp., Actinomyces_meyeri, Actinomyces_cardiffensis, uncultured_actinobacterium, Actinomyces_hyovaginalis, uncultured_Actinomyces, ), Dermabacter (Dermabacteraceae, uncultured_bacterium, ),
6939_2_3	Actinomycetaceae_2_3		Arcanobacterium (Actinomycetaceae, Arcanobacterium_sp., Arcanobacterium_bernardiae, Arcanobacterium_pyogenes, Arcanobacterium_suiabortus, ),	Arcanobacterium (Actinomycetaceae, Arcanobacterium_sp., uncultured_bacterium, Arcanobacterium_bernardiae, Arcanobacterium_pyogenes, Arcanobacterium_abortisuis, ),
6939_2_4	Actinomycetaceae_2_4
6939_2_5	Actinomycetaceae_2_5
6939_2_6	Actinomycetaceae_2_6	Actinomycetaceae (Uncultured_bacterium, ),	Actinomyces (Actinomycetaceae, and_resistance, Actinomyces_odontolyticus, human_sigmoid, Actinomyces_sp., Actinomyces_genomosp., and_physiological, Topographical_and, feces_adult, Survey_Approach, Actinomyces_turicensis, Human_gut, microbiota_human, tongue_dorsa, human_transverse, ),	Actinomyces (Actinomycetaceae, uncultured_Actinobacteridae, Actinomyces_odontolyticus, uncultured_bacterium, Actinomyces_turicensis, Actinomyces_sp., uncultured_Actinomyces, ),
6939_3_1	Actinomycetaceae_3_1	Actinomycetaceae (Uncultured_bacterium, ),	Actinomyces (Actinomycetaceae, Actinomyces_graevenitzii, human_transverse, Topographical_and, ),	Actinomyces (Actinomycetaceae, Actinomyces_graevenitzii, uncultured_bacterium, Actinomyces_sp., ),
6939_3_2	Actinomycetaceae_3_2	Actinomycetaceae (Uncultured_bacterium, ),	Actinomyces (Actinomycetaceae, and_resistance, Actinomyces_odontolyticus, Actinomyces_massiliensis, human_sigmoid, Actinomyces_howellii, Actinomyces_sp., Actinomyces_genomosp., Actinomyces_sp, Actinomyces_lingnae, occupant_source, Actinomyces_oricola, Actinomyces_funkei, Human_gut, microbiota_human, human_transverse, Actinomyces_israelii, Microbiological_immunological, Actinomyces_gerencseriae, a…	Corynebacterium (Corynebacteriaceae, uncultured_Corynebacterium, ), Georgenia (Bogoriellaceae, _uncultured, ), Actinomycessp.VA20732 (Actinomyces, 01_, ), Actinomyces (Actinomycetaceae, uncultured_Actinobacteridae, Actinomyces_massiliensis, Actinomyces_odontolyticus, uncultured_bacterium, Actinomyces_howellii, Actinomyces_sp., Actinomyces_lingnae, uncultured_actinobacterium, Actinomyces_ruminicol…
6939_3_3	Actinomycetaceae_3_3	Actinomycetaceae (A.pyogenes_16S, ),	Arcanobacterium (Actinomycetaceae, Arcanobacterium_sp., Arcanobacterium_bernardiae, Arcanobacterium_pyogenes, Arcanobacterium_suiabortus, ),	Arcanobacterium (Actinomycetaceae, uncultured_bacterium, Arcanobacterium_bernardiae, Arcanobacterium_pyogenes, Arcanobacterium_abortisuis, ),
6939_3_4	Actinomycetaceae_3_4		Actinomyces (Actinomycetaceae, crevicular_epithelial, Actinomyces_johnsonii, profile_human, human_subgingival, Actinomyces_sp., Actinomyces_bowdenii, occupant_source, Microbial_sediment, Noma_subgingival, microbiota_human, sequencing_libraries, Actinomyces_oris, Microbiological_immunological, Actinomyces_naeslundii, Actinomyces_viscosus, Actinomyces_bovis, human_oral, subject-specific_oral, Topog…	Georgenia (Bogoriellaceae, _uncultured, ), Actinomyces (Actinomycetaceae, Actinomyces_naeslundii, Actinomyces_viscosus, uncultured_bacterium, Actinomyces_bovis, Actinomyces_bowdenii, Actinomyces_sp., Actinomyces_meyeri, uncultured_actinobacterium, Actinomyces_slackii, uncultured_Actinomyces, Actinomyces_oris, ), Selenomonas (Veillonellaceae, uncultured_bacterium, ),
6939_3_5	Actinomycetaceae_3_5
6939_4_1	Actinomycetaceae_4_1	Actinomycetaceae (Uncultured_bacterium, ),	Actinomyces (Actinomycetaceae, Topographical_and, human_transverse, ),	Actinomyces (Actinomycetaceae, uncultured_bacterium, ),
6939_4_2	Actinomycetaceae_4_2	Actinomycetaceae (A.pyogenes_16S, ),	Arcanobacterium (Actinomycetaceae, Arcanobacterium_pyogenes, ),	Arcanobacterium (Actinomycetaceae, Arcanobacterium_pyogenes, ),
6939_4_3	Actinomycetaceae_4_3	Actinomycetaceae (A.naeslundii_16S, ),
6939_4_4	Actinomycetaceae_4_4	Actinomycetaceae (Uncultured_bacterium, ),	Actinomyces (Actinomycetaceae, and_resistance, Actinomyces_odontolyticus, Survey_Approach, human_sigmoid, Actinomyces_sp., tongue_dorsa, human_transverse, Topographical_and, ),	Actinomyces (Actinomycetaceae, Actinomyces_odontolyticus, uncultured_bacterium, Actinomyces_sp., uncultured_Actinomyces, ),
6939_5_1	Actinomycetaceae_5_1	Micrococcaceae (Rothia_dentocariosa, Uncultured_bacterium, Micrococcus_sp., ), Actinomycetaceae (A.naeslundii_16S, A.pyogenes_16S, Uncultured_bacterium, ),	Nesterenkonia (Micrococcaceae, Nesterenkonia_halotolerans, Nesterenkonia_xinjiangensis, ), Kocuria (Micrococcaceae, colonization_surfaces, Kocuria_varians, Kocuria_marina, Arthrobacter_sp., Isolation_and, Matriptase-deficient_mice, Kocuria_sp., ), Arthrobacter (Micrococcaceae, Arthrobacter_chlorophenolicus, Biodiversity_planktonic, Biofilm-reactor_Based, and_physiological, Arthrobacter_protophorm…	Dermabacteraceae (Micrococcineae, Brachybact_erium, ), Nesterenkonia (Micrococcaceae, Nesterenkonia_halobia, uncultured_bacterium, Nesterenkonia_lacusekhoensis, bacterium_WE2, ), S24526 (Microbacteriaceae, un_cultured, ), Nakamurellaceae (Frankineae, uncultured_bacterium, ), uncultured (Microbacteriaceae, uncultured_Intrasporangiaceae, Microbacteriaceae_bacterium, ), Kocuria (Micrococcaceae, Kocu…
6940_1_1	Aerococcaceae_1_1	Aerococcaceae (Eremococcus_coleocola, ),		Eremococcus (Aerococcaceae, Eremococcus_coleocola, ),
6940_1_2	Aerococcaceae_1_2
6940_1_3	Aerococcaceae_1_3
6940_1_4	Aerococcaceae_1_4	Aerococcaceae (Aerococcus_urinae, ),	Aerococcus (Aerococcaceae, Aerococcus_urinae, ),	Aerococcus (Aerococcaceae, Aerococcus_urinae, ),
6940_1_5	Aerococcaceae_1_5		Facklamia (Aerococcaceae, occupant_source, ),	Ignavigranum (Aerococcaceae, uncultured_bacterium, ),
6940_1_6	Aerococcaceae_1_6
6940_1_7	Aerococcaceae_1_7
6940_1_8	Aerococcaceae_1_8
6940_1_9	Aerococcaceae_1_9
6940_1_10	Aerococcaceae_1_10	Aerococcaceae (Abiotrophia_defectiva, ),	Abiotrophia (Aerococcaceae, Abiotrophia_defectiva, Topographical_and, ),	Streptococcus (Streptococcaceae, uncultured_bacterium, ), Abiotrophia (Aerococcaceae, uncultured_bacterium, ),
6940_1_11	Aerococcaceae_1_11	Aerococcaceae (Aerococcus_viridans, ),	Aerococcus (Aerococcaceae, feedlot_manure, Topographical_and, Aerococcus_viridans, mouse_cecal, microarray_level, occupant_source, Naked_mole-rat, Fungal_and, Synecology_primary, Aerococcus_sp., ),	Treponema (Spirochaetaceae, uncultured_bacterium, ), uncultured (Ruminococcaceae, uncultured_bacterium, ), Turicibacter (Erysipelotrichaceae, uncultured_bacterium, ), Staphylococcus (Staphylococcaceae, uncultured_bacterium, ), Aerococcus (Aerococcaceae, uncultured_feedlot, uncultured_bacterium, uncultured_Firmicutes, Aerococcus_viridans, Aerococcus_sp., ),
6940_1_12	Aerococcaceae_1_12	Aerococcaceae (Facklamia_languida, ),	Facklamia (Aerococcaceae, Facklamia_languida, occupant_source, Topographical_and, ),	Facklamia (Aerococcaceae, uncultured_bacterium, Facklamia_languida, ),
6940_1_13	Aerococcaceae_1_13	Aerococcaceae (Pediococcus_urinaeequi, ),	Aerococcus (Aerococcaceae, mouse_cecum, mouse_cecal, Synecology_primary, Asiatic_elephant, Aerococcus_viridans, ),	Aerococcus (Aerococcaceae, Aerococcus_urinaeequi, uncultured_bacterium, Aerococcus_viridans, ),
6940_2_1	Aerococcaceae_2_1	Aerococcaceae (Eremococcus_coleocola, ),		Eremococcus (Aerococcaceae, uncultured_bacterium, Eremococcus_coleocola, ),
6940_2_2	Aerococcaceae_2_2			Globicatella (Aerococcaceae, uncultured_bacterium, ),
6940_2_3	Aerococcaceae_2_3
6940_2_4	Aerococcaceae_2_4
6940_2_5	Aerococcaceae_2_5	Aerococcaceae (Aerococcus_urinae, ),	Aerococcus (Aerococcaceae, Aerococcus_urinae, sequencing_libraries, ),	Aerococcus (Aerococcaceae, Aerococcus_urinae, ),
6940_2_6	Aerococcaceae_2_6	Aerococcaceae (Ignavigranum_ruoffiae, ),	Facklamia (Aerococcaceae, Ignavigranum_ruoffiae, occupant_source, ),	Ignavigranum (Aerococcaceae, Ignavigranum_ruoffiae, uncultured_bacterium, ),
6940_2_7	Aerococcaceae_2_7	Aerococcaceae (Dolosicoccus_paucivorans, ),	Facklamia (Aerococcaceae, Dolosicoccus_paucivorans, ),	Dolosicoccus (Aerococcaceae, Dolosicoccus_paucivorans, ),
6940_2_8	Aerococcaceae_2_8	Aerococcaceae (Abiotrophia_defectiva, ),	Abiotrophia (Aerococcaceae, Abiotrophia_defectiva, Catonella_morbi, Topographical_and, ),	Abiotrophia (Aerococcaceae, Abiotrophia_defectiva, uncultured_bacterium, Catonella_morbi, ),
6940_2_9	Aerococcaceae_2_9	Aerococcaceae (Aerococcus_viridans, Pediococcus_urinaeequi, ),	Aerococcus (Aerococcaceae, feedlot_manure, mouse_cecum, Asiatic_elephant, Topographical_and, Aerococcus_viridans, South_Atlantic, microarray_level, mouse_cecal, occupant_source, Naked_mole-rat, Synecology_primary, sequencing_libraries, Aerococcus_sp., ),	Treponema (Spirochaetaceae, uncultured_bacterium, ), Turicibacter (Erysipelotrichaceae, uncultured_bacterium, ), Staphylococcus (Staphylococcaceae, uncultured_bacterium, ), Aerococcus (Aerococcaceae, uncultured_feedlot, Aerococcus_urinaeequi, uncultured_bacterium, bacterium_B16S, uncultured_Firmicutes, Aerococcus_viridans, Aerococcus_sp., ),
6940_2_10	Aerococcaceae_2_10	Aerococcaceae (Facklamia_languida, ),	Facklamia (Aerococcaceae, Facklamia_languida, occupant_source, sequencing_libraries, Topographical_and, ),	Facklamia (Aerococcaceae, uncultured_bacterium, Facklamia_languida, ),
6940_3_1	Aerococcaceae_3_1	Aerococcaceae (Eremococcus_coleocola, ),		Eremococcus (Aerococcaceae, uncultured_bacterium, Eremococcus_coleocola, ),
6940_3_2	Aerococcaceae_3_2			Globicatella (Aerococcaceae, uncultured_bacterium, ),
6940_3_3	Aerococcaceae_3_3
6940_3_4	Aerococcaceae_3_4	Aerococcaceae (Aerococcus_urinae, ),	Aerococcus (Aerococcaceae, Aerococcus_urinae, sequencing_libraries, ),	Aerococcus (Aerococcaceae, Aerococcus_urinae, ),
6940_3_5	Aerococcaceae_3_5
6940_3_6	Aerococcaceae_3_6
6940_3_7	Aerococcaceae_3_7
6940_3_8	Aerococcaceae_3_8
6940_3_9	Aerococcaceae_3_9	Aerococcaceae (Dolosicoccus_paucivorans, ),	Facklamia (Aerococcaceae, Dolosicoccus_paucivorans, ),	Dolosicoccus (Aerococcaceae, Dolosicoccus_paucivorans, ),
6940_3_10	Aerococcaceae_3_10	Carnobacteriaceae (Granulicatella_elegans, ), Aerococcaceae (Abiotrophia_defectiva, ),	Granulicatella (Carnobacteriaceae, occupant_source, Noma_subgingival, Granulicatella_elegans, Interindividual_healthy, aphtous_ulcers, Topographical_and, ), Abiotrophia (Aerococcaceae, and_resistance, Abiotrophia_defectiva, individual-specific_oral, Catonella_morbi, Topographical_and, Noma_subgingival, Loss_During, Interindividual_healthy, ),	Granulicatella (Carnobacteriaceae, Granulicatella_sp., uncultured_Abiotrophia, uncultured_bacterium, Granulicatella_elegans, uncultured_Granulicatella, ), Fusobacterium (Fusobacteriaceae, Fusobacterium_sp., ), Abiotrophia (Aerococcaceae, Abiotrophia_defectiva, uncultured_bacterium, uncultured_Abiotrophia, Catonella_morbi, ),
6940_3_11	Aerococcaceae_3_11	Aerococcaceae (Aerococcus_viridans, Pediococcus_urinaeequi, ),	Aerococcus (Aerococcaceae, mouse_cecum, Asiatic_elephant, Topographical_and, Aerococcus_viridans, South_Atlantic, microarray_level, mouse_cecal, occupant_source, Fungal_and, Naked_mole-rat, Synecology_primary, sequencing_libraries, Aerococcus_sp., ),	Treponema (Spirochaetaceae, uncultured_bacterium, ), Turicibacter (Erysipelotrichaceae, uncultured_bacterium, ), Staphylococcus (Staphylococcaceae, uncultured_bacterium, ), Aerococcus (Aerococcaceae, Aerococcus_urinaeequi, uncultured_bacterium, bacterium_B16S, uncultured_Firmicutes, Aerococcus_viridans, Aerococcus_sp., ),
6940_3_12	Aerococcaceae_3_12	Aerococcaceae (Facklamia_languida, ),	Facklamia (Aerococcaceae, Facklamia_languida, occupant_source, sequencing_libraries, Topographical_and, ),	Facklamia (Aerococcaceae, uncultured_bacterium, Facklamia_languida, ),
6940_4_1	Aerococcaceae_4_1	Aerococcaceae (Eremococcus_coleocola, ),		Eremococcus (Aerococcaceae, Eremococcus_coleocola, ),
6940_4_2	Aerococcaceae_4_2	Aerococcaceae (Globicatella_sulfidofaciens, ),		Eremococcus (Aerococcaceae, uncultured_bacterium, ), Globicatella (Aerococcaceae, uncultured_bacterium, Globicatella_sulfidifaciens, ), Ignavigranum (Aerococcaceae, uncultured_Aerococcaceae, ), Aerococcaceae (Lactobacillales, uncultured_bacterium, ),
6940_4_3	Aerococcaceae_4_3	Aerococcaceae (Aerococcus_urinae, ),	Aerococcus (Aerococcaceae, Microbes_on, Aerococcus_christensenii, Topographical_and, occupant_source, Aerococcus_urinae, microbiome_cloacal, sequencing_libraries, human_vagina, Heterogeneity_vaginal, ),	Aerococcus (Aerococcaceae, Aerococcus_christensenii, uncultured_bacterium, uncultured_Aerococcaceae, uncultured_Aerococcus, Aerococcus_urinae, ),
6940_4_4	Aerococcaceae_4_4	Aerococcaceae (Ignavigranum_ruoffiae, ),	Facklamia (Aerococcaceae, Ignavigranum_ruoffiae, occupant_source, ),	Ignavigranum (Aerococcaceae, Ignavigranum_ruoffiae, uncultured_bacterium, ),
6940_4_5	Aerococcaceae_4_5	Aerococcaceae (Dolosicoccus_paucivorans, ),	Facklamia (Aerococcaceae, Dolosicoccus_paucivorans, ),	Dolosicoccus (Aerococcaceae, Dolosicoccus_paucivorans, ),
6940_4_6	Aerococcaceae_4_6	Aerococcaceae (Abiotrophia_defectiva, ),	Abiotrophia (Aerococcaceae, and_resistance, Abiotrophia_defectiva, individual-specific_oral, Catonella_morbi, human_mouth, Topographical_and, Noma_subgingival, Loss_During, Interindividual_healthy, ),	Streptococcus (Streptococcaceae, uncultured_bacterium, ), Granulicatella (Carnobacteriaceae, uncultured_Granulicatella, ), Abiotrophia (Aerococcaceae, Abiotrophia_defectiva, uncultured_bacterium, uncultured_Abiotrophia, Catonella_morbi, ),
6940_4_7	Aerococcaceae_4_7	Aerococcaceae (Aerococcus_viridans, Pediococcus_urinaeequi, ),	Aerococcus (Aerococcaceae, feedlot_manure, mouse_cecum, Asiatic_elephant, Topographical_and, Aerococcus_viridans, microarray_level, mouse_cecal, occupant_source, Fungal_and, Naked_mole-rat, Synecology_primary, sequencing_libraries, Aerococcus_sp., ), Desemzia (Carnobacteriaceae, Desemzia_sp., Synecology_primary, Carnobacterium_sp., ),	Treponema (Spirochaetaceae, uncultured_bacterium, ), uncultured (Ruminococcaceae, uncultured_bacterium, ), Turicibacter (Erysipelotrichaceae, uncultured_bacterium, ), Staphylococcus (Staphylococcaceae, uncultured_bacterium, ), Aerococcus (Aerococcaceae, uncultured_feedlot, Aerococcus_urinaeequi, uncultured_bacterium, uncultured_Firmicutes, Aerococcus_viridans, Aerococcus_sp., ), Desemzia (Carnoba…
6940_4_8	Aerococcaceae_4_8	Aerococcaceae (Facklamia_languida, ),	Facklamia (Aerococcaceae, Facklamia_languida, occupant_source, sequencing_libraries, Topographical_and, ),	Facklamia (Aerococcaceae, uncultured_bacterium, Facklamia_languida, ),
6940_5_1	Aerococcaceae_5_1	Aerococcaceae (Eremococcus_coleocola, ),		Eremococcus (Aerococcaceae, uncultured_bacterium, Eremococcus_coleocola, ),
6940_5_2	Aerococcaceae_5_2	Aerococcaceae (Globicatella_sulfidofaciens, ),		Globicatella (Aerococcaceae, uncultured_bacterium, Globicatella_sulfidifaciens, ), Dolosicoccus (Aerococcaceae, uncultured_bacterium, ),
6940_5_3	Aerococcaceae_5_3	Aerococcaceae (Aerococcus_urinae, ),	Aerococcus (Aerococcaceae, Aerococcus_urinae, sequencing_libraries, ),	Aerococcus (Aerococcaceae, Aerococcus_urinae, ),
6940_5_4	Aerococcaceae_5_4	Aerococcaceae (Ignavigranum_ruoffiae, ),	Facklamia (Aerococcaceae, Ignavigranum_ruoffiae, occupant_source, ), Aerococcus (Aerococcaceae, Aerococcus_suis, ),	Ignavigranum (Aerococcaceae, Ignavigranum_ruoffiae, uncultured_bacterium, ), Aerococcus (Aerococcaceae, Aerococcus_suis, ),
6940_5_5	Aerococcaceae_5_5	Aerococcaceae (Dolosicoccus_paucivorans, ),	Facklamia (Aerococcaceae, Dolosicoccus_paucivorans, ),	Dolosicoccus (Aerococcaceae, Dolosicoccus_paucivorans, ),
6940_5_6	Aerococcaceae_5_6	Carnobacteriaceae (Uncultured_Granulicatella, ), Aerococcaceae (Abiotrophia_defectiva, Facklamia_languida, ),	Facklamia (Aerococcaceae, Microbes_on, Facklamia_hominis, Facklamia_miroungae, Facklamia_languida, occupant_source, sequencing_libraries, Topographical_and, ), Granulicatella (Carnobacteriaceae, and_resistance, profile_human, Microbial_Burden, Abiotrophia_paradjacens, occupant_source, normal_teeth, Noma_subgingival, sequencing_libraries, Microbial_Anaerobes, Genetic_inventory, Abiotrophia_para-ad…	Streptococcus (Streptococcaceae, uncultured_bacterium, Streptococcus_sobrinus, Streptococcus_sp., ), Prevotella (Prevotellaceae, uncultured_bacterium, ), ASCC02 (Fusobacteriales, Granulicatella_sp., ), Eremococcus (Aerococcaceae, uncultured_bacterium, ), Facklamia (Aerococcaceae, Facklamia_hominis, uncultured_bacterium, Facklamia_languida, Facklamia_miroungae, ), Gemella (FamilyXIIncertaeSedis, u…
6940_5_7	Aerococcaceae_5_7	Aerococcaceae (Aerococcus_viridans, Pediococcus_urinaeequi, ),	Aerococcus (Aerococcaceae, feedlot_manure, mouse_cecum, Asiatic_elephant, Topographical_and, Aerococcus_viridans, South_Atlantic, mouse_cecal, occupant_source, Naked_mole-rat, Fungal_and, Synecology_primary, Aerococcus_sp., ),	uncultured (Lachnospiraceae, uncultured_bacterium, ), Weissella (Leuconostocaceae, uncultured_bacterium, ), Staphylococcus (Staphylococcaceae, uncultured_bacterium, ), Aerococcus (Aerococcaceae, uncultured_feedlot, Aerococcus_urinaeequi, uncultured_bacterium, bacterium_B16S, Aerococcus_viridans, Aerococcus_sp., ),
6941_1_1	Aeromonodaceae_1_1	Aeromonodaceae (Oceanimonas_smirnovii, ),	Oceanimonas (Aeromonadaceae, Oceanimonas_sp., Oceanimonas_smirnovii, ),	Oceanimonas (Aeromonadaceae, Oceanimonas_sp., Oceanimonas_smirnovii, ),
6941_1_2	Aeromonodaceae_1_2	Aeromonodaceae (Aeromonas_salmonicida, ),	Aeromonas (Aeromonadaceae, Aeromonas_media, Lake_Waiau, Archaeal_sediment, isolate_str., Aeromonas_subsp., Aeromonas_punctata, Aeromonas_sp, Vibrio_parahaemolyticus, Haemophilus_piscium, pea_aphid, Bogota_River, Heterogeneity_vaginal, Aeromonas_hydrophila, Electricigen_Enrichment, Short_peptide, Microbial_Profiling, Microbial_farmed, Aeromonas_salmonicida, uranium_mining, Aeromonas_bestiarum, amo…	uncultured (Colwelliaceae, uncultured_gamma, ), Aeromonas (Aeromonadaceae, Aeromonas_hydrophila, bacterium_8-gw2-9, Aeromonas_media, bacterium_Mn104231, uncultured_bacterium, Aeromonas_salmonicida, uncultured_gamma, Aeromonas_bestiarum, marine_bacterium, bacterium_Mn104243, Haemophilus_piscium, Aeromonas_piscicola, bacterium_Mn104233, uncultured_Vibrio, Aeromonas_sp., ), B38 (Gammaproteobacteria,…
6941_1_3	Aeromonodaceae_1_3	Aeromonodaceae (Aeromonas_allosaccharophila, Aeromonas_fluvialis, Aeromonas_veronii, ),	Aeromonas (Aeromonadaceae, mouse_cecum, Evidence_Comamonadaceae, Species_identification, Aeromonas_veronii, zebrafish_digestive, Aeromonas_bv., Aeromonas_schubertii, Aeromonas_simiae, Aeromonas_punctata, Aeromonas_sobria, Aeromonas_hydrophila, unculturable_unpolluted, Topographical_and, Productivity-_Chemolithoautotrophically, Hawaiian_Archipelago:, among_geographically, Microbial_intestinal, Aer…	Shewanella (Shewanellaceae, uncultured_gamma, Shewanella_canadensis, Shewanella_atlantica, ), Aeromonassp.6A (Aeromonas, 14_, 13_, 18_, 16_, ), Aeromonas (Aeromonadaceae, uncultured_bacterium, Aeromonas_veronii, Aeromonas_diversa, Aeromonas_schubertii, uncultured_gamma, Aeromonas_simiae, Aeromonas_sobria, Aeromonas_ichthiosmia, Aeromonas_hydrophila, Aeromonas_fluvialis, bacterium_W20, uncultured_…
6941_1_4	Aeromonodaceae_1_4	Aeromonodaceae (Oceanisphaera_sp., ),	Marinobacterium (Oceanospirillaceae, Synecology_primary, ),	Marinobacterium (Oceanospirillaceae, uncultured_Marinobacterium, unidentified_, ),
6941_1_5	Aeromonodaceae_1_5	Aeromonodaceae (T.auensis_16S, ),	Tolumonas (Aeromonadaceae, Contamination_risk, Tolumonas_auensis, ),	Tolumonas (Aeromonadaceae, uncultured_gamma, Tolumonas_auensis, ),
6941_1_6	Aeromonodaceae_1_6	Aeromonodaceae (Aeromonas_trota, ),	Ferrimonas (Ferrimonadaceae, Antagonistic_interactions, ), Aeromonas (Aeromonadaceae, mouse_cecum, Aeromonas_media, feasibility_and, strain_Guanting, Species_identification, Aeromonas_veronii, zebrafish_digestive, Aeromonas_schubertii, structure_landfill, Aeromonas_punctata, digestive-tract_microbiota, dye_containing, Aeromonas_hydrophila, sequences_adult, Aeromonas_enteropelogenes, Aeromonas_san…	Ferrimonas (Ferrimonadaceae, Ferrimonadaceae_bacterium, Ferrimonas_senticii, ), Aeromonas (Aeromonadaceae, Aeromonas_hydrophila, uncultured_bacterium, Aeromonas_enteropelogenes, Aeromonas_sanarellii, Aeromonadaceae_bacterium, Aeromonas_veronii, Aeromonas_punctata, Aeromonas_caviae, Aeromonas_jandaei, uncultured_Aeromonas, Aeromonas_sp., ), aaa34a10 (Gammaproteobacteria, unc_ultured, ), Oleispira …
6941_1_7	Aeromonodaceae_1_7	Aeromonodaceae (Zobellella_denitrificans, ),		Zobellella (Aeromonadaceae, Zobellella_denitrificans, ),
6941_1_8	Aeromonodaceae_1_8	Aeromonodaceae (Zobellella_taiwanensis, ),	Zobellella (Aeromonadaceae, Zobellella_taiwanensis, Zobellella_sp., subsurface_water, ),	Aeromonadaceae (Aeromonadales, uncultured_gamma, ), Zobellella (Aeromonadaceae, Zobellella_taiwanensis, uncultured_bacterium, Zobellella_sp., ),
6941_2_1	Aeromonodaceae_2_1	Aeromonodaceae (Oceanimonas_smirnovii, ),	Oceanimonas (Aeromonadaceae, Oceanimonas_sp., Oceanimonas_smirnovii, ),	Oceanimonas (Aeromonadaceae, Oceanimonas_sp., Oceanimonas_smirnovii, ),
6941_2_2	Aeromonodaceae_2_2	Aeromonodaceae (Aeromonas_salmonicida, ),	Aeromonas (Aeromonadaceae, Aeromonas_media, Lake_Waiau, Archaeal_sediment, isolate_str., Aeromonas_subsp., Aeromonas_punctata, Vibrio_parahaemolyticus, Haemophilus_piscium, pea_aphid, Bogota_River, Heterogeneity_vaginal, Aeromonas_hydrophila, Electricigen_Enrichment, Microbial_Profiling, Microbial_farmed, Aeromonas_salmonicida, uranium_mining, Aeromonas_bestiarum, among_geographically, colonizati…	uncultured (Colwelliaceae, uncultured_gamma, ), Aeromonas (Aeromonadaceae, Aeromonas_hydrophila, bacterium_8-gw2-9, Aeromonas_media, bacterium_Mn104231, uncultured_bacterium, Aeromonas_salmonicida, uncultured_gamma, Aeromonas_bestiarum, bacterium_Mn104243, Haemophilus_piscium, Aeromonas_piscicola, bacterium_Mn104233, uncultured_Vibrio, Aeromonas_sp., ),
6941_2_3	Aeromonodaceae_2_3	Aeromonodaceae (Aeromonas_allosaccharophila, ),	Aeromonas (Aeromonadaceae, Aeromonas_hydrophila, Productivity-_Chemolithoautotrophically, Evidence_Comamonadaceae, Aeromonas_allosaccharophila, Aeromonas_sobria, Aeromonas_sp., Species_identification, Aeromonas_veronii, ),	Aeromonas (Aeromonadaceae, uncultured_bacterium, uncultured_Aeromonadaceae, Aeromonas_allosaccharophila, Aeromonas_sobria, Aeromonas_sp., Aeromonas_veronii, ), aaa34a10 (Gammaproteobacteria, unc_ultured, ),
6941_2_4	Aeromonodaceae_2_4	Aeromonodaceae (Oceanisphaera_sp., ),
6941_2_5	Aeromonodaceae_2_5	Aeromonodaceae (T.auensis_16S, ),	Tolumonas (Aeromonadaceae, Tolumonas_auensis, ),	Tolumonas (Aeromonadaceae, Tolumonas_auensis, ),
6941_2_6	Aeromonodaceae_2_6	Aeromonodaceae (Aeromonas_trota, ),	Aeromonas (Aeromonadaceae, mouse_cecum, Aeromonas_media, feasibility_and, strain_Guanting, Microbial_degradation, Aeromonas_taiwanensis, Species_identification, Aeromonas_veronii, zebrafish_digestive, Aeromonas_schubertii, structure_landfill, Aeromonas_punctata, digestive-tract_microbiota, dye_containing, Aeromonas_hydrophila, Aeromonas_aquariorum, Aeromonas_enteropelogenes, Aeromonas_sanarellii,…	Aeromonas (Aeromonadaceae, Aeromonas_hydrophila, uncultured_bacterium, Aeromonas_aquariorum, Aeromonas_enteropelogenes, Aeromonas_sanarellii, uncultured_proteobacterium, Aeromonas_taiwanensis, Aeromonadaceae_bacterium, Aeromonas_veronii, uncultured_gamma, Aeromonas_punctata, Aeromonas_caviae, Aeromonas_jandaei, uncultured_Aeromonas, Aeromonas_sp., ), aaa34a10 (Gammaproteobacteria, unc_ultured, ),…
6941_2_7	Aeromonodaceae_2_7	Aeromonodaceae (Zobellella_denitrificans, ),		Zobellella (Aeromonadaceae, Zobellella_denitrificans, ),
6941_2_8	Aeromonodaceae_2_8	Aeromonodaceae (Zobellella_taiwanensis, ),	Zobellella (Aeromonadaceae, Zobellella_taiwanensis, Zobellella_sp., subsurface_water, ),	Aeromonadaceae (Aeromonadales, uncultured_gamma, ), Zobellella (Aeromonadaceae, Zobellella_taiwanensis, uncultured_bacterium, Zobellella_sp., ),
6941_2_9	Aeromonodaceae_2_9	Aeromonodaceae (Aeromonas_fluvialis, ),	Aeromonas (Aeromonadaceae, Aeromonas_hydrophila, Aeromonas_sp., ),	Aeromonas (Aeromonadaceae, Aeromonas_sp., ),
6941_2_10	Aeromonodaceae_2_10	Aeromonodaceae (Aeromonas_veronii, ),	Shewanella (Shewanellaceae, Shewanella_sp., ), Aeromonas (Aeromonadaceae, mouse_cecum, Aeromonas_media, Evidence_Comamonadaceae, Aeromonas_veronii, zebrafish_digestive, Aeromonas_bv., Aeromonas_schubertii, Aeromonas_simiae, Aeromonas_punctata, sewage_anaerobic, Aeromonas_sobria, Aeromonas_hydrophila, unculturable_unpolluted, Topographical_and, Hawaiian_Archipelago:, among_geographically, Microbia…	Shewanella (Shewanellaceae, Shewanella_sp., ), Aeromonassp.6A (Aeromonas, 14_, 13_, 18_, 16_, ), Aeromonas (Aeromonadaceae, Aeromonas_hydrophila, Aeromonas_media, uncultured_bacterium, Aeromonas_veronii, Aeromonas_diversa, uncultured_gamma, bacterium_W20, Aeromonas_simiae, Aeromonas_jandaei, Aeromonas_sobria, uncultured_Aeromonas, Aeromonas_guangheii, Aeromonas_sp., Aeromonas_ichthiosmia, ), Pseu…
6941_3_1	Aeromonodaceae_3_1	Aeromonodaceae (Oceanimonas_smirnovii, ),	Oceanimonas (Aeromonadaceae, Investigation_microbial, Oceanimonas_sp., Marinomonas_sp., Oceanimonas_baumannii, Oceanimonas_smirnovii, Oceanimonas_doudoroffii, ),	uncultured (Aeromonadaceae, Oceanimonas_sp., Oceanisphaera_sp., ), Oceanimonas (Aeromonadaceae, Oceanimonas_sp., Marinomonas_sp., Oceanimonas_baumannii, Oceanimonas_smirnovii, uncultured_Oceanisphaera, Oceanimonas_doudoroffii, Aeromonas_salmonicida, ), Vibrio (Vibrionaceae, uncultured_bacterium, ), Zobellella (Aeromonadaceae, Zobellella_sp., ),
6941_3_2	Aeromonodaceae_3_2	Aeromonodaceae (Aeromonas_allosaccharophila, Aeromonas_fluvialis, Aeromonas_veronii, Aeromonas_salmonicida, ),	Aeromonas (Aeromonadaceae, Aeromonas_eucrenophila, Evidence_Comamonadaceae, Microbial_contents, Archaeal_sediment, Aeromonas_subsp., Species_identification, soil_clone, Aeromonas_punctata, Aeromonas_sobria, Heterogeneity_vaginal, Short_peptide, Aeromonas_salmonicida, colonization_surfaces, Microbial_intestinal, Pasteurella_multocida, Pacific_arctic, Aeromonas_allosaccharophila, Aeromonas_jandaei,…	uncultured (Nitrospiraceae, uncultured_gamma, uncultured_bacterium, ), OPB56 (Chlorobiales, unculture_d, ), Clostridium (Clostridiaceae, uncultured_bacterium, ), Gammaproteobacteria (Proteobacteria, uncultured_bacterium, ), Aeromonas (Aeromonadaceae, Aeromonas_eucrenophila, bacterium_Mn104231, uncultured_bacterium, Aeromonas_bivalvium, Aeromonas_veronii, Aeromonas_diversa, Aeromonas_schubertii, u…
6941_3_3	Aeromonodaceae_3_3	Aeromonodaceae (Oceanisphaera_sp., ),
6941_3_4	Aeromonodaceae_3_4	Aeromonodaceae (T.auensis_16S, ),	Tolumonas (Aeromonadaceae, Tolumonas_auensis, ),	Acidovorax (Comamonadaceae, uncultured_Comamonadaceae, ), Aeromonas (Aeromonadaceae, uncultured_gamma, uncultured_bacterium, uncultured_Aeromonas, ), Butyrivibrio (Lachnospiraceae, uncultured_bacterium, ), Tolumonas (Aeromonadaceae, uncultured_bacterium, Tolumonas_auensis, ),
6941_3_5	Aeromonodaceae_3_5	Aeromonodaceae (Aeromonas_trota, ),	Aeromonas (Aeromonadaceae, Aeromonas_media, Evidence_Comamonadaceae, feasibility_and, strain_Guanting, Microbial_degradation, Aeromonas_taiwanensis, Aeromonas_subsp., Species_identification, Aeromonas_veronii, Aeromonas_simiae, Aeromonas_punctata, Aeromonas_hydrophila, Aeromonas_enteropelogenes, Aeromonas_sanarellii, Microbial_farmed, Topographical_and, Productivity-_Chemolithoautotrophically, Ps…	uncultured (Colwelliaceae, uncultured_bacterium, ), Acidovorax (Comamonadaceae, Delftia_sp., ), Aeromonassp.6A (Aeromonas, 14_, 13_, 18_, 16_, ), Aeromonas (Aeromonadaceae, uncultured_bacterium, Aeromonas_media, bacterium_9-gw1-5, uncultured_proteobacterium, Aeromonas_taiwanensis, uncultured_gamma, Aeromonas_simiae, Aeromonas_punctata, Aeromonas_caviae, bacterium_9-gw1-6, Pseudomonas_putida, Aero…
6941_3_6	Aeromonodaceae_3_6	Aeromonodaceae (Zobellella_denitrificans, ),	Oceanisphaera (Aeromonadaceae, Oil-degrading_microorganisms, Oceanisphaera_koreensis, Oceanisphaera_litoralis, Oceanisphaera_sp., ),	uncultured (Aeromonadaceae, uncultured_proteobacterium, ), Oceanisphaera (Aeromonadaceae, Oceanisphaera_laurenciae, marine_proteobacterium, Oceanisphaera_donghaensis, Oceanisphaera_litoralis, Oceanisphaera_sp., ), Zobellella (Aeromonadaceae, Zobellella_denitrificans, Zobellella_sp., Oceanimonas_denitrificans, ),
6941_3_7	Aeromonodaceae_3_7	Aeromonodaceae (Zobellella_taiwanensis, ),	Zobellella (Aeromonadaceae, Zobellella_taiwanensis, Zobellella_sp., subsurface_water, ),	Aeromonadaceae (Aeromonadales, uncultured_gamma, ), Zobellella (Aeromonadaceae, Zobellella_taiwanensis, uncultured_bacterium, Zobellella_sp., ),
6941_4_1	Aeromonodaceae_4_1	Aeromonodaceae (Oceanimonas_smirnovii, ),	Ferrimonas (Ferrimonadaceae, Antagonistic_interactions, ), Oceanimonas (Aeromonadaceae, Investigation_microbial, Oceanimonas_sp., Marinomonas_sp., Oceanimonas_baumannii, Oceanimonas_smirnovii, Oceanimonas_doudoroffii, ),	uncultured (Aeromonadaceae, Oceanimonas_sp., Oceanisphaera_sp., ), Ferrimonas (Ferrimonadaceae, Ferrimonadaceae_bacterium, ), Oceanimonas (Aeromonadaceae, Oceanimonas_sp., Marinomonas_sp., Oceanimonas_baumannii, Oceanimonas_smirnovii, uncultured_Oceanisphaera, Oceanimonas_doudoroffii, Aeromonas_salmonicida, ),
6941_4_2	Aeromonodaceae_4_2	Aeromonodaceae (Aeromonas_allosaccharophila, Aeromonas_fluvialis, Aeromonas_veronii, Aeromonas_salmonicida, ),	Shewanella (Shewanellaceae, Shewanella_sp., ), Aeromonas (Aeromonadaceae, Aeromonas_eucrenophila, Microbial_contents, Archaeal_sediment, Aeromonas_subsp., Species_identification, soil_clone, Aeromonas_punctata, Aeromonas_sobria, Heterogeneity_vaginal, Short_peptide, Aeromonas_salmonicida, colonization_surfaces, Microbial_intestinal, Pasteurella_multocida, Pacific_arctic, Aeromonas_allosaccharophi…	uncultured (Nitrospiraceae, uncultured_bacterium, ), OPB56 (Chlorobiales, unculture_d, ), Clostridium (Clostridiaceae, uncultured_bacterium, ), Gammaproteobacteria (Proteobacteria, uncultured_bacterium, ), Aeromonas (Aeromonadaceae, Aeromonas_eucrenophila, bacterium_Mn104231, uncultured_bacterium, Aeromonas_bivalvium, Aeromonas_veronii, Aeromonas_diversa, Aeromonas_schubertii, uncultured_gamma, b…
6941_4_3	Aeromonodaceae_4_3	Aeromonodaceae (Oceanisphaera_sp., ),
6941_4_4	Aeromonodaceae_4_4	Aeromonodaceae (T.auensis_16S, ),	Tolumonas (Aeromonadaceae, Tolumonas_auensis, ),	Acidovorax (Comamonadaceae, uncultured_Comamonadaceae, ), Aeromonas (Aeromonadaceae, uncultured_gamma, uncultured_bacterium, uncultured_Aeromonas, Aeromonas_sharmana, ), Butyrivibrio (Lachnospiraceae, uncultured_bacterium, ), Tolumonas (Aeromonadaceae, uncultured_bacterium, Tolumonas_auensis, ),
6941_4_5	Aeromonodaceae_4_5	Aeromonodaceae (Aeromonas_trota, ),	Aeromonas (Aeromonadaceae, Evidence_Comamonadaceae, Aeromonas_media, feasibility_and, strain_Guanting, Microbial_degradation, Aeromonas_taiwanensis, Aeromonas_subsp., Species_identification, Aeromonas_veronii, Aeromonas_punctata, Aeromonas_hydrophila, Aeromonas_enteropelogenes, Aeromonas_sanarellii, Microbial_farmed, Topographical_and, Productivity-_Chemolithoautotrophically, Pseudomonas_sp., Oxi…	Acidovorax (Comamonadaceae, Delftia_sp., ), Aeromonassp.6A (Aeromonas, 14_, 13_, 18_, 16_, ), Aeromonas (Aeromonadaceae, uncultured_bacterium, Aeromonas_media, bacterium_9-gw1-5, uncultured_proteobacterium, Aeromonas_taiwanensis, Aeromonas_veronii, uncultured_gamma, Aeromonas_punctata, Aeromonas_caviae, bacterium_9-gw1-6, Aeromonas_hydrophila, Aeromonas_aquariorum, Aeromonas_enteropelogenes, Aero…
6941_4_6	Aeromonodaceae_4_6	Aeromonodaceae (Zobellella_denitrificans, ),	Oceanisphaera (Aeromonadaceae, Oil-degrading_microorganisms, ),	Oceanisphaera (Aeromonadaceae, Oceanisphaera_laurenciae, marine_proteobacterium, ), Zobellella (Aeromonadaceae, Zobellella_denitrificans, Oceanimonas_denitrificans, ),
6941_4_7	Aeromonodaceae_4_7	Aeromonodaceae (Zobellella_taiwanensis, ),	Zobellella (Aeromonadaceae, Zobellella_taiwanensis, Zobellella_sp., subsurface_water, ),	Aeromonadaceae (Aeromonadales, uncultured_gamma, ), Zobellella (Aeromonadaceae, Zobellella_taiwanensis, uncultured_bacterium, Zobellella_sp., ),
6941_5_1	Aeromonodaceae_5_1	Aeromonodaceae (Oceanimonas_smirnovii, ),	Oceanimonas (Aeromonadaceae, Oceanimonas_smirnovii, ),	Oceanimonas (Aeromonadaceae, Oceanimonas_smirnovii, ),
6941_5_2	Aeromonodaceae_5_2	Aeromonodaceae (Aeromonas_allosaccharophila, Aeromonas_fluvialis, Aeromonas_trota, Aeromonas_veronii, Aeromonas_salmonicida, ),	Tetrathiobacter (Alcaligenaceae, Advenella_sp., Ochrobactrum_pseudogrignonense, ), Aeromonas (Aeromonadaceae, Aeromonas_media, Microbial_contents, Aeromonas_taiwanensis, Aeromonas_subsp., Aeromonas_veronii, soil_clone, Aeromonas_popoffii, Aeromonas_molluscorum, Diet-_gut, Aeromonas_punctata, Aeromonas_sobria, Electroactivity_biofilms, Heterogeneity_vaginal, Aeromonas_hydrophila, Aeromonas_enterop…	uncultured (Colwelliaceae, uncultured_bacterium, ), Gammaproteobacteria (Proteobacteria, uncultured_bacterium, ), Aeromonas (Aeromonadaceae, Aeromonas_eucrenophila, uncultured_bacterium, Aeromonas_media, Aeromonas_taiwanensis, uncultured_proteobacterium, Aeromonas_veronii, uncultured_gamma, Aeromonas_popoffii, Aeromonas_punctata, Aeromonas_caviae, Aeromonas_sobria, Aeromonas_ichthiosmia, Aeromona…
6941_5_3	Aeromonodaceae_5_3
6941_5_4	Aeromonodaceae_5_4
6941_5_5	Aeromonodaceae_5_5
6941_5_6	Aeromonodaceae_5_6
6941_5_7	Aeromonodaceae_5_7
6941_5_8	Aeromonodaceae_5_8
6941_5_9	Aeromonodaceae_5_9
6941_5_10	Aeromonodaceae_5_10
6941_5_11	Aeromonodaceae_5_11
6941_5_12	Aeromonodaceae_5_12
6941_5_13	Aeromonodaceae_5_13
6941_5_14	Aeromonodaceae_5_14
6941_5_15	Aeromonodaceae_5_15
6941_5_16	Aeromonodaceae_5_16
6941_5_17	Aeromonodaceae_5_17
6941_5_18	Aeromonodaceae_5_18
6941_5_19	Aeromonodaceae_5_19
6941_5_20	Aeromonodaceae_5_20
6941_5_21	Aeromonodaceae_5_21
6941_5_22	Aeromonodaceae_5_22		Aeromonas (Aeromonadaceae, mouse_cecum, Aeromonas_schubertii, Aeromonas_simiae, zebrafish_digestive, ), Oceanimonas (Aeromonadaceae, Oceanimonas_sp., ),	Aeromonas (Aeromonadaceae, Aeromonas_schubertii, uncultured_bacterium, Aeromonas_simiae, ), Oceanimonas (Aeromonadaceae, Oceanimonas_sp., Oceanimonas_smirnovii, ),
6942_1_1	Alcaligenaceae_1_1	Alcaligenaceae (Uncultured_bacterium, ),		uncultured (Lachnospiraceae, uncultured_gamma, uncultured_bacterium, ), Rhizobium (Rhizobiaceae, uncultured_bacterium, ), IncertaeSedis (Erysipelotrichaceae, uncultured_bacterium, ), Faecalibacterium (Ruminococcaceae, uncultured_bacterium, ), Parasutterella (Alcaligenaceae, uncultured_bacterium, Parasutterella_excrementihominis, ), Lactobacillus (Lactobacillaceae, uncultured_bacterium, ),
6942_1_2	Alcaligenaceae_1_2	Alcaligenaceae (Sutterella_wadsworthensis, ),	Sutterella (Alcaligenaceae, human_intestinal, mucosa_adherent, Sutterella_wadsworthensis, library_survey, feces_adult, Pervasive_effects, Diets_enriched, Effect_Diet, ),	Sutterella (Alcaligenaceae, uncultured_bacterium, Sutterella_wadsworthensis, uncultured_beta, ),
6942_1_3	Alcaligenaceae_1_3	Alcaligenaceae (Uncultured_bacterium, ),	Sutterella (Alcaligenaceae, pre-adolescent_turkey, isolate_HuCC33, Topographical_and, ),	Sutterella (Alcaligenaceae, uncultured_bacterium, ),
6942_1_4	Alcaligenaceae_1_4
6942_1_5	Alcaligenaceae_1_5
6942_1_6	Alcaligenaceae_1_6	Alcaligenaceae (Uncultured_bacterium, ),	Sutterella (Alcaligenaceae, human_sigmoid, human_rectum, mucosa_adherent, human_fecal, feces_adult, Predominant_role, Microbiome_neonatal, human_ascending, occupant_source, Synecology_primary, ),	uncultured (Lachnospiraceae, uncultured_bacterium, ), Sutterella (Alcaligenaceae, uncultured_bacterium, ),
6942_1_7	Alcaligenaceae_1_7	Alcaligenaceae (16s_ribosomal, ),	Sutterella (Alcaligenaceae, mucosal_biopsies, ),
6942_1_8	Alcaligenaceae_1_8	Alcaligenaceae (Achromobacter_xylosoxidans, ),	Achromobacter (Alcaligenaceae, Achromobacter_subsp., Achromobacter_xylosoxidans, ),	Bordetella (Alcaligenaceae, Achromobacter_xylosoxidans, ),
6942_1_9	Alcaligenaceae_1_9	Alcaligenaceae (Alcaligenes_sp., ),	Castellaniella (Alcaligenaceae, Alcaligenes_defragrans, strain_isolate, Alcaligenes_sp., ), Denitrobacter (Alcaligenaceae, Castellaniella_sp., Identification_and, Alcaligenes_sp., ), Achromobacter (Alcaligenaceae, velvetleaf_seed, Bordetella_hinzii, Isolation_identification, Bordetella_trematum, Achromobacter_sp., Achromobacter_xylosoxidans, Bordetella_avium, Bordetella_sp., Wetland_System, Achro…	Pusillimonas (Alcaligenaceae, uncultured_bacterium, Castellaniella_sp., bacterium_rM16, uncultured_Alcaligenaceae, Pusillimonas_terrae, Alcaligenes_sp., Pusillimonas_sp., ), BAL58marinegroup (Comamonadaceae, uncultured_bacterium, ), Limnohabitans (Comamonadaceae, uncultured_bacterium, ), LD28freshwatergroup (Methylophilaceae, uncultured_bacterium, ), uncultured (Alcaligenaceae, uncultured_Bordete…
6942_1_10	Alcaligenaceae_1_10	Alcaligenaceae (Alcaligenes_faecalis, ),	Alcaligenes (Alcaligenaceae, Alcaligenes_faecalis, ),
6942_2_1	Alcaligenaceae_2_1	Alcaligenaceae (Uncultured_bacterium, ),		Parasutterella (Alcaligenaceae, uncultured_bacterium, ),
6942_2_2	Alcaligenaceae_2_2	Alcaligenaceae (Sutterella_wadsworthensis, ),	Sutterella (Alcaligenaceae, human_intestinal, mucosa_adherent, Sutterella_wadsworthensis, library_survey, feces_adult, Pervasive_effects, Diets_enriched, Effect_Diet, ),	Akkermansia (Verrucomicrobiaceae, uncultured_bacterium, ), Sutterella (Alcaligenaceae, uncultured_bacterium, Sutterella_wadsworthensis, uncultured_beta, ),
6942_2_3	Alcaligenaceae_2_3	Alcaligenaceae (Uncultured_bacterium, ),	Sutterella (Alcaligenaceae, intestinal_microbiota, pre-adolescent_turkey, Topographical_and, human_fecal, ),	Sutterella (Alcaligenaceae, uncultured_bacterium, ),
6942_2_4	Alcaligenaceae_2_4	Alcaligenaceae (Uncultured_bacterium, ),	Sutterella (Alcaligenaceae, Microbiome_neonatal, Synecology_primary, human_fecal, ),	Sutterella (Alcaligenaceae, uncultured_bacterium, ),
6942_2_5	Alcaligenaceae_2_5	Alcaligenaceae (Uncultured_bacterium, ),		uncultured (Lachnospiraceae, uncultured_bacterium, ), Parasutterella (Alcaligenaceae, uncultured_bacterium, ),
6942_2_6	Alcaligenaceae_2_6	Alcaligenaceae (16s_ribosomal, ),	Sutterella (Alcaligenaceae, mucosal_biopsies, human_fecal, ),	TRA3-20 (Betaproteobacteria, uncultured_bacterium, ), Sutterella (Alcaligenaceae, uncultured_bacterium, ),
6942_2_7	Alcaligenaceae_2_7	Alcaligenaceae (Achromobacter_xylosoxidans, ),	Achromobacter (Alcaligenaceae, Microbiomic_intestine, profile_human, Microbial_Burden, Tamarixia_radiata, feces_clone, and_archaeal, Rhizosphere_Golden, examined_methods, velvetleaf_seed, Microbial_metal, Bordetella_avium, Shandong_and, Achromobacter_denitrificans, Trachelomonas_armata, change_tray-packed, Alcaligenes_sp., Anoxic_Oxidation, Alcaligenes_faecalis, Isolation_and, Matriptase-deficien…	Pusillimonas (Alcaligenaceae, uncultured_bacterium, ), uncultured (Alcaligenaceae, uncultured_bacterium, uncultured_Achromobacter, Alcaligenes_sp., ), betaproteobacteriumPI (Achromobacter, GH1.1.B10_, GH3.1.E2_, ), Azospira (Rhodocyclaceae, uncultured_bacterium, ), Pseudomonas (Pseudomonadaceae, uncultured_bacterium, ), Achromobacter (Alcaligenaceae, uncultured_bacterium, uncultured_soil, Alcalig…
6942_2_8	Alcaligenaceae_2_8
6942_2_9	Alcaligenaceae_2_9	Alcaligenaceae (Uncultured_bacterium, ),	Sutterella (Alcaligenaceae, human_rectum, swine_intestine, isolate_HuCC33, Topographical_and, human_fecal, Predominant_role, ),	Faecalibacterium (Ruminococcaceae, uncultured_bacterium, ), Sutterella (Alcaligenaceae, uncultured_bacterium, ),
6942_2_10	Alcaligenaceae_2_10	Alcaligenaceae (Alcaligenes_sp., ),	Achromobacter (Alcaligenaceae, Arsenite-oxidizing_'Alcaligenes, Alcaligenes_faecalis, Collimonas_sp., structure_and, Achromobacter_xylosoxidans, Prokaryotic_structure, Isolation_cyclohexylalkyltetralin-degrading, Bogota_River, Achromobacter_sp., Achromobacter_subsp., feather_degrading, Bordetella_sp., Bordetella_avium, Achromobacter_marplatensis, Temporal_succession, Alcaligenes_sp., ), Alcaligen…	Pusillimonas (Alcaligenaceae, uncultured_bacterium, Parapusillimonas_granuli, Burkholderia_sp., Pusillimonas_noertemannii, beta_proteobacterium, Castellaniella_sp., uncultured_Alcaligenaceae, uncultured_Pusillimonas, uncultured_Alcaligenes, uncultured_beta, bacterium_rM16, Pusillimonas_sp., Alcaligenaceae_bacterium, uncultured_compost, unidentified_, Alcaligenes_sp., ), LD28freshwatergroup (Methy…
6942_2_11	Alcaligenaceae_2_11	Alcaligenaceae (Alcaligenes_faecalis, ),	Alcaligenes (Alcaligenaceae, Molekularbiologische_Charakterisierung, and_dynamics, Rhodobacter_sphaeroides, profile_human, Alcaligenes_faecalis, Isolation_and, Impact_changing, soil_clone, Production_purification, Rhodobacter_capsulatus, intestinal_tract, Detection_microorganisms, examined_methods, Encapsulating_and, benzene-contaminated_groundwater, Antagonistic_activity, anchovy_intestinal, Ach…	Pseudomonas (Pseudomonadaceae, uncultured_bacterium, ), Achromobacter (Alcaligenaceae, uncultured_bacterium, ), Alcaligenes (Alcaligenaceae, uncultured_microorganism, Rhodobacter_sphaeroides, uncultured_bacterium, uncultured_soil, uncultured_Alcaligenes, Alcaligenes_faecalis, uncultured_beta, Bordetella_sp., [Streptomyces]_sp., beta_proteobacterium, unidentified_, marine_Alcaligenaceae, Rhodobact…
6942_3_1	Alcaligenaceae_3_1	Alcaligenaceae (Uncultured_bacterium, ),		Parasutterella (Alcaligenaceae, uncultured_bacterium, ),
6942_3_2	Alcaligenaceae_3_2	Alcaligenaceae (Sutterella_wadsworthensis, ),	Sutterella (Alcaligenaceae, Sutterella_wadsworthensis, Pervasive_effects, Effect_Diet, feces_adult, ),	Sutterella (Alcaligenaceae, uncultured_bacterium, Sutterella_wadsworthensis, ),
6942_3_3	Alcaligenaceae_3_3	Alcaligenaceae (Uncultured_bacterium, ),	Sutterella (Alcaligenaceae, intestinal_microbiota, Topographical_and, human_fecal, ),	Sutterella (Alcaligenaceae, uncultured_bacterium, ),
6942_3_4	Alcaligenaceae_3_4	Alcaligenaceae (Uncultured_bacterium, ),	Sutterella (Alcaligenaceae, Microbiome_neonatal, occupant_source, mucosa_adherent, Synecology_primary, human_fecal, feces_adult, Predominant_role, ),	Escherichia-Shigella (Enterobacteriaceae, uncultured_bacterium, ), Sutterella (Alcaligenaceae, uncultured_bacterium, ),
6942_3_5	Alcaligenaceae_3_5	Alcaligenaceae (Uncultured_bacterium, ),		Parasutterella (Alcaligenaceae, uncultured_bacterium, ),
6942_3_6	Alcaligenaceae_3_6	Alcaligenaceae (16s_ribosomal, ),	Sutterella (Alcaligenaceae, mucosal_biopsies, human_fecal, ),	Sutterella (Alcaligenaceae, uncultured_bacterium, ),
6942_3_7	Alcaligenaceae_3_7	Alcaligenaceae (Achromobacter_xylosoxidans, ),	Achromobacter (Alcaligenaceae, Achromobacter_subsp., ),
6942_3_8	Alcaligenaceae_3_8	Alcaligenaceae (Uncultured_bacterium, ),	Sutterella (Alcaligenaceae, human_rectum, swine_intestine, isolate_HuCC33, Topographical_and, human_fecal, Predominant_role, ),	Ruminococcus (Ruminococcaceae, uncultured_bacterium, ), Sutterella (Alcaligenaceae, uncultured_bacterium, ),
6942_3_9	Alcaligenaceae_3_9	Alcaligenaceae (Alcaligenes_sp., ),		Kerstersia (Alcaligenaceae, Kerstersia_gyiorum, ),
6942_3_10	Alcaligenaceae_3_10	Alcaligenaceae (Alcaligenes_faecalis, ),	Alcaligenes (Alcaligenaceae, Encapsulating_and, Antagonistic_activity, Alcaligenes_faecalis, profile_human, Alcaligenes_subsp., Isolation_and, Identification_and, Impact_changing, analyses_on, Metalworking_Fluids, Alcaligenes_sp., ),	Alcaligenes (Alcaligenaceae, uncultured_bacterium, Alcaligenes_faecalis, marine_Alcaligenaceae, [Streptomyces]_sp., Alcaligenes_sp., ),
6942_4_1	Alcaligenaceae_4_1	Alcaligenaceae (Uncultured_bacterium, ),		1 (Burkholderialesbacterium1, 47_, ), Dorea (Lachnospiraceae, uncultured_bacterium, ), Parasutterella (Alcaligenaceae, uncultured_bacterium, Parasutterella_excrementihominis, ), Megasphaera (Veillonellaceae, uncultured_bacterium, ), Lactobacillus (Lactobacillaceae, uncultured_bacterium, ),
6942_4_2	Alcaligenaceae_4_2	Alcaligenaceae (Sutterella_wadsworthensis, ),	Sutterella (Alcaligenaceae, human_intestinal, mucosa_adherent, Sutterella_wadsworthensis, library_survey, Diets_enriched, Pervasive_effects, feces_adult, ),	IncertaeSedis (Lachnospiraceae, uncultured_bacterium, ), Sutterella (Alcaligenaceae, uncultured_bacterium, Sutterella_wadsworthensis, uncultured_beta, ),
6942_4_3	Alcaligenaceae_4_3	Alcaligenaceae (Uncultured_bacterium, ),	Sutterella (Alcaligenaceae, intestinal_microbiota, Sutterella_stercoricanis, human_sigmoid, bovine_microbiota, human_rectum, mucosa_adherent, cheetah_feces, human_fecal, feces_adult, Predominant_role, human_ascending, Microbiome_neonatal, feces_clone, occupant_source, Synecology_primary, ),	Prevotella (Prevotellaceae, uncultured_bacterium, ), Dorea (Lachnospiraceae, uncultured_bacterium, ), IncertaeSedis (Lachnospiraceae, uncultured_bacterium, ), Escherichia-Shigella (Enterobacteriaceae, uncultured_bacterium, ), Sutterella (Alcaligenaceae, uncultured_Sutterella, Sutterella_stercoricanis, uncultured_bacterium, ),
6942_4_4	Alcaligenaceae_4_4	Alcaligenaceae (16s_ribosomal, ),	Sutterella (Alcaligenaceae, mucosal_biopsies, human_fecal, ),	Sutterella (Alcaligenaceae, uncultured_bacterium, ),
6942_4_5	Alcaligenaceae_4_5	Alcaligenaceae (Achromobacter_xylosoxidans, ),	Streptomyces (Streptomycetaceae, Streptomyces_sp., ), Achromobacter (Alcaligenaceae, Wetland_System, Tamarixia_radiata, microarray_level, diagnosis_central-venous, feces_clone, Geographical_Variation, and_archaeal, Lake_Kauhako, Rhizosphere_Golden, Achromobacter_ruhlandii, examined_methods, chloraminated_bench-scale, velvetleaf_seed, on_Oil, Achromobacter_insolitus, human_intestinal, Lake_Wai'ele…	uncultured (Alcaligenaceae, uncultured_bacterium, uncultured_microorganism, ), Flavobacterium (Flavobacteriaceae, uncultured_bacterium, ), pound (Alcaligenessp.TR(monetary, symbol)1_, ), UCTN117 (Betaproteobacteria, uncultured_bacterium, ), Streptomyces (Streptomycetaceae, Streptomyces_sp., ), Pseudomonas (Pseudomonadaceae, Pseudomonas_sp., uncultured_bacterium, ), Achromobacter (Alcaligenaceae, …
6942_4_6	Alcaligenaceae_4_6	Alcaligenaceae (Uncultured_bacterium, ),	Sutterella (Alcaligenaceae, Sutterella_sp., human_rectum, swine_intestine, isolate_HuCC33, Topographical_and, human_fecal, Predominant_role, ),	uncultured (Ruminococcaceae, uncultured_bacterium, ), Sutterella (Alcaligenaceae, Sutterella_sp., uncultured_bacterium, ),
6942_4_7	Alcaligenaceae_4_7	Alcaligenaceae (Alcaligenes_sp., ),		Kerstersia (Alcaligenaceae, Kerstersia_gyiorum, ),
6942_4_8	Alcaligenaceae_4_8	Alcaligenaceae (Alcaligenes_faecalis, ),	Tetrathiobacter (Alcaligenaceae, Advenella_sp., Tetrathiobacter_kashmirensis, Shandong_and, Ochrobactrum_pseudogrignonense, Advenella_incenata, ), Castellaniella (Alcaligenaceae, Denitrobacter_sp., Alcaligenes_sp., ), Denitrobacter (Alcaligenaceae, Castellaniella_sp., Identification_and, Alcaligenes_sp., ), Halomonas (Halomonadaceae, and_dynamics, ), Alcaligenes (Alcaligenaceae, Molekularbiologis…	Pusillimonas (Alcaligenaceae, uncultured_bacterium, uncultured_beta, Parapusillimonas_granuli, Alcaligenaceae_bacterium, Pusillimonas_sp., Castellaniella_sp., uncultured_Alcaligenaceae, Pusillimonas_terrae, Alcaligenes_sp., ), LD28freshwatergroup (Methylophilaceae, uncultured_bacterium, ), uncultured (Alcaligenaceae, uncultured_compost, uncultured_bacterium, uncultured_beta, Alcaligenaceae_bacter…
6942_5_1	Alcaligenaceae_5_1	Alcaligenaceae (Uncultured_bacterium, ),		1 (Burkholderialesbacterium1, 47_, ), Dorea (Lachnospiraceae, uncultured_bacterium, ), Parasutterella (Alcaligenaceae, uncultured_bacterium, Parasutterella_excrementihominis, ), Megasphaera (Veillonellaceae, uncultured_bacterium, ), Lactobacillus (Lactobacillaceae, uncultured_bacterium, ),
6942_5_2	Alcaligenaceae_5_2	Alcaligenaceae (Sutterella_wadsworthensis, ),	Sutterella (Alcaligenaceae, human_intestinal, mucosa_adherent, Sutterella_wadsworthensis, library_survey, feces_adult, Pervasive_effects, Diets_enriched, Effect_Diet, ),	IncertaeSedis (Lachnospiraceae, uncultured_bacterium, ), Sutterella (Alcaligenaceae, uncultured_bacterium, Sutterella_wadsworthensis, uncultured_beta, ),
6942_5_3	Alcaligenaceae_5_3	Alcaligenaceae (Uncultured_bacterium, ),	Sutterella (Alcaligenaceae, human_sigmoid, mucosa_adherent, human_fecal, feces_adult, Predominant_role, Microbiome_neonatal, human_ascending, occupant_source, Synecology_primary, ),	Prevotella (Prevotellaceae, uncultured_bacterium, ), Dorea (Lachnospiraceae, uncultured_bacterium, ), Escherichia-Shigella (Enterobacteriaceae, uncultured_bacterium, ), Sutterella (Alcaligenaceae, uncultured_bacterium, ),
6942_5_4	Alcaligenaceae_5_4	Alcaligenaceae (16s_ribosomal, ),	Sutterella (Alcaligenaceae, mucosal_biopsies, human_fecal, ),	Sutterella (Alcaligenaceae, uncultured_bacterium, ),
6942_5_5	Alcaligenaceae_5_5	Alcaligenaceae (Achromobacter_xylosoxidans, ),	Tetrathiobacter (Alcaligenaceae, Advenella_sp., Tetrathiobacter_kashmirensis, Shandong_and, Ochrobactrum_pseudogrignonense, Advenella_incenata, ), Pelistega (Alcaligenaceae, Pelistega_europaea, ), Achromobacter (Alcaligenaceae, Structure_Simulated, Anoxic_Oxidation, Bordetella_trematum, Isolation_and, Achromobacter_xylosoxidans, Tamarixia_radiata, diagnosis_central-venous, feces_clone, and_archae…	Pusillimonas (Alcaligenaceae, Pusillimonas_ginsengisoli, uncultured_bacterium, uncultured_beta, Alcaligenaceae_bacterium, Pusillimonas_sp., uncultured_compost, beta_proteobacterium, Castellaniella_sp., uncultured_Alcaligenaceae, Pusillimonas_soli, Alcaligenes_sp., uncultured_Pusillimonas, ), uncultured (Alcaligenaceae, uncultured_Bordetella, uncultured_bacterium, uncultured_beta, uncultured_Alcal…
6942_5_6	Alcaligenaceae_5_6	Alcaligenaceae (Uncultured_bacterium, ),	Sutterella (Alcaligenaceae, human_rectum, swine_intestine, isolate_HuCC33, Topographical_and, human_fecal, Predominant_role, ),	uncultured (Ruminococcaceae, uncultured_bacterium, ), Sutterella (Alcaligenaceae, uncultured_bacterium, ),
6942_5_7	Alcaligenaceae_5_7	Alcaligenaceae (Alcaligenes_faecalis, Alcaligenes_sp., ),	Halomonas (Halomonadaceae, and_dynamics, ), Alcaligenes (Alcaligenaceae, Molekularbiologische_Charakterisierung, during_composting, and_dynamics, Rhodobacter_sphaeroides, profile_human, Alcaligenes_faecalis, Isolation_and, Impact_changing, soil_clone, Rhodospirillum_rubrum, Production_purification, intestinal_tract, Detection_microorganisms, examined_methods, Encapsulating_and, anchovy_intestinal…	Pusillimonas (Alcaligenaceae, uncultured_bacterium, Pusillimonas_terrae, Pusillimonas_sp., ), uncultured (Alcaligenaceae, uncultured_compost, uncultured_bacterium, ), IncertaeSedis (Lachnospiraceae, uncultured_bacterium, ), Chelatococcus (Beijerinckiaceae, uncultured_bacterium, ), OM43clade (Methylophilaceae, uncultured_bacterium, ), Achromobacter (Alcaligenaceae, uncultured_bacterium, uncultured…
6943_1_1	Anaeroplasmataceae_1_1
6943_1_2	Anaeroplasmataceae_1_2
6943_1_3	Anaeroplasmataceae_1_3	Anaeroplasmataceae (Asteroleplasma_anaerobium, ),	Asteroleplasma (Anaeroplasmataceae, Asteroleplasma_anaerobium, ),	Asteroleplasma (Erysipelotrichaceae, Asteroleplasma_anaerobium, uncultured_rumen, ),
6943_1_4	Anaeroplasmataceae_1_4	Anaeroplasmataceae (Uncultured_Asteroleplasma, ),		Asteroleplasma (Erysipelotrichaceae, uncultured_Asteroleplasma, ),
6943_1_5	Anaeroplasmataceae_1_5	Anaeroplasmataceae (Uncultured_Anaeroplasma, ),	Anaeroplasma (Anaeroplasmataceae, bovine_microbiota, ),	uncultured (Peptostreptococcaceae, uncultured_bacterium, ), Anaeroplasma (Anaeroplasmataceae, uncultured_bacterium, uncultured_Anaeroplasma, ),
6943_1_6	Anaeroplasmataceae_1_6	Anaeroplasmataceae (A.abactoclasticum_16S, ),	Anaeroplasma (Anaeroplasmataceae, Anaeroplasma_abactoclasticum, ),	Anaeroplasma (Anaeroplasmataceae, Anaeroplasma_abactoclasticum, ),
6943_2_1	Anaeroplasmataceae_2_1	Anaeroplasmataceae (A.varium_16S, ),	Anaeroplasma (Anaeroplasmataceae, Anaeroplasma_varium, ),	Anaeroplasma (Anaeroplasmataceae, Anaeroplasma_varium, ),
6943_2_2	Anaeroplasmataceae_2_2	Anaeroplasmataceae (A.bactoclasticum_16S, ),	Anaeroplasma (Anaeroplasmataceae, Anaeroplasma_bactoclasticum, Microbial_Taiwan, ),	Anaeroplasma (Anaeroplasmataceae, Anaeroplasma_bactoclasticum, uncultured_rumen, ),
6943_2_3	Anaeroplasmataceae_2_3	Anaeroplasmataceae (Asteroleplasma_anaerobium, ),	Asteroleplasma (Anaeroplasmataceae, Asteroleplasma_anaerobium, ),	Asteroleplasma (Erysipelotrichaceae, Asteroleplasma_anaerobium, uncultured_rumen, ),
6943_2_4	Anaeroplasmataceae_2_4	Anaeroplasmataceae (Uncultured_Asteroleplasma, ),		Asteroleplasma (Erysipelotrichaceae, uncultured_Asteroleplasma, ),
6943_2_5	Anaeroplasmataceae_2_5	Anaeroplasmataceae (Uncultured_Anaeroplasma, ),	Anaeroplasma (Anaeroplasmataceae, bovine_microbiota, ),
6943_2_6	Anaeroplasmataceae_2_6	Anaeroplasmataceae (A.abactoclasticum_16S, ),	Anaeroplasma (Anaeroplasmataceae, Anaeroplasma_abactoclasticum, ),	Anaeroplasma (Anaeroplasmataceae, Anaeroplasma_abactoclasticum, uncultured_rumen, ),
6943_2_7	Anaeroplasmataceae_2_7	Anaeroplasmataceae (Uncultured_Anaeroplasma, ),	Anaeroplasma (Anaeroplasmataceae, bovine_microbiota, ),	Anaeroplasma (Anaeroplasmataceae, uncultured_Anaeroplasma, ),
6943_3_1	Anaeroplasmataceae_3_1	Anaeroplasmataceae (A.varium_16S, ),	Anaeroplasma (Anaeroplasmataceae, Anaeroplasma_varium, ),	Anaeroplasma (Anaeroplasmataceae, Anaeroplasma_varium, ),
6943_3_2	Anaeroplasmataceae_3_2	Anaeroplasmataceae (A.bactoclasticum_16S, ),	Anaeroplasma (Anaeroplasmataceae, Anaeroplasma_bactoclasticum, Microbial_Taiwan, ),	Anaeroplasma (Anaeroplasmataceae, Anaeroplasma_bactoclasticum, uncultured_rumen, ),
6943_3_3	Anaeroplasmataceae_3_3	Anaeroplasmataceae (Asteroleplasma_anaerobium, ),	Asteroleplasma (Anaeroplasmataceae, Asteroleplasma_anaerobium, ),	Asteroleplasma (Erysipelotrichaceae, Asteroleplasma_anaerobium, ),
6943_3_4	Anaeroplasmataceae_3_4	Anaeroplasmataceae (Uncultured_Asteroleplasma, ),		Asteroleplasma (Erysipelotrichaceae, uncultured_Asteroleplasma, ),
6943_3_5	Anaeroplasmataceae_3_5	Anaeroplasmataceae (Uncultured_Anaeroplasma, ),	Anaeroplasma (Anaeroplasmataceae, bovine_microbiota, ),	Anaeroplasma (Anaeroplasmataceae, uncultured_Anaeroplasma, ),
6943_3_6	Anaeroplasmataceae_3_6	Anaeroplasmataceae (A.abactoclasticum_16S, ),	Anaeroplasma (Anaeroplasmataceae, Anaeroplasma_abactoclasticum, ),	Anaeroplasma (Anaeroplasmataceae, Anaeroplasma_abactoclasticum, uncultured_rumen, ),
6943_4_1	Anaeroplasmataceae_4_1	Anaeroplasmataceae (A.varium_16S, ),	Anaeroplasma (Anaeroplasmataceae, Anaeroplasma_varium, ),	Anaeroplasma (Anaeroplasmataceae, Anaeroplasma_varium, ),
6943_4_2	Anaeroplasmataceae_4_2	Anaeroplasmataceae (A.bactoclasticum_16S, ),	Anaeroplasma (Anaeroplasmataceae, Anaeroplasma_bactoclasticum, ),	Anaeroplasma (Anaeroplasmataceae, Anaeroplasma_bactoclasticum, ),
6943_4_3	Anaeroplasmataceae_4_3
6943_4_4	Anaeroplasmataceae_4_4
6943_4_5	Anaeroplasmataceae_4_5
6943_4_6	Anaeroplasmataceae_4_6
6943_4_7	Anaeroplasmataceae_4_7
6943_4_8	Anaeroplasmataceae_4_8
6943_4_9	Anaeroplasmataceae_4_9
6943_4_10	Anaeroplasmataceae_4_10
6943_4_11	Anaeroplasmataceae_4_11
6943_4_12	Anaeroplasmataceae_4_12
6943_4_13	Anaeroplasmataceae_4_13
6943_4_14	Anaeroplasmataceae_4_14
6943_4_15	Anaeroplasmataceae_4_15
6943_4_16	Anaeroplasmataceae_4_16
6943_4_17	Anaeroplasmataceae_4_17
6943_4_18	Anaeroplasmataceae_4_18
6943_4_19	Anaeroplasmataceae_4_19
6943_4_20	Anaeroplasmataceae_4_20
6943_4_21	Anaeroplasmataceae_4_21
6943_4_22	Anaeroplasmataceae_4_22
6943_4_23	Anaeroplasmataceae_4_23
6943_4_24	Anaeroplasmataceae_4_24
6943_4_25	Anaeroplasmataceae_4_25
6943_4_26	Anaeroplasmataceae_4_26
6943_4_27	Anaeroplasmataceae_4_27
6943_4_28	Anaeroplasmataceae_4_28
6943_4_29	Anaeroplasmataceae_4_29
6943_4_30	Anaeroplasmataceae_4_30
6943_4_31	Anaeroplasmataceae_4_31
6943_4_32	Anaeroplasmataceae_4_32
6943_5_1	Anaeroplasmataceae_5_1
6943_5_2	Anaeroplasmataceae_5_2	Anaeroplasmataceae (A.abactoclasticum_16S, ),	Anaeroplasma (Anaeroplasmataceae, Anaeroplasma_abactoclasticum, ), Acholeplasma (Acholeplasmataceae, anaerobic_swine, Microbiological_Assessment, Microbial_Responsible, methanogenic_microbial, Effects_chemical, subsurface_water, Microbial_dynamics, ),	Anaeroplasma (Anaeroplasmataceae, uncultured_bacterium, Anaeroplasma_abactoclasticum, uncultured_rumen, ), Mollicutes (Tenericutes, uncultured_bacterium, ), Acholeplasma (Acholeplasmataceae, Acholeplasma_sp., uncultured_bacterium, uncultured_anaerobic, bacterium_enrichment, uncultured_Firmicutes, ),
6943_5_3	Anaeroplasmataceae_5_3
6943_5_4	Anaeroplasmataceae_5_4
6943_5_5	Anaeroplasmataceae_5_5	Anaeroplasmataceae (A.bactoclasticum_16S, ),	Anaeroplasma (Anaeroplasmataceae, Anaeroplasma_bactoclasticum, Microbial_Taiwan, ),	Anaeroplasma (Anaeroplasmataceae, Anaeroplasma_bactoclasticum, uncultured_rumen, ),
6943_5_6	Anaeroplasmataceae_5_6	Anaeroplasmataceae (Asteroleplasma_anaerobium, ),	Asteroleplasma (Anaeroplasmataceae, Asteroleplasma_anaerobium, ),	Asteroleplasma (Erysipelotrichaceae, Asteroleplasma_anaerobium, uncultured_rumen, ),
6943_5_7	Anaeroplasmataceae_5_7	Anaeroplasmataceae (Uncultured_Asteroleplasma, ),		Asteroleplasma (Erysipelotrichaceae, uncultured_Asteroleplasma, ),
6943_5_8	Anaeroplasmataceae_5_8	Anaeroplasmataceae (Uncultured_Anaeroplasma, ),	Anaeroplasma (Anaeroplasmataceae, bovine_microbiota, ),	Anaeroplasma (Anaeroplasmataceae, uncultured_Anaeroplasma, ),
6944_1_1	Bacillaceae_A_1_1	Bacillaceae_regroupe (Bacillus_subtilis, B.badius_(ATCC, ),	Planococcus (Planococcaceae, Planococcus_sp., ), Sporosarcina (Planococcaceae, Bacillus_sp., Impact_changing, ), Marinibacillus (Planococcaceae, Marinibacillus_sp., ), Anaerobacillus (Bacillaceae, Microorganism_Xiarinur, ), Planomicrobium (Planococcaceae, and_Archaeal, Planomicrobium_koreense, Planococcus_sp., Seasonal_changes, Planomicrobium_sp., ), Bacillus (Bacillaceae, Structure_Simulated, Ba…	Planococcus (Planococcaceae, Planococcus_citreus, uncultured_bacterium, Planococcus_kocurii, Planomicrobium_sp., ), uncultured (Planococcaceae, Bacillus_sp., ), Sporolactobacillus (Sporolactobacillaceae, Bacillus_racemilacticus, Sporolactobacillus_nakayamae, ), Amphibacillus (Bacillaceae, Amphibacillus_sp., ), IncertaeSedis (Planococcaceae, uncultured_bacterium, Bacillus_sp., ), Paenibacillus (Pa…
6944_1_2	Bacillaceae_A_1_2
6944_1_3	Bacillaceae_A_1_3	Bacillaceae_regroupe (Bacillus_cereus, ),	Bacillus (Bacillaceae, Lysinibacillus_fusiformis, Bacillus_thuringiensis, Bacillus_serovar, Bacillus_pseudomycoides, desert_plant, Bacillus_cereus, Microbial_Eucalyptus, rhizosphere_soil, Bacillus_sp., heterotrophic_nitrifying, Biodiversity_mineral-solubilizing, Electroactivity_biofilms, Bacillus_anthracis, Bacillus_mycoides, Bacillus_weihenstephanensis, Brevibacillus_brevis, Influence_enhanced, …	uncultured (Erythrobacteraceae, uncultured_bacterium, ), Streptococcus (Streptococcaceae, uncultured_bacterium, ), DA023 (Acidobacteria, uncultured_bacterium, ), Bacillussp.210 (Bacillus, 62_, 32_, 40_, 24_, ), Lysinibacillus (Planococcaceae, Bacillus_sp., ), Sporosarcina (Planococcaceae, uncultured_bacterium, ), DA101soilgroup (Chthoniobacterales, uncultured_bacterium, ), Aeromonas (Aeromonadace…
6944_1_4	Bacillaceae_A_1_4	Bacillaceae_regroupe (Bacillus_flexus, Bacillus_megaterium, Bacillus_pumilus, ),	Oceanobacillus (Bacillaceae, Oceanobacillus_sp., Flea_Vectors, Bacillus_sp., marine_firmicute, Virgibacillus_sp., Oceanobacillus_oncorhynchi, Oceanobacillus_picturae, ), Sporosarcina (Planococcaceae, Molekularbiologische_Charakterisierung, ), Marinibacillus (Planococcaceae, Bacillus_sp., effects_temperature, ), Virgibacillus (Bacillaceae, Investigation_microbial, Virgibacillus_halodenitrificans, …	uncultured (Planococcaceae, uncultured_bacterium, Bacillus_sp., ), Bacillussp.210 (Bacillus, 1_, 20_, ), IncertaeSedis (Planococcaceae, uncultured_bacterium, Bacillus_sp., Bacillus_aminovorans, ), Bacillussp.SRC (Bacillus, DSF1_, DSF3_, DSF5_, ), Amphibacillus (Bacillaceae, Amphibacillus_sp., ), FirmicutesbacteriumM71 (IncertaeSedis, D119_, ), Oceanobacillus (Bacillaceae, Oceanobacillus_sp., uncu…
6944_1_5	Bacillaceae_A_1_5
6944_1_6	Bacillaceae_A_1_6		Bacillus (Bacillaceae, Bacillus_badius, ),	Bacillus (Bacillaceae, Bacillus_badius, ),
6944_1_7	Bacillaceae_A_1_7	Bacillaceae_regroupe (Bacillus_sphaericus, ),	Rummeliibacillus (Planococcaceae, Rummeliibacillus_stabekisii, occupant_source, ), Viridibacillus (Planococcaceae, Viridibacillus_arenosi, Viridibacillus_arvi, ), Lysinibacillus (Planococcaceae, Acetobacter_pasteurianus, Lysinibacillus_fusiformis, Bacillus_sp., Acetobacter_estunensis, Lysinibacillus_sphaericus, antibiotic-active_brown, Bacillus_cereus, Lysinibacillus_sp., ), Bacillus (Bacillaceae…	uncultured (Lachnospiraceae, uncultured_bacterium, ), Planococcaceae (Bacillales, unc_ultured, ), Viridibacillus (Planococcaceae, Viridibacillus_arenosi, Bacillus_sp., ), Rummeliibacillus (Planococcaceae, uncultured_bacterium, Rummeliibacillus_stabekisii, Bacillus_sp., Rummeliibacillus_sp., ), Solibacillus (Planococcaceae, Lysinibacillus_fusiformis, uncultured_bacterium, uncultured_Lysinibacillus…
6944_2_1	Bacillaceae_A_2_1	Bacillaceae_regroupe (B.badius_(ATCC, ),	Bacillus (Bacillaceae, Bacillus_sp., Bacillus_badius, structure_receiving, ),	Bacillus (Bacillaceae, uncultured_Bacillus, uncultured_compost, Bacillus_sp., Bacillus_badius, Bacillus_lentus, ),
6944_2_2	Bacillaceae_A_2_2	Bacillaceae_regroupe (Bacillus_circulans, ),	Bacillus (Bacillaceae, and_resistance, Bacillus_circulans, hot_spring, Rhizobium_sp., Drentse_grassland, pasture_soil, Bacillus_foraminis, soil_clone, microarray_level, Bacillus_sp., Microorganisms_deep, Bacillus_bataviensis, studies_on, Representation_heterotrophic, Microbial_responsive, Colonization_overlaying, Bacillus_drentensis, ),	Bacillus (Bacillaceae, bacterium_L200B.158, Bacillaceae_bacterium, Bacillus_circulans, uncultured_bacterium, uncultured_soil, Rhizobium_sp., uncultured_Bacillaceae, uncultured_Bacillus, Bacillus_foraminis, Bacillus_drentensis, Bacillus_sp., Bacillus_bataviensis, bacterium_L194WBS.88, bacterium_L194WBS.183, ),
6944_2_3	Bacillaceae_A_2_3	Bacillaceae_regroupe (Bacillus_cereus, ),	Bacillus (Bacillaceae, Lysinibacillus_fusiformis, Bacillus_thuringiensis, Preterm_birth, Bacillus_serovar, Bacillus_pseudomycoides, desert_plant, Bacillus_cereus, Microbial_Eucalyptus, Bacillus_sp., Bacillus_coagulans, heterotrophic_nitrifying, Biodiversity_mineral-solubilizing, Electroactivity_biofilms, Bacillus_anthracis, Brevibacillus_brevis, Bacillus_subtilis, ),	uncultured (Acidobacteriaceae, uncultured_bacterium, ), Bacillussp.210 (Bacillus, 62_, 32_, 40_, 24_, ), Lactococcus (Streptococcaceae, uncultured_bacterium, ), Exiguobacterium (FamilyXIIIncertaeSedis, uncultured_bacterium, ), Bacillussp.M (Bacillus, 43_, ), Staphylococcus (Staphylococcaceae, uncultured_Bacillus, uncultured_Staphylococcus, ), 9 (W, 10_, ), Bacillus (Bacillaceae, uncultured_Geobac…
6944_2_4	Bacillaceae_A_2_4	Bacillaceae_regroupe (Bacillus_flexus, ),	Bacillus (Bacillaceae, Bacillus_flexus, Bacillus_thuringiensis, Bacillus_megaterium, Microbial_Burden, Bacillus_pumilus, Bacillus_sp., and_biogeochemical, Geobacillus_stearothermophilus, Cotton_Rhizosphere, water_East-China, ),	Bacillussp.SRC (Bacillus, DSF1_, DSF3_, DSF5_, ), Lysinibacillus (Planococcaceae, Bacillus_flexus, ), Bacillus (Bacillaceae, uncultured_Bacillus, Bacillus_flexus, Bacillus_thuringiensis, Bacillus_sp., Bacillus_megaterium, Bacillus_pumilus, Bacillus_licheniformis, ),
6944_2_5	Bacillaceae_A_2_5	Bacillaceae_regroupe (Bacillus_coagulans, ),	Bacillus (Bacillaceae, Bacillus_sp., Microbiological_Assessment, hot_synthetic, Bacillus_badius, Bacillus_coagulans, Topographical_and, Engineered_heat, ),	Bacillus (Bacillaceae, uncultured_compost, uncultured_bacterium, Bacillus_badius, Bacillus_coagulans, ),
6944_2_6	Bacillaceae_A_2_6			Lysinibacillus (Planococcaceae, uncultured_Bacillus, ),
6944_2_7	Bacillaceae_A_2_7	Bacillaceae_regroupe (Bacillus_sphaericus, ),	Lysinibacillus (Planococcaceae, Bacillus_sphaericus, Bacillus_sp., Lysinibacillus_sphaericus, Lysinibacillus_sp., ),	Solibacillus (Planococcaceae, uncultured_Lysinibacillus, ), Lysinibacillus (Planococcaceae, uncultured_Bacillus, Bacillus_sp., Lysinibacillus_sphaericus, ), Lysinibacillussp.210 (Lysinibacillus, 61_, 37_, ),
6944_2_8	Bacillaceae_A_2_8	Bacillaceae_regroupe (Bacillus_pumilus, ),	Bacillus (Bacillaceae, Microbiomic_intestine, Accessing_enzymatic, Bacillus_safensis, Microbial_Burden, Bacillus_sp., Bacillus_altitudinis, Okapi_feces, Microbial_structure, Topographical_and, soil_industrial, biology_and, Bacillus_pumilus, soil_rhizosphere, Enrichment_and, Bacillus_subtilis, Identification_unculturable, Bacillus_aerophilus, ),	Alkalibacillus (Bacillaceae, Bacillus_sp., ), Bacillussp.enrichmentculturecloneCBMAI (Bacillus, 975_, 644_, ), Roseiflexus (Chloroflexaceae, uncultured_soil, ), Bacillussp.TA011 (Bacillus, 1_, ), MOB164 (Lactobacillales, uncul_tured, ), Anoxybacillus (Bacillaceae, Bacillus_sp., ), Bacillus (Bacillaceae, bacterium_1-gw3-7, bacterium_9-gw3-9, uncultured_bacterium, Bacillus_safensis, bacterium_8-gw3…
6944_2_9	Bacillaceae_A_2_9	Bacillaceae_regroupe (Bacillus_megaterium, ),	Bacillus (Bacillaceae, Microbial_contents, Bacillus_megaterium, Halobacillus_sp., and_Structural, Bacillus_sp., Effects_Geographic, -DGGE_and, Biodiversity_mineral-solubilizing, Electroactivity_biofilms, Bacillus_flexus, unculturable_unpolluted, Bacillus_horikoshii, Microbial_responsive, Topographical_and, Bacillus_pumilus, Nodulation_and, Impact_organic, Bacillus_subtilis, Pasteurella_pneumotrop…	Halobacillus (Bacillaceae, Halobacillus_sp., ), IncertaeSedis (FamilyXIIIncertaeSedis, uncultured_bacterium, ), Bacillussp.210 (Bacillus, 55_, 27_, 23_, 1_, 20_, ), VAN12 (Bacilli, Bacillus_sp., ), Pedomicrobium (Hyphomicrobiaceae, uncultured_bacterium, ), Bacillussp.M (Bacillus, 18_, ), Bacillus (Bacillaceae, bacterium_K22A, uncultured_bacterium, bacterium_#WM-B20, uncultured_soil, Bacillus_mega…
6944_2_10	Bacillaceae_A_2_10	Bacillaceae_regroupe (Bacillus_subtilis, ),	Bacillus (Bacillaceae, Staphylococcus_felis, soil_near, Bacillus_sp., Research_on, Pakistan_coastline, Bacillus_atrophaeus, Hydrocarbon_degraders, Bacillus_axarquiensis, Bacillus_amyloliquefaciens, Endophytic_Taxus, prokaryotic_sediment, Bacillus_subsp., Bacillus_mojavensis, Clones_microbial, species_richness, Bacillus_subtilis, Bacillus_licheniformis, Bacillus_vallismortis, ),	Paenibacillus (Paenibacillaceae, uncultured_bacterium, ), Bacillussp.FIA02 (Bacillus, 2_, ), Bacillus (Bacillaceae, Bacillus_axarquiensis, Bacillus_amyloliquefaciens, uncultured_bacterium, Bacillus_tequilensis, Bacillus_mojavensis, Geobacillus_sp., Bacillus_pumilus, uncultured_Bacillus, Bacillus_subtilis, Bacillus_sp., [Brevibacterium]_frigoritolerans, Paenibacillus_mucilaginosus, Bacillus_vallis…
6944_3_1	Bacillaceae_A_3_1	Bacillaceae_regroupe (B.badius_(ATCC, ),	Bacillus (Bacillaceae, Bacillus_sp., Bacillus_badius, structure_receiving, ),	Bacillus (Bacillaceae, uncultured_Bacillus, Bacillus_sp., Bacillus_badius, ),
6944_3_2	Bacillaceae_A_3_2
6944_3_3	Bacillaceae_A_3_3
6944_3_4	Bacillaceae_A_3_4
6944_3_5	Bacillaceae_A_3_5
6944_3_6	Bacillaceae_A_3_6
6944_3_7	Bacillaceae_A_3_7
6944_3_8	Bacillaceae_A_3_8
6944_3_9	Bacillaceae_A_3_9
6944_3_10	Bacillaceae_A_3_10
6944_3_11	Bacillaceae_A_3_11		Bacillus (Bacillaceae, microarray_level, Bacillus_sp., ),	Bacillus (Bacillaceae, uncultured_bacterium, Bacillus_sp., ),
6944_3_12	Bacillaceae_A_3_12
6944_3_13	Bacillaceae_A_3_13			Bacillus (Bacillaceae, uncultured_bacterium, ),
6944_3_14	Bacillaceae_A_3_14
6944_3_15	Bacillaceae_A_3_15
6944_3_16	Bacillaceae_A_3_16
6944_3_17	Bacillaceae_A_3_17		Bacillus (Bacillaceae, Bacillus_sp., ),	Bacillus (Bacillaceae, Bacillus_sp., ),
6944_3_18	Bacillaceae_A_3_18	Bacillaceae_regroupe (Bacillus_cereus, ),	Bacillus (Bacillaceae, Lysinibacillus_fusiformis, Bacillus_thuringiensis, Bacillus_anthracis, Bacillus_pseudomycoides, desert_plant, Bacillus_mycoides, Bacillus_weihenstephanensis, Bacillus_cereus, Microbial_Eucalyptus, Brevibacillus_brevis, Bacillus_subtilis, Bacillus_sp., rhizosphere_soil, Bacillus_coagulans, Influence_enhanced, heterotrophic_nitrifying, Biodiversity_mineral-solubilizing, ),	uncultured (Acidobacteriaceae, uncultured_bacterium, ), Bacillussp.210 (Bacillus, 62_, 35_, 38_, ), Exiguobacterium (FamilyXIIIncertaeSedis, uncultured_Exiguobacterium, uncultured_bacterium, ), Planomicrobium (Planococcaceae, uncultured_bacterium, ), Staphylococcus (Staphylococcaceae, uncultured_Staphylococcus, ), 9 (W, 10_, ), Bacillus (Bacillaceae, Bacillus_thuringiensis, uncultured_bacterium, …
6944_3_19	Bacillaceae_A_3_19	Bacillaceae_regroupe (Bacillus_flexus, Bacillus_megaterium, ),	Bacillus (Bacillaceae, Bacillus_megaterium, Halobacillus_sp., and_Structural, Bacillus_sp., Effects_Geographic, -DGGE_and, Cotton_Rhizosphere, Biodiversity_mineral-solubilizing, Electroactivity_biofilms, Bacillus_flexus, unculturable_unpolluted, Bacillus_horikoshii, Topographical_and, Bacillus_pumilus, Nodulation_and, Impact_organic, Pasteurella_pneumotropica, Bacillus_subtilis, Geobacillus_stear…	Halobacillus (Bacillaceae, Halobacillus_sp., ), IncertaeSedis (FamilyXIIIncertaeSedis, uncultured_bacterium, ), Bacillussp.210 (Bacillus, 55_, 27_, 23_, 1_, 20_, ), Bacillussp.SRC (Bacillus, DSF1_, DSF3_, DSF5_, ), VAN12 (Bacilli, Bacillus_sp., ), Pedomicrobium (Hyphomicrobiaceae, uncultured_bacterium, ), Bacillus (Bacillaceae, Bacillus_flexus, uncultured_bacterium, Bacillaceae_bacterium, bacteri…
6944_3_20	Bacillaceae_A_3_20
6944_3_21	Bacillaceae_A_3_21
6944_3_22	Bacillaceae_A_3_22
6944_3_23	Bacillaceae_A_3_23
6944_3_24	Bacillaceae_A_3_24
6944_3_25	Bacillaceae_A_3_25
6944_3_26	Bacillaceae_A_3_26
6944_3_27	Bacillaceae_A_3_27		Bacillus (Bacillaceae, Bacillus_sp., Microbiological_Assessment, hot_synthetic, Bacillus_horikoshii, Bacillus_coagulans, Engineered_heat, ),	Lysinibacillus (Planococcaceae, uncultured_compost, ), Bacillus (Bacillaceae, uncultured_compost, uncultured_bacterium, Bacillus_sp., Bacillus_horikoshii, Bacillus_coagulans, ),
6944_3_28	Bacillaceae_A_3_28	Bacillaceae_regroupe (Bacillus_sphaericus, ),	Lysinibacillus (Planococcaceae, dissimilatory_Fe(III), Lysinibacillus_fusiformis, Bacillus_sphaericus, profile_human, predatory_Poecilus, Lake_Wai'ele'ele, Lysinibacillus_sphaericus, USA:_New, zebrafish_digestive, Bacillus_fusiformis, Bacillus_macroides, Bacillus_sp., Production_purification, Lysinibacillus_sp., ),	Planococcaceae (Bacillales, u_ncultured, ), Lysinibacillus (Planococcaceae, Lysinibacillus_fusiformis, uncultured_bacterium, uncultured_soil, iron-reducing_enrichment, Lysinibacillus_sphaericus, Lysinibacillus_xylanilyticus, uncultured_Bacillus, Bacillus_macroides, Bacillus_sp., Lysinibacillus_sp., ), Bacillussp.9C (Lysinibacillus, 9_, 10_, ), Lysinibacillussp.210 (Lysinibacillus, 61_, 22_, 37_, …
6944_3_29	Bacillaceae_A_3_29
6944_3_30	Bacillaceae_A_3_30
6944_3_31	Bacillaceae_A_3_31
6944_3_32	Bacillaceae_A_3_32		Bacillus (Bacillaceae, Bacillus_sp., ),
6944_3_33	Bacillaceae_A_3_33
6944_3_34	Bacillaceae_A_3_34		Bacillus (Bacillaceae, Bacillus_amyloliquefaciens, ),	Bacillus (Bacillaceae, Bacillus_amyloliquefaciens, ),
6944_4_1	Bacillaceae_A_4_1	Bacillaceae_regroupe (B.badius_(ATCC, ),	Bacillus (Bacillaceae, Bacillus_sp., Bacillus_badius, structure_receiving, ),	Exiguobacterium (FamilyXIIIncertaeSedis, uncultured_Bacillus, ), Bacillus (Bacillaceae, uncultured_Bacillus, Bacillus_sp., Bacillus_badius, Bacillus_lentus, ),
6944_4_2	Bacillaceae_A_4_2	Bacillaceae_regroupe (Bacillus_flexus, Bacillus_circulans, Bacillus_megaterium, ),	Bacillus (Bacillaceae, Bacillus_thuringiensis, Bacillus_circulans, Bacillus_megaterium, Microbial_Burden, African_elephant, microarray_level, structure_(Citrullus, Geographical_Variation, Bacillus_sp., and_biogeochemical, Effects_Geographic, Microorganisms_deep, Cotton_Rhizosphere, studies_on, FD_oil-contaminated, Soil_Mycoremediation, Electroactivity_biofilms, Bacillus_flexus, Representation_het…	uncultured (Bacillaceae, uncultured_compost, uncultured_Bacillaceae, ), IncertaeSedis (FamilyXIIIncertaeSedis, uncultured_bacterium, ), Bacillussp.210 (Bacillus, 27_, ), Bacillussp.SRC (Bacillus, DSF1_, DSF16_, DSF3_, DSF5_, ), VAN12 (Bacilli, Bacillus_sp., ), Lysinibacillus (Planococcaceae, Bacillus_flexus, ), Sporosarcina (Planococcaceae, uncultured_bacterium, ), Bacillaceae (Bacillales, Bacil_…
6944_4_3	Bacillaceae_A_4_3	Bacillaceae_regroupe (Bacillus_cereus, ),	Bacillus (Bacillaceae, Lysinibacillus_fusiformis, Bacillus_thuringiensis, Preterm_birth, Bacillus_serovar, Bacillus_pseudomycoides, desert_plant, Bacillus_cereus, Microbial_Eucalyptus, Bacillus_sp., Bacillus_coagulans, heterotrophic_nitrifying, Electroactivity_biofilms, Bacillus_anthracis, Bacillus_mycoides, Bacillus_weihenstephanensis, Brevibacillus_brevis, Bacillus_subtilis, ),	Bacillussp.210 (Bacillus, 62_, 32_, 40_, 24_, 38_, ), Bacillussp.M (Bacillus, 43_, ), Staphylococcus (Staphylococcaceae, uncultured_Bacillus, ), Bacillus (Bacillaceae, uncultured_bacterium, Bacillus_thuringiensis, Bacillus_pseudomycoides, Bacillus_cereus, Bacillus_sp., Bacillus_marcorestinctum, bacterium_EB24, uncultured_Geobacillus, Bacillus_anthracis, Bacillus_weihenstephanensis, Bacillus_mycoi…
6944_4_4	Bacillaceae_A_4_4
6944_4_5	Bacillaceae_A_4_5		Geobacillus (Bacillaceae, degraded_cellulose, Geobacillus_pallidus, Ecological_Role, Bacillus_sp., Geobacillus_sp., Polyphasic_description, ), Bacillus (Bacillaceae, Bacillus_sp., hot_synthetic, Bacillus_coagulans, Topographical_and, Engineered_heat, ),	Geobacillus (Bacillaceae, Aeribacillus_pallidus, uncultured_Bacillus, Geobacillus_pallidus, Bacillus_sp., Geobacillus_sp., ), Bacillus (Bacillaceae, uncultured_compost, uncultured_bacterium, Bacillus_coagulans, ), Brevibacillus (Paenibacillaceae, uncultured_bacterium, ),
6944_4_6	Bacillaceae_A_4_6
6944_4_7	Bacillaceae_A_4_7
6944_4_8	Bacillaceae_A_4_8	Bacillaceae_regroupe (Bacillus_sphaericus, ),	Lysinibacillus (Planococcaceae, Acetobacter_pasteurianus, Lysinibacillus_fusiformis, Bacillus_sp., Acetobacter_estunensis, Lysinibacillus_sphaericus, antibiotic-active_brown, Lysinibacillus_sp., ), Bacillus (Bacillaceae, Identification_unculturable, ),	uncultured (Planococcaceae, uncultured_bacterium, Bacillus_sp., ), IncertaeSedis (FamilyXIIIncertaeSedis, uncultured_Bacillus, uncultured_bacterium, Bacillus_sp., Bacillus_decisifrondis, ), Planococcaceae (Bacillales, un_cultured, ), Solibacillus (Planococcaceae, Lysinibacillus_fusiformis, uncultured_bacterium, uncultured_Lysinibacillus, Lysinibacillus_sphaericus, ), Lysinibacillus (Planococcacea…
6944_4_9	Bacillaceae_A_4_9	Bacillaceae_regroupe (Bacillus_pumilus, ),	Bacillus (Bacillaceae, Accessing_enzymatic, Bacillus_safensis, Microbial_Burden, effects_temperature, Prokaryotic_structure, Bacillus_halmapalus, occupant_source, Bacillus_sp., Bacillus_cohnii, Okapi_feces, isolate_B296Ydz-dsB296Ydz-ds, Bacillus_horikoshii, Genetic_inventory, Topographical_and, soil_industrial, Aerobic_Facultative, soil_rhizosphere, Bacillus_pumilus, Enrichment_and, Bacillus_sp, …	Bacillussp.210 (Bacillus, 65_, 68_, ), Oceanobacillus (Bacillaceae, uncultured_compost, uncultured_bacterium, uncultured_Firmicutes, ), Bacillussp.enrichmentculturecloneCBMAI (Bacillus, 975_, 644_, ), Bacillussp.M (Bacillus, 34_, ), Anoxybacillus (Bacillaceae, Bacillus_sp., ), Bacillus (Bacillaceae, bacterium_9-gw3-9, uncultured_bacterium, Bacillus_safensis, groundwater_biofilm, Falsibacillus_pal…
6944_4_10	Bacillaceae_A_4_10	Bacillaceae_regroupe (Bacillus_subtilis, ),	Bacillus (Bacillaceae, Degradation_acetochlor, Pseudoalteromonas_sp., Bacillus_carboniphilus, soil_near, and_Structural, Bacillus_baekryungensis, Bacillus_sp., Research_on, Bacillus_aquimaris, microbiota_human, Biodiversity_mineral-solubilizing, Pakistan_coastline, Hydrocarbon_degraders, Bacillus_pseudalcaliphilus, Endophytic_Taxus, prokaryotic_sediment, Bacillus_acidicola, Bacillus_subsp., Bacil…	Bacillussp.enrichmentculturecloneCAL60 (Bacillus, 14_, ), IncertaeSedis (FamilyXIIIncertaeSedis, uncultured_Bacillus, ), Gracilibacillus (Bacillaceae, Gracilibacillus_dipsosauri, Gracilibacillus_saliphilus, ), Saccharococcus (Bacillaceae, Saccharococcus_thermophilus, ), Bacillussp.M71 (Bacillus, D92x_, ), Staphylococcus (Staphylococcaceae, uncultured_Bacillus, uncultured_bacterium, ), Staphylococ…
6944_5_1	Bacillaceae_A_5_1	Bacillaceae_regroupe (B.badius_(ATCC, ),	Bacillus (Bacillaceae, Bacillus_sp., Bacillus_badius, structure_receiving, ),	Bacillus (Bacillaceae, uncultured_Bacillus, Bacillus_sp., Bacillus_badius, Bacillus_lentus, ),
6944_5_2	Bacillaceae_A_5_2	Bacillaceae_regroupe (Bacillus_circulans, ),	Natronobacillus (Bacillaceae, Amphibacillus_sp., ), Rummeliibacillus (Planococcaceae, Bacillus_anthracis, ), Solibacillus (Planococcaceae, Identification_unculturable, ), Bacillus (Bacillaceae, pink_microbial, Bacillus_circulans, Amazon_soil, Bacillus_niacini, Bacillus_aeris, Bacillus_pocheonensis, Drentse_grassland, African_elephant, microarray_level, soil_clone, Microorganisms_deep, Bacillus_ba…	Amphibacillus (Bacillaceae, Amphibacillus_jilinensis, ), Kurthia (Planococcaceae, Bacillus_anthracis, ), Bacillussp.210 (Bacillus, 63_, 54_, ), CandidatedivisionTM7 (Bacteria, uncultured_bacterium, ), Solibacillus (Planococcaceae, uncultured_Bacillus, ), Bacillussp.BM-11 (Bacillus, 0_, ), Bacillussp.M71 (Bacillus, D87_, ), Bacillussp.M (Bacillus, 35_, 48_, ), Planomicrobium (Planococcaceae, uncul…
6944_5_3	Bacillaceae_A_5_3	Bacillaceae_regroupe (Bacillus_cereus, ),	Bacillus (Bacillaceae, Lysinibacillus_fusiformis, Bacillus_thuringiensis, Bacillus_anthracis, Preterm_birth, Bacillus_serovar, Bacillus_pseudomycoides, desert_plant, Bacillus_cereus, Bacillus_mycoides, Microbial_Eucalyptus, Brevibacillus_brevis, Bacillus_subtilis, Bacillus_sp., Bacillus_coagulans, heterotrophic_nitrifying, ),	uncultured (Acidobacteriaceae, uncultured_bacterium, ), Bacillussp.210 (Bacillus, 62_, 35_, 40_, 24_, 38_, ), Lactococcus (Streptococcaceae, uncultured_bacterium, ), Exiguobacterium (FamilyXIIIncertaeSedis, uncultured_bacterium, ), Bacillussp.M (Bacillus, 43_, ), Staphylococcus (Staphylococcaceae, uncultured_Staphylococcus, ), 9 (W, 10_, ), Bacillus (Bacillaceae, uncultured_Geobacillus, Bacillus_…
6944_5_4	Bacillaceae_A_5_4	Bacillaceae_regroupe (Bacillus_flexus, ),	Staphylococcus (Staphylococcaceae, Microbiomic_intestine, Matriptase-deficient_mice, Staphylococcus_subsp., Chicken_intestinal, Topographical_and, Staphylococcus_saprophyticus, Gut_microbiota, str._daSW.24, Staphylococcus_sp., ), Bacillus (Bacillaceae, Bacillus_flexus, Bacillus_thuringiensis, rhizosphere_pioneer, Bacillus_herbersteinensis, Bacillus_niabensis, Topographical_and, Bacillus_pumilus, …	Bacillussp.SRC (Bacillus, DSF3_, DSF5_, ), Weissella (Leuconostocaceae, uncultured_bacterium, ), Aerococcus (Aerococcaceae, uncultured_bacterium, ), Staphylococcus (Staphylococcaceae, Staphylococcus_saprophyticus, uncultured_bacterium, Staphylococcus_xylosus, Staphylococcus_sp., ), Bacillus (Bacillaceae, Bacillus_flexus, uncultured_bacterium, uncultured_Firmicutes, Bacillus_niabensis, uncultured_…
6944_5_5	Bacillaceae_A_5_5	Bacillaceae_regroupe (Bacillus_coagulans, ),	Bacillus (Bacillaceae, Bacillus_coagulans, Bacillus_badius, ),	Bacillus (Bacillaceae, uncultured_compost, Bacillus_coagulans, Bacillus_badius, ),
6944_5_6	Bacillaceae_A_5_6	Bacillaceae_regroupe (Bacillus_sphaericus, ),	Lysinibacillus (Planococcaceae, Bacillus_sphaericus, Bacillus_sp., Lysinibacillus_sphaericus, ),	Lysinibacillus (Planococcaceae, Bacillus_sp., Lysinibacillus_sphaericus, ),
6944_5_7	Bacillaceae_A_5_7	Bacillaceae_regroupe (Bacillus_pumilus, ),	Bacillus (Bacillaceae, Microbiomic_intestine, Accessing_enzymatic, Bacillus_safensis, Microbial_Burden, Bacillus_sp., Bacillus_altitudinis, Okapi_feces, Microbial_structure, Topographical_and, soil_industrial, biology_and, Bacillus_pumilus, soil_rhizosphere, Enrichment_and, Bacillus_subtilis, Bacillus_aerophilus, Identification_unculturable, ),	Alkalibacillus (Bacillaceae, Bacillus_sp., ), Bacillussp.enrichmentculturecloneCBMAI (Bacillus, 975_, 644_, ), Roseiflexus (Chloroflexaceae, uncultured_soil, ), Bacillussp.TA011 (Bacillus, 1_, ), MOB164 (Lactobacillales, uncul_tured, ), Anoxybacillus (Bacillaceae, Bacillus_sp., ), Bacillus (Bacillaceae, bacterium_1-gw3-7, bacterium_9-gw3-9, uncultured_bacterium, Bacillus_safensis, bacterium_8-gw2…
6944_5_8	Bacillaceae_A_5_8	Bacillaceae_regroupe (Bacillus_megaterium, ),	Bacillus (Bacillaceae, Bacillus_megaterium, ),	Bacillus (Bacillaceae, Bacillus_megaterium, ),
6944_5_9	Bacillaceae_A_5_9	Bacillaceae_regroupe (Bacillus_subtilis, ),	Bacillus (Bacillaceae, Hydrocarbon_degraders, Bacillus_velezensis, Streptomyces_indiaensis, Bacillus_amyloliquefaciens, Endophytic_Taxus, prokaryotic_sediment, Bacillus_subsp., soil_near, Bacillus_subtilis, Bacillus_sp., Research_on, Bacillus_vallismortis, Bacillus_licheniformis, ),	Paenibacillus (Paenibacillaceae, uncultured_bacterium, ), Bacillus (Bacillaceae, uncultured_bacterium, Geobacillus_sp., Staphylococcus_simulans, Bacillus_sp., bacterium_8-gw1-10, Paenibacillus_mucilaginosus, Bacillus_velezensis, Bacillus_amyloliquefaciens, bacterium_BTEP20, Enterococcus_sp., bacterium_I1-0-5, Bacillus_tequilensis, Bacillus_siamensis, Bacillus_methylotrophicus, Streptomyces_sp., B…
6945_1_1	Bacillaceae_B_1_1	Bacillaceae_regroupe (Paenibacillus_durus, Paenibacillus_lautus, ),	Paenibacillus (Paenibacillaceae, Microbiomic_intestine, Paenibacillus_assamensis, Paenibacillus_kribbensis, Paenibacillus_daejeonensis, Paenibacillus_polymyxa, Paenibacillus_subsp., Paenibacillus_azoreducens, Paenibacillus_agaridevorans, Biodiversity_mineral-solubilizing, Paenibacillus_illinoisensis, Microbial_Capability, and_physiological, Microbial_responsive, Paenibacillus_ginsengisoli, cellul…	uncultured (Paenibacillaceae, uncultured_bacterium, ), Sarcina (Clostridiaceae, uncultured_bacterium, ), bacteriumenrichmentculturecloneheteroB15 (Paenibacillus, 4W_, ), Paenibacillus (Paenibacillaceae, Bacillus_circulans, uncultured_bacterium, Exiguobacterium_sp., Paenibacillus_durus, Paenibacillus_favisporus, Paenibacillus_kribbensis, Paenibacillus_polymyxa, Paenibacillus_agaridevorans, Paeniba…
6945_1_2	Bacillaceae_B_1_2	Bacillaceae_regroupe (Brevibacillus_brevis, ),	Brevibacillus (Paenibacillaceae, isolate_HWB3HWB3, Brevibacillus_parabrevis, profile_human, lubricant-contaminated_soil, Brevibacillus_thermoruber, Brevibacillus_formosus, digester_anaerobic, deep-sea_clone, Brevibacillus_levickii, Ochrobactrum_sp., Brevibacillus_invocatus, Brevibacterium_sp., Bacillus_sp., Brevibacillus_agri, Brevibacillus_reuszeri, Fingerprinting_aggregates, Brevibacillus_limno…	Brevibacillus (Paenibacillaceae, Bacillus_thuringiensis, Brevibacillus_parabrevis, uncultured_bacterium, uncultured_soil, Brevibacillus_formosus, Brevibacillus_thermoruber, Brevibacillus_levickii, Brevibacillus_fluminis, Brevibacillus_panacihumi, Brevibacterium_sp., Bacillus_sp., Brevibacillus_agri, Brevibacillus_reuszeri, uncultured_low, uncultured_Brevibacillus, Brevibacillus_limnophilus, Brevi…
6945_1_3	Bacillaceae_B_1_3	Bacillaceae_regroupe (Bacillus_halodurans, ),	Bacillus (Bacillaceae, Bacillus_sp., Bacillus_halodurans, Bacillus_okuhidensis, ),	Bacillus (Bacillaceae, Bacillus_sp., Bacillus_halodurans, Bacillus_okuhidensis, ),
6945_1_4	Bacillaceae_B_1_4
6945_2_1	Bacillaceae_B_2_1
6945_2_2	Bacillaceae_B_2_2
6945_2_3	Bacillaceae_B_2_3		Paenibacillus (Paenibacillaceae, Paenibacillus_durus, ),	Paenibacillus (Paenibacillaceae, Paenibacillus_durus, ),
6945_2_4	Bacillaceae_B_2_4	Bacillaceae_regroupe (Brevibacillus_brevis, ),	Amycolatopsis (Pseudonocardiaceae, Amycolatopsis_sp., ), Brevibacillus (Paenibacillaceae, Brevibacillus_brevis, Paenibacillus_sp., Brevibacillus_choshinensis, profile_human, Brevibacillus_formosus, Brevibacillus_sp., ),	Amycolatopsis (Pseudonocardiaceae, Amycolatopsis_sp., ), Brevibacillus (Paenibacillaceae, Paenibacillus_sp., Brevibacillus_brevis, uncultured_bacterium, Brevibacillus_choshinensis, Brevibacillus_formosus, Brevibacillus_sp., ),
6945_2_5	Bacillaceae_B_2_5	Bacillaceae_regroupe (Paenibacillus_lautus, ),	Paenibacillus (Paenibacillaceae, Paenibacillus_sp., Paenibacillus_lautus, ),	Paenibacillus (Paenibacillaceae, Paenibacillus_sp., Paenibacillus_amylolyticus, Paenibacillus_lautus, ),
6945_2_6	Bacillaceae_B_2_6	Bacillaceae_regroupe (Bacillus_halodurans, ),	Bacillus (Bacillaceae, Bacillus_species, Bacillus_sp., Bacillus_halodurans, Abundance_and, Bacillus_clausii, Bacillus_okuhidensis, ),	Bacillus (Bacillaceae, Bacillaceae_bacterium, Bacillus_sp., Bacillus_halodurans, Bacillus_okuhidensis, Bacillus_clausii, ),
6945_2_7	Bacillaceae_B_2_7
6945_3_1	Bacillaceae_B_3_1	Bacillaceae_regroupe (Paenibacillus_durus, ),	Paenibacillus (Paenibacillaceae, Paenibacillus_durus, Paenibacillus_terrae, Paenibacillus_daejeonensis, Paenibacillus_polymyxa, Paenibacillus_forsythia, soybean_rhizosphere, glacial_ice, Paenibacillus_zushiensis, Paenibacillus_brasilensis, Paenibacillus_peoriae, Panicum_virgatum, Portuguese_dry, recovered_Xidatan, Topographical_and, Paenibacillus_sp., Bacillus_subtilis, Paenibacillus_fujiensis, P…	Paenibacillus (Paenibacillaceae, uncultured_bacterium, uncultured_Paenibacillus, Paenibacillus_durus, Paenibacillus_terrae, Paenibacillus_forsythiae, Paenibacillus_polymyxa, Paenibacillus_sp., Bacillus_subtilis, Bacillus_sp., Paenibacillus_brasilensis, bacterium_Te79A, Paenibacillus_fujiensis, Paenibacillus_jamilae, Paenibacillus_peoriae, ),
6945_3_2	Bacillaceae_B_3_2	Bacillaceae_regroupe (Brevibacillus_brevis, ),	Halolactibacillus (Bacillaceae, Halolactibacillus_halophilus, ), Geobacillus (Bacillaceae, Minor_changes, ), Thalassobacillus (Bacillaceae, Thalassobacillus_sp., ), Anoxybacillus (Bacillaceae, Anoxybacillus_sp., ), Bacillus (Bacillaceae, Plastic_degrader, Bacillus_circulans, Bacillus_thermoamylovorans, Bacillus_sp., profile_human, Microbial_Capability, Production_purification, Topographical_and, …	uncultured (Bacillaceae, uncultured_compost, ), Halolactibacillus (Bacillaceae, Halolactibacillus_halophilus, ), Caldalkalibacillus (Bacillaceae, uncultured_bacterium, Caldalkalibacillus_uzonensis, Bacillus_sp., Caldalkalibacillus_thermarum, ), Geobacillus (Bacillaceae, Thermobacillus_sp., ), Thalassobacillus (Bacillaceae, Thalassobacillus_sp., ), Anoxybacillus (Bacillaceae, uncultured_bacterium,…
6945_3_3	Bacillaceae_B_3_3	Bacillaceae_regroupe (Paenibacillus_lautus, ),	Paenibacillus (Paenibacillaceae, Intestinal_microbiota, Paenibacillus_sp., Paenibacillus_lautus, Paenibacillus_ginsengagri, Soil_Mycoremediation, Geobacillus_sp., ),	Paenibacillus (Paenibacillaceae, Paenibacillus_lactis, Paenibacillus_sp., uncultured_bacterium, Paenibacillus_amylolyticus, Paenibacillus_lautus, uncultured_Paenibacillaceae, Geobacillus_sp., ),
6945_3_4	Bacillaceae_B_3_4	Bacillaceae_regroupe (Bacillus_halodurans, ),	Halobacillus (Bacillaceae, Halotolerant_aerobic, Halobacillus_sp., ), Anaerobacillus (Bacillaceae, Microorganism_Xiarinur, ), Bacillus (Bacillaceae, Bacillus_species, Bacillus_sp., Bacillus_halodurans, Abundance_and, Bacillus_clausii, Bacillus_okuhidensis, ), Brevibacillus (Paenibacillaceae, Brevibacillus_brevis, Brevibacillus_laterosporus, Brevibacillus_sp., ),	Halobacillus (Bacillaceae, Halobacillus_sp., ), isolate (CL68, 2_, ), Proteiniclasticum (Clostridiaceae, uncultured_bacterium, ), Bacillus (Bacillaceae, Bacillaceae_bacterium, uncultured_bacterium, Bacillus_sp., Bacillus_halodurans, Bacillus_okuhidensis, Bacillus_clausii, ), Brevibacillus (Paenibacillaceae, Brevibacillus_brevis, Brevibacillus_fluminis, Brevibacillus_sp., ),
6945_3_5	Bacillaceae_B_3_5	Bacillaceae_regroupe (Aneurinibacillus_aneurinolyticus, ),	Aneurinibacillus (Paenibacillaceae, Ecological_Role, Aneurinibacillus_sp., Aneurinibacillus_danicus, Aneurinibacillus_migulanus, Aneurinibacillus_aneurinilyticus, Bacillus_acidovorans, ),	Aneurinibacillus (Paenibacillaceae, uncultured_compost, Aneurinibacillus_danicus, Aneurinibacillus_aneurinilyticus, Aneurinibacillus_migulanus, uncultured_Bacilli, Bacillus_acidovorans, ),
6945_4_1	Bacillaceae_B_4_1	Bacillaceae_regroupe (Paenibacillus_durus, ),	Paenibacillus (Paenibacillaceae, Paenibacillus_sp., Paenibacillus_durus, Paenibacillus_fujiensis, Paenibacillus_forsythia, Paenibacillus_zanthoxylum, Paenibacillus_sabina, ),	Paenibacillus (Paenibacillaceae, Paenibacillus_sp., Paenibacillus_durus, Paenibacillus_sabinae, Paenibacillus_forsythiae, Paenibacillus_fujiensis, Paenibacillus_zanthoxyli, ),
6945_4_2	Bacillaceae_B_4_2
6945_4_3	Bacillaceae_B_4_3
6945_4_4	Bacillaceae_B_4_4
6945_4_5	Bacillaceae_B_4_5
6945_4_6	Bacillaceae_B_4_6
6945_4_7	Bacillaceae_B_4_7
6945_4_8	Bacillaceae_B_4_8
6945_4_9	Bacillaceae_B_4_9
6945_4_10	Bacillaceae_B_4_10		Brevibacillus (Paenibacillaceae, Brevibacillus_thermoruber, ),	Brevibacillus (Paenibacillaceae, uncultured_compost, Brevibacillus_thermoruber, ),
6945_4_11	Bacillaceae_B_4_11
6945_4_12	Bacillaceae_B_4_12		Brevibacillus (Paenibacillaceae, Ecological_Role, Brevibacillus_levickii, ),	Brevibacillus (Paenibacillaceae, uncultured_compost, uncultured_Brevibacillus, Brevibacillus_levickii, ),
6945_4_13	Bacillaceae_B_4_13
6945_4_14	Bacillaceae_B_4_14
6945_4_15	Bacillaceae_B_4_15
6945_4_16	Bacillaceae_B_4_16
6945_4_17	Bacillaceae_B_4_17
6945_4_18	Bacillaceae_B_4_18
6945_4_19	Bacillaceae_B_4_19
6945_4_20	Bacillaceae_B_4_20
6945_4_21	Bacillaceae_B_4_21
6945_4_22	Bacillaceae_B_4_22
6945_4_23	Bacillaceae_B_4_23
6945_4_24	Bacillaceae_B_4_24		Brevibacillus (Paenibacillaceae, deep-sea_clone, Brevibacillus_sp., ),	Brevibacillus (Paenibacillaceae, uncultured_bacterium, Brevibacillus_sp., ),
6945_4_25	Bacillaceae_B_4_25
6945_4_26	Bacillaceae_B_4_26		Paenibacillus (Paenibacillaceae, Microbiomic_intestine, Paenibacillus_lautus, Lake_Wai'ele'ele, Geobacillus_sp., Pseudomonas_sp., Paenibacillus_sp., Paenibacillus_lactis, Intestinal_microbiota, Paenibacillus_campinasensis, Bacillus_vortex, Paenibacillus_borealis, Paenibacillus_glucanolyticus, Paenibacillus_ginsengagri, Soil_Mycoremediation, ),	Paenibacillus (Paenibacillaceae, uncultured_bacterium, uncultured_Paenibacillus, Paenibacillus_lautus, Paenibacillus_vortex, Geobacillus_sp., bacterium_H25, Paenibacillus_lactis, Paenibacillus_sp., Paenibacillus_campinasensis, Pseudomonas_sp., uncultured_compost, Bacillus_sp., Paenibacillus_borealis, Paenibacillus_glucanolyticus, ), Paenibacillussp.KO (Paenibacillus, CM27_, ), Geobacillus (Bacill…
6945_4_27	Bacillaceae_B_4_27	Bacillaceae_regroupe (Bacillus_halodurans, ),	Bacillus (Bacillaceae, Bacillus_species, Bacillus_sp., Bacillus_halodurans, Abundance_and, Bacillus_clausii, ),	Bacillus (Bacillaceae, Bacillaceae_bacterium, Bacillus_sp., Bacillus_halodurans, Bacillus_clausii, ),
6945_4_28	Bacillaceae_B_4_28	Bacillaceae_regroupe (Aneurinibacillus_aneurinolyticus, ),	Aneurinibacillus (Paenibacillaceae, Aneurinibacillus_sp., Aneurinibacillus_migulanus, Aneurinibacillus_aneurinilyticus, Bacillus_acidovorans, ),	Aneurinibacillus (Paenibacillaceae, Aneurinibacillus_aneurinilyticus, Aneurinibacillus_migulanus, Bacillus_acidovorans, ),
6945_5_1	Bacillaceae_B_5_1	Bacillaceae_regroupe (Paenibacillus_durus, ),	Paenibacillus (Paenibacillaceae, Paenibacillus_durus, ),	Paenibacillus (Paenibacillaceae, Paenibacillus_durus, ),
6945_5_2	Bacillaceae_B_5_2
6945_5_3	Bacillaceae_B_5_3
6945_5_4	Bacillaceae_B_5_4
6945_5_5	Bacillaceae_B_5_5
6945_5_6	Bacillaceae_B_5_6
6945_5_7	Bacillaceae_B_5_7
6945_5_8	Bacillaceae_B_5_8
6945_5_9	Bacillaceae_B_5_9
6945_5_10	Bacillaceae_B_5_10
6945_5_11	Bacillaceae_B_5_11
6945_5_12	Bacillaceae_B_5_12
6945_5_13	Bacillaceae_B_5_13
6945_5_14	Bacillaceae_B_5_14	Bacillaceae_regroupe (Bacillus_halodurans, ),	Pullulanibacillus (Sporolactobacillaceae, Pullulanibacillus_sp., Pullulanibacillus_mentitum, ), Staphylococcus (Staphylococcaceae, Topographical_and, ), Bacillus (Bacillaceae, Structure_Simulated, Paenibacillus_polymyxa, Bacillus_marisflavi, Biological_Haliclona, Bacillus_simplex, African_elephant, Bacillus_oryzae, Bacillus_muralis, Arthrobacter_sp., Abundance_and, isolate_B296Ydz-dsB296Ydz-ds, B…	Bacillussp.210 (Bacillus, 34_, 44_, ), Lysinibacillus (Planococcaceae, uncultured_bacterium, ), DA101soilgroup (Chthoniobacterales, uncultured_bacterium, ), Brevibacteriumsp.210 (Bacillus, 12_, 26_, ), Brevibacteriumsp.M (Bacillus, 15_, 30_, 29_, ), C178B (Bacilli, uncultured_compost, ), S035 (Acidobacteria, uncultured_bacterium, ), Aerococcus (Aerococcaceae, uncultured_bacterium, ), Staphylococc…
6945_5_15	Bacillaceae_B_5_15
6945_5_16	Bacillaceae_B_5_16
6945_5_17	Bacillaceae_B_5_17
6945_5_18	Bacillaceae_B_5_18
6945_5_19	Bacillaceae_B_5_19
6945_5_20	Bacillaceae_B_5_20
6945_5_21	Bacillaceae_B_5_21
6945_5_22	Bacillaceae_B_5_22
6945_5_23	Bacillaceae_B_5_23
6945_5_24	Bacillaceae_B_5_24
6945_5_25	Bacillaceae_B_5_25
6945_5_26	Bacillaceae_B_5_26
6946_1_1	Bacillaceae_regroupe_1_1
6946_1_2	Bacillaceae_regroupe_1_2
6946_1_3	Bacillaceae_regroupe_1_3
6946_1_4	Bacillaceae_regroupe_1_4		Paenibacillus (Paenibacillaceae, Paenibacillus_durus, ),	Paenibacillus (Paenibacillaceae, Paenibacillus_durus, ),
6946_1_5	Bacillaceae_regroupe_1_5	Bacillaceae_regroupe (B.badius_(ATCC, ),	Bacillus (Bacillaceae, Bacillus_sp., Bacillus_badius, structure_receiving, ),	Bacillus (Bacillaceae, uncultured_Bacillus, uncultured_compost, Bacillus_sp., Bacillus_badius, Bacillus_lentus, ),
6946_1_6	Bacillaceae_regroupe_1_6	Bacillaceae_regroupe (Aneurinibacillus_aneurinolyticus, ),	Aneurinibacillus (Paenibacillaceae, Aneurinibacillus_migulanus, Aneurinibacillus_aneurinilyticus, ),	Aneurinibacillus (Paenibacillaceae, Aneurinibacillus_migulanus, Aneurinibacillus_aneurinilyticus, ),
6946_1_7	Bacillaceae_regroupe_1_7	Bacillaceae_regroupe (Bacillus_halodurans, ),	Bacillus (Bacillaceae, Bacillus_sp., Bacillus_halodurans, Bacillus_clausii, Bacillus_okuhidensis, ),	Bacillus (Bacillaceae, Bacillaceae_bacterium, Bacillus_sp., Bacillus_halodurans, Bacillus_okuhidensis, Bacillus_clausii, ),
6946_1_8	Bacillaceae_regroupe_1_8	Bacillaceae_regroupe (Bacillus_circulans, ),	Bacillus (Bacillaceae, and_resistance, Bacillus_circulans, uranium_contaminated, Bacillus_niacini, Drentse_grassland, pasture_soil, soil_clone, microarray_level, Microorganisms_deep, Bacillus_bataviensis, Bacillus_senegalensis, Representation_heterotrophic, energy_crustal, aquatic_lake, recovered_Xidatan, urban_aerosol, Microbial_responsive, Bacillus_soli, Colonization_overlaying, uranium_mill, -…	Bacillussp.210 (Bacillus, 54_, ), Bacillussp.BM-11 (Bacillus, 0_, ), Bacillussp.M (Bacillus, 39_, 35_, 38_, ), AKIW543 (Rubrobacteridae, uncultured_bacterium, ), FamilyXIIIncertaeSedis (Bacillales, uncultured_bacterium, ), Bacillus (Bacillaceae, Bacillus_arbutinivorans, Bacillus_circulans, uncultured_bacterium, Bacillus_niacini, uncultured_soil, bacterium_Ellin505, Bacillus_firmus, Bacillus_viret…
6946_1_9	Bacillaceae_regroupe_1_9	Bacillaceae_regroupe (Bacillus_cereus, ),	Bacillus (Bacillaceae, Bacillus_thuringiensis, Bacillus_anthracis, Preterm_birth, Bacillus_pseudomycoides, desert_plant, Bacillus_herbersteinensis, Bacillus_cereus, Microbial_Eucalyptus, Bacillus_subtilis, Bacillus_sp., rhizosphere_soil, Bacillus_coagulans, heterotrophic_nitrifying, ),	Anaeromyxobacter (Cystobacteraceae, uncu_ltured, ), Lactococcus (Streptococcaceae, uncultured_bacterium, ), Exiguobacterium (FamilyXIIIncertaeSedis, uncultured_Exiguobacterium, uncultured_bacterium, ), Planomicrobium (Planococcaceae, uncultured_bacterium, ), 9 (W, 10_, ), Bacillus (Bacillaceae, Bacillus_thuringiensis, Bacillus_anthracis, uncultured_bacterium, Bacillus_pseudomycoides, Bacillus_her…
6946_1_10	Bacillaceae_regroupe_1_10	Bacillaceae_regroupe (Bacillus_flexus, ),	Bacillus (Bacillaceae, Bacillus_flexus, Bacillus_thuringiensis, Bacillus_sp., Microbial_Burden, Cotton_Rhizosphere, Geobacillus_stearothermophilus, water_East-China, Bacillus_pumilus, ),	Bacillussp.SRC (Bacillus, DSF1_, DSF3_, DSF5_, ), Lysinibacillus (Planococcaceae, Bacillus_flexus, ), Bacillus (Bacillaceae, uncultured_Bacillus, Bacillus_flexus, Bacillus_thuringiensis, Bacillus_sp., Bacillus_pumilus, ),
6946_1_11	Bacillaceae_regroupe_1_11	Bacillaceae_regroupe (Bacillus_coagulans, ),	Bacillus (Bacillaceae, Bacillus_sp., Microbiological_Assessment, Bacillus_badius, Bacillus_coagulans, Topographical_and, Engineered_heat, ),	Bacillus (Bacillaceae, uncultured_compost, uncultured_bacterium, Bacillus_badius, Bacillus_coagulans, ),
6946_1_12	Bacillaceae_regroupe_1_12	Bacillaceae_regroupe (Bacillus_sphaericus, ),	Lysinibacillus (Planococcaceae, Bacillus_sphaericus, Bacillus_sp., Lysinibacillus_sphaericus, Lysinibacillus_sp., ),	Solibacillus (Planococcaceae, uncultured_Lysinibacillus, ), Lysinibacillus (Planococcaceae, uncultured_Bacillus, Bacillus_sp., Lysinibacillus_sphaericus, ), Lysinibacillussp.210 (Lysinibacillus, 61_, 37_, ),
6946_1_13	Bacillaceae_regroupe_1_13	Bacillaceae_regroupe (Brevibacillus_brevis, ),	Brevibacillus (Paenibacillaceae, profile_human, Brevibacillus_formosus, digester_anaerobic, Brevibacillus_sp., Dustborn_Microorganisms, Brevibacillus_brevis, Paenibacillus_sp., Brevibacillus_choshinensis, Bacillus_subtilis, Bacillus_sp., Brevibacterium_sp., Brevibacillus_agri, ),	Brevibacillus (Paenibacillaceae, uncultured_bacterium, Brevibacillus_formosus, Brevibacillus_sp., Brevibacillus_brevis, Paenibacillus_sp., Brevibacillus_choshinensis, Bacillus_subtilis, Brevibacterium_sp., Brevibacillus_agri, ),
6946_1_14	Bacillaceae_regroupe_1_14	Bacillaceae_regroupe (Paenibacillus_lautus, ),	Paenibacillus (Paenibacillaceae, Paenibacillus_sp., Paenibacillus_lautus, ),	Paenibacillus (Paenibacillaceae, Paenibacillus_sp., Paenibacillus_lautus, ),
6946_1_15	Bacillaceae_regroupe_1_15	Bacillaceae_regroupe (Bacillus_pumilus, ),	Bacillus (Bacillaceae, Microbiomic_intestine, Accessing_enzymatic, Bacillus_safensis, Microbial_Burden, Bacillus_sp., Bacillus_altitudinis, Okapi_feces, Microbial_structure, Topographical_and, soil_industrial, biology_and, Bacillus_pumilus, Enrichment_and, Bacillus_subtilis, Identification_unculturable, Bacillus_aerophilus, ),	Alkalibacillus (Bacillaceae, Bacillus_sp., ), Bacillussp.enrichmentculturecloneCBMAI (Bacillus, 975_, 644_, ), Roseiflexus (Chloroflexaceae, uncultured_soil, ), Bacillussp.TA011 (Bacillus, 1_, ), MOB164 (Lactobacillales, uncul_tured, ), Anoxybacillus (Bacillaceae, Bacillus_sp., ), Bacillus (Bacillaceae, bacterium_1-gw3-7, bacterium_9-gw3-9, uncultured_bacterium, Bacillus_safensis, bacterium_8-gw3…
6946_1_16	Bacillaceae_regroupe_1_16	Bacillaceae_regroupe (Bacillus_megaterium, ),	Bacillus (Bacillaceae, Microbial_contents, Bacillus_megaterium, Halobacillus_sp., and_Structural, Bacillus_sp., Effects_Geographic, -DGGE_and, Biodiversity_mineral-solubilizing, Electroactivity_biofilms, Bacillus_flexus, unculturable_unpolluted, Bacillus_horikoshii, Microbial_responsive, Topographical_and, Bacillus_pumilus, Nodulation_and, Impact_organic, Bacillus_subtilis, Pasteurella_pneumotrop…	Halobacillus (Bacillaceae, Halobacillus_sp., ), IncertaeSedis (FamilyXIIIncertaeSedis, uncultured_bacterium, ), Bacillussp.210 (Bacillus, 55_, 27_, 23_, 1_, 20_, ), VAN12 (Bacilli, Bacillus_sp., ), Pedomicrobium (Hyphomicrobiaceae, uncultured_bacterium, ), Bacillussp.M (Bacillus, 18_, ), Bacillus (Bacillaceae, bacterium_K22A, uncultured_bacterium, bacterium_#WM-B20, uncultured_soil, Bacillus_mega…
6946_1_17	Bacillaceae_regroupe_1_17	Bacillaceae_regroupe (Bacillus_subtilis, ),	Bacillus (Bacillaceae, Staphylococcus_felis, soil_near, Bacillus_sp., Research_on, Pakistan_coastline, Bacillus_atrophaeus, Hydrocarbon_degraders, Bacillus_axarquiensis, Bacillus_amyloliquefaciens, Endophytic_Taxus, prokaryotic_sediment, Bacillus_subsp., Bacillus_mojavensis, Clones_microbial, species_richness, Bacillus_subtilis, Bacillus_licheniformis, Bacillus_vallismortis, ),	Paenibacillus (Paenibacillaceae, uncultured_bacterium, ), Bacillussp.FIA02 (Bacillus, 2_, ), Bacillus (Bacillaceae, Bacillus_axarquiensis, Bacillus_amyloliquefaciens, uncultured_bacterium, Bacillus_tequilensis, Bacillus_mojavensis, Geobacillus_sp., Bacillus_pumilus, uncultured_Bacillus, Bacillus_subtilis, Bacillus_sp., [Brevibacterium]_frigoritolerans, Paenibacillus_mucilaginosus, Bacillus_vallis…
6946_2_1	Bacillaceae_regroupe_2_1	Bacillaceae_regroupe (Paenibacillus_durus, ),	Paenibacillus (Paenibacillaceae, Paenibacillus_sp., Paenibacillus_durus, Paenibacillus_fujiensis, Paenibacillus_forsythia, Paenibacillus_zanthoxylum, Paenibacillus_sabina, ),	Paenibacillus (Paenibacillaceae, Paenibacillus_sp., Paenibacillus_durus, Paenibacillus_sabinae, Paenibacillus_forsythiae, Paenibacillus_fujiensis, Paenibacillus_zanthoxyli, ),
6946_2_2	Bacillaceae_regroupe_2_2	Bacillaceae_regroupe (Bacillus_flexus, Bacillus_subtilis, B.badius_(ATCC, Bacillus_pumilus, ),	Marinibacillus (Planococcaceae, Marinibacillus_sp., ), Terribacillus (Bacillaceae, Terribacillus_sp., ), Piscibacillus (Bacillaceae, Piscibacillus_sp., ), Bacillus (Bacillaceae, soil_near, Bacillus_firmus, Bacillus_foraminis, and_Structural, Bacillus_sp., microbiota_human, Cotton_Rhizosphere, Bacillus_aquimaris, Pakistan_coastline, Bacillus_flexus, Bacillus_amyloliquefaciens, gut_symbionts, Bacil…	Amphibacillus (Bacillaceae, Amphibacillus_sp., ), Bacillussp.SRC (Bacillus, DSF1_, DSF3_, DSF5_, ), Alkalibacillus (Bacillaceae, Alkalibacillus_haloalkaliphilus, ), Paenibacillus (Paenibacillaceae, uncultured_bacterium, ), Marinibacillus (Planococcaceae, Jeotgalibacillus_campisalis, uncultured_Planococcaceae, ), Gracilibacillus (Bacillaceae, Gracilibacillus_ureilyticus, Gracilibacillus_sp., ), An…
6946_2_3	Bacillaceae_regroupe_2_3	Bacillaceae_regroupe (Aneurinibacillus_aneurinolyticus, ),	Aneurinibacillus (Paenibacillaceae, Aneurinibacillus_sp., Aneurinibacillus_migulanus, Aneurinibacillus_aneurinilyticus, Bacillus_acidovorans, ),	Aneurinibacillus (Paenibacillaceae, Aneurinibacillus_aneurinilyticus, Aneurinibacillus_migulanus, Bacillus_acidovorans, ),
6946_2_4	Bacillaceae_regroupe_2_4	Bacillaceae_regroupe (Bacillus_halodurans, ),	Bacillus (Bacillaceae, Bacillus_species, Bacillus_sp., Bacillus_halodurans, Abundance_and, Bacillus_clausii, ),	Bacillus (Bacillaceae, Bacillaceae_bacterium, Bacillus_sp., Bacillus_halodurans, Bacillus_clausii, ),
6946_2_5	Bacillaceae_regroupe_2_5	Bacillaceae_regroupe (Bacillus_circulans, Bacillus_megaterium, ),	Macrococcus (Staphylococcaceae, Macrococcus_lamae, ), Terribacillus (Bacillaceae, Bacillus_sp., Terribacillus_saccharophilus, ), Bacillus (Bacillaceae, Bacillus_niacini, Microbial_contents, Bacillus_pocheonensis, Bacillus_asahii, Halobacillus_sp., soil_clone, Bacillus_bataviensis, Effects_Geographic, Microorganisms_deep, Biodiversity_mineral-solubilizing, Bacillus_cohnii, intestinal_tract, Bacill…	uncultured (Bacillaceae, low_GC, uncultured_compost, ), Halobacillus (Bacillaceae, Halobacillus_sp., ), DA023 (Acidobacteria, uncultured_bacterium, ), Bacillussp.210 (Bacillus, 1_, 20_, 54_, ), Shimazuella (Thermoactinomycetaceae, uncultured_bacterium, ), CandidatedivisionTM7 (Bacteria, uncultured_bacterium, ), Macrococcus (Staphylococcaceae, uncultured_bacterium, Macrococcus_bovicus, ), Terribac…
6946_2_6	Bacillaceae_regroupe_2_6	Bacillaceae_regroupe (Bacillus_cereus, ),	Natronobacillus (Bacillaceae, Amphibacillus_tropicus, ), Staphylococcus (Staphylococcaceae, Staphylococcus_microti, Staphylococcus_sciuri, Matriptase-deficient_mice, Chicken_intestinal, Staphylococcus_sp., ), Bacillus (Bacillaceae, Lysinibacillus_fusiformis, Bacillus_thuringiensis, Preterm_birth, Bacillus_serovar, Bacillus_pseudomycoides, desert_plant, Bacillus_cereus, Microbial_Eucalyptus, Bacil…	uncultured (Acidobacteriaceae, uncultured_bacterium, ), Staphylococcussp.M (Staphylococcus, 27_, ), Bacillussp.210 (Bacillus, 62_, 32_, 40_, 24_, 38_, ), Lactococcus (Streptococcaceae, uncultured_bacterium, ), Exiguobacterium (FamilyXIIIncertaeSedis, uncultured_bacterium, ), Bacillussp.M (Bacillus, 43_, ), Staphylococcus (Staphylococcaceae, uncultured_bacterium, Staphylococcus_sciuri, Staphylococ…
6946_2_7	Bacillaceae_regroupe_2_7	Bacillaceae_regroupe (Bacillus_coagulans, ),	Bacillus (Bacillaceae, Bacillus_coagulans, ),	Bacillus (Bacillaceae, Bacillus_coagulans, ),
6946_2_8	Bacillaceae_regroupe_2_8	Bacillaceae_regroupe (Bacillus_sphaericus, ),	Lysinibacillus (Planococcaceae, dissimilatory_Fe(III), Lysinibacillus_fusiformis, Arsenic_resistant, Bacillus_luciferensis, Bacillus_borotolerans, profile_human, predatory_Poecilus, Bacillus_cereus, zebrafish_digestive, Acetobacter_pasteurianus, Bacillus_macroides, Bacillus_sp., Acetobacter_estunensis, Production_purification, Lysinibacillus_sp., Bacillus_sphaericus, Microbial_Profiling, Lysiniba…	uncultured (Planococcaceae, uncultured_bacterium, Bacillus_sp., ), Bacillussp.ARI (Lysinibacillus, 3_, ), IncertaeSedis (FamilyXIIIncertaeSedis, uncultured_bacterium, Bacillus_decisifrondis, ), Caryophanon (Planococcaceae, Caryophanon_latum, ), Planococcaceae (Bacillales, un_cultured, ), Solibacillus (Planococcaceae, Lysinibacillus_fusiformis, uncultured_bacterium, uncultured_Lysinibacillus, ), L…
6946_2_9	Bacillaceae_regroupe_2_9
6946_2_10	Bacillaceae_regroupe_2_10
6946_2_11	Bacillaceae_regroupe_2_11			Brevibacillus (Paenibacillaceae, uncultured_compost, uncultured_bacterium, ),
6946_2_12	Bacillaceae_regroupe_2_12
6946_2_13	Bacillaceae_regroupe_2_13
6946_2_14	Bacillaceae_regroupe_2_14
6946_2_15	Bacillaceae_regroupe_2_15
6946_2_16	Bacillaceae_regroupe_2_16
6946_2_17	Bacillaceae_regroupe_2_17
6946_2_18	Bacillaceae_regroupe_2_18
6946_2_19	Bacillaceae_regroupe_2_19
6946_2_20	Bacillaceae_regroupe_2_20
6946_2_21	Bacillaceae_regroupe_2_21
6946_2_22	Bacillaceae_regroupe_2_22
6946_2_23	Bacillaceae_regroupe_2_23
6946_2_24	Bacillaceae_regroupe_2_24
6946_2_25	Bacillaceae_regroupe_2_25
6946_2_26	Bacillaceae_regroupe_2_26
6946_2_27	Bacillaceae_regroupe_2_27
6946_2_28	Bacillaceae_regroupe_2_28
6946_2_29	Bacillaceae_regroupe_2_29		Brevibacillus (Paenibacillaceae, Ecological_Role, deep-sea_clone, Brevibacillus_levickii, Brevibacillus_sp., ),	Brevibacillus (Paenibacillaceae, uncultured_compost, uncultured_bacterium, uncultured_Brevibacillus, Brevibacillus_levickii, Brevibacillus_sp., ),
6946_2_30	Bacillaceae_regroupe_2_30
6946_2_31	Bacillaceae_regroupe_2_31		Brevibacillus (Paenibacillaceae, Brevibacillus_thermoruber, ),	Brevibacillus (Paenibacillaceae, uncultured_compost, Brevibacillus_thermoruber, ),
6946_2_32	Bacillaceae_regroupe_2_32
6946_2_33	Bacillaceae_regroupe_2_33		Paenibacillus (Paenibacillaceae, Microbiomic_intestine, Paenibacillus_lautus, Lake_Wai'ele'ele, Geobacillus_sp., Pseudomonas_sp., Paenibacillus_sp., Paenibacillus_lactis, Intestinal_microbiota, Paenibacillus_campinasensis, Bacillus_vortex, Paenibacillus_borealis, Paenibacillus_glucanolyticus, Paenibacillus_ginsengagri, Soil_Mycoremediation, ),	Paenibacillus (Paenibacillaceae, uncultured_bacterium, uncultured_Paenibacillus, Paenibacillus_lautus, Paenibacillus_vortex, Geobacillus_sp., bacterium_H25, Paenibacillus_lactis, Paenibacillus_sp., Paenibacillus_campinasensis, Pseudomonas_sp., uncultured_compost, Bacillus_sp., Paenibacillus_borealis, Paenibacillus_glucanolyticus, ), Paenibacillussp.KO (Paenibacillus, CM27_, ), Geobacillus (Bacill…
6946_3_1	Bacillaceae_regroupe_3_1
6946_3_2	Bacillaceae_regroupe_3_2		Paenibacillus (Paenibacillaceae, Paenibacillus_sp., Paenibacillus_durus, Paenibacillus_forsythia, Paenibacillus_zanthoxylum, ),	Paenibacillus (Paenibacillaceae, Paenibacillus_sp., Paenibacillus_durus, Paenibacillus_forsythiae, Paenibacillus_zanthoxyli, ),
6946_3_3	Bacillaceae_regroupe_3_3	Bacillaceae_regroupe (B.badius_(ATCC, ),	Bacillus (Bacillaceae, Bacillus_badius, ),	Bacillus (Bacillaceae, Bacillus_badius, ),
6946_3_4	Bacillaceae_regroupe_3_4
6946_3_5	Bacillaceae_regroupe_3_5	Bacillaceae_regroupe (Bacillus_flexus, Bacillus_halodurans, Bacillus_megaterium, ),	Bacillus (Bacillaceae, Bacillus_thuringiensis, Degradation_acetochlor, Bacillus_halodurans, Microbial_contents, Bacillus_megaterium, Halobacillus_sp., Bacillus_firmus, and_Structural, Bacillus_sp., Effects_Geographic, Cotton_Rhizosphere, heterotrophic_nitrifying, Biodiversity_mineral-solubilizing, Electroactivity_biofilms, Bacillus_flexus, Hydrocarbon_degraders, Bacillus_shandongensis, Bacillus_a…	Halobacillus (Bacillaceae, Halobacillus_sp., ), Bacillussp.SRC (Bacillus, DSF1_, DSF16_, DSF3_, DSF5_, ), Bacillussp.210 (Bacillus, 27_, 13_, 59_, 55_, 23_, 49_, 43_, 1_, 53_, 20_, 52_, 11_, ), Lysinibacillus (Planococcaceae, uncultured_Bacillus, ), Bacillussp.M (Bacillus, 8_, 18_, ), 4-15 (Bacilli, Bacillus_sp., ), Bacillus (Bacillaceae, Bacillus_methanolicus, Bacillus_thuringiensis, Bacillus_si…
6946_3_6	Bacillaceae_regroupe_3_6	Bacillaceae_regroupe (Bacillus_circulans, ),	Bacillus (Bacillaceae, Representation_heterotrophic, Bacillus_circulans, urban_aerosol, Topographical_and, Bacillus_benzoevorans, African_elephant, microarray_level, Bacillus_sp., Microorganisms_deep, Bacillus_nealsonii, studies_on, Soil_Mycoremediation, ),	Bacillus (Bacillaceae, bacterium_L200B.158, Bacillaceae_bacterium, Bacillus_circulans, uncultured_bacterium, Bacillus_benzoevorans, uncultured_Bacillus, Bacillus_sp., Bacillus_nealsonii, bacterium_L194WBS.183, bacterium_L194WBS.88, ),
6946_3_7	Bacillaceae_regroupe_3_7	Bacillaceae_regroupe (Bacillus_cereus, ),	Bacillus (Bacillaceae, Lysinibacillus_fusiformis, Bacillus_thuringiensis, Preterm_birth, Bacillus_serovar, Bacillus_pseudomycoides, desert_plant, Bacillus_cereus, Microbial_Eucalyptus, Bacillus_sp., Bacillus_coagulans, heterotrophic_nitrifying, Biodiversity_mineral-solubilizing, Electroactivity_biofilms, Bacillus_anthracis, Bacillus_mycoides, Bacillus_weihenstephanensis, Brevibacillus_brevis, Bac…	uncultured (Acidobacteriaceae, uncultured_bacterium, ), Bacillussp.210 (Bacillus, 62_, 32_, 40_, 24_, ), Lactococcus (Streptococcaceae, uncultured_bacterium, ), Exiguobacterium (FamilyXIIIncertaeSedis, uncultured_bacterium, ), Bacillussp.M (Bacillus, 43_, ), Staphylococcus (Staphylococcaceae, uncultured_Bacillus, uncultured_Staphylococcus, ), Bacillus (Bacillaceae, uncultured_bacterium, Bacillus_…
6946_3_8	Bacillaceae_regroupe_3_8	Bacillaceae_regroupe (Bacillus_coagulans, ),	Oceanobacillus (Bacillaceae, Oceanobacillus_sp., Oceanobacillus_kapialis, Virgibacillus_picturae, amplified_with, Oceanobacillus_picturae, ), Bacillus (Bacillaceae, microarray_level, Bacillus_sp., Microbiological_Assessment, hot_synthetic, Bacillus_badius, Bacillus_coagulans, Topographical_and, Engineered_heat, ),	Oceanobacillus (Bacillaceae, Oceanobacillus_sp., Oceanobacillus_kapialis, bacterium_YIM-kkny4, Oceanobacillus_picturae, ), Bacillus (Bacillaceae, uncultured_compost, uncultured_bacterium, Bacillus_badius, Bacillus_coagulans, ),
6946_3_9	Bacillaceae_regroupe_3_9	Bacillaceae_regroupe (Bacillus_sphaericus, ),	Lysinibacillus (Planococcaceae, Bacillus_sphaericus, ),	Lysinibacillus (Planococcaceae, Lysinibacillus_sphaericus, ),
6946_3_10	Bacillaceae_regroupe_3_10	Bacillaceae_regroupe (Brevibacillus_brevis, ),	Amycolatopsis (Pseudonocardiaceae, Amycolatopsis_sp., ), Brevibacillus (Paenibacillaceae, Brevibacillus_brevis, Paenibacillus_sp., Brevibacillus_choshinensis, Fossil_Genes, profile_human, Brevibacillus_formosus, Brevibacillus_sp., ),	Amycolatopsis (Pseudonocardiaceae, Amycolatopsis_sp., ), Brevibacillus (Paenibacillaceae, Paenibacillus_sp., Brevibacillus_brevis, uncultured_bacterium, Brevibacillus_choshinensis, Brevibacillus_formosus, uncultured_organism, Brevibacillus_sp., ),
6946_3_11	Bacillaceae_regroupe_3_11			Paenibacillus (Paenibacillaceae, Paenibacillus_sp., ),
6946_3_12	Bacillaceae_regroupe_3_12		Paenibacillus (Paenibacillaceae, Isothermal_renders, Paenibacillus_xylanilyticus, Rhizobium_sp., Paenibacillus_humicus, Paenibacillus_pabuli, Bacillus_sp., Paenibacillus_tylopili, Paenibacillus_barcinonensis, Bacillus_longisporus, Paenibacillus_lautus, recovered_Xidatan, and_physiological, Lake_Wai'ele'ele, Topographical_and, Bacillus_pumilus, Paenibacillus_sp., Paenibacillus_amylolyticus, Paenib…	Paenibacillus (Paenibacillaceae, uncultured_bacterium, Paenibacillus_xylanilyticus, Caenorhabditis_brenneri, Rhizobium_sp., Paenibacillus_humicus, Paenibacillus_pabuli, Oryza_sativa, Bacillus_sp., Paenibacillus_tylopili, Paenibacillus_xylanexedens, Paenibacillus_barcinonensis, Paenibacillus_taichungensis, uncultured_Paenibacillus, Bacillus_longisporus, Paenibacillus_lautus, Paenibacillus_vortex, …
6946_3_13	Bacillaceae_regroupe_3_13	Bacillaceae_regroupe (Bacillus_pumilus, ),	Macrococcus (Staphylococcaceae, Macrococcus_lamae, ), Bacillus (Bacillaceae, Microbiomic_intestine, Accessing_enzymatic, Bacillus_safensis, Microbial_Burden, Bacillus_sp., Bacillus_altitudinis, Okapi_feces, Bacillus_funiculus, Microbial_structure, biology_and, Topographical_and, soil_industrial, Bacillus_pumilus, Bacillus_panaciterrae, soil_rhizosphere, Enrichment_and, Bacillus_subtilis, Identifi…	FirmicutesbacteriumM71 (Bacillus, S54_, ), Alkalibacillus (Bacillaceae, Bacillus_sp., ), Bacillussp.enrichmentculturecloneCBMAI (Bacillus, 975_, 644_, ), Roseiflexus (Chloroflexaceae, uncultured_soil, ), Bacillussp.TA011 (Bacillus, 1_, ), MOB164 (Lactobacillales, uncul_tured, ), Anoxybacillus (Bacillaceae, Bacillus_sp., ), Bacillus (Bacillaceae, bacterium_9-gw3-9, uncultured_bacterium, Bacillus_s…
6946_3_14	Bacillaceae_regroupe_3_14	Bacillaceae_regroupe (Bacillus_subtilis, ),	Bacillus (Bacillaceae, Bacillus_velezensis, Hydrocarbon_degraders, Bacillus_amyloliquefaciens, gut_symbionts, Bacillus_mojavensis, Bacillus_subsp., soil_near, and_Structural, Bacillus_subtilis, Bacillus_sp., Pakistan_coastline, Bacillus_atrophaeus, Bacillus_licheniformis, Aerococcus_sp., Bacillus_vallismortis, ),	Paenibacillus (Paenibacillaceae, uncultured_bacterium, ), Bacillus (Bacillaceae, uncultured_bacterium, Geobacillus_sp., Bacillus_sp., Bacillus_aquimaris, Paenibacillus_mucilaginosus, bacterium_P1-0-9, Bacillus_velezensis, Bacillus_axarquiensis, Bacillus_amyloliquefaciens, Bacillus_siamensis, Bacillus_tequilensis, Bacillus_mojavensis, bacterium_A3-3-1, Streptomyces_sp., Bacillus_pumilus, unculture…
6946_4_1	Bacillaceae_regroupe_4_1
6946_4_2	Bacillaceae_regroupe_4_2
6946_4_3	Bacillaceae_regroupe_4_3	Bacillaceae_regroupe (B.badius_(ATCC, ),	Salinibacillus (Bacillaceae, salt_lake, soil_salt, ), Ureibacillus (Planococcaceae, Biologic_Techniques, Ureibacillus_sp., gradual_cooling, ), Enterococcus (Enterococcaceae, mouse_cecal, ), Bacillus (Bacillaceae, during_composting, structure_receiving, sewage_sludge, This_was, Bacillus_sp., occupant_source, Geobacillus_thermoglucosidasius, Bacillus_badius, Kurthia_zopfii, study_prokaryotic, Bacil…	Salinibacillus (Bacillaceae, Salinibacillus_kushneri, Salinibacillus_aidingensis, ), Caldalkalibacillus (Bacillaceae, Caldalkalibacillus_uzonensis, ), Exiguobacterium (FamilyXIIIncertaeSedis, uncultured_Bacillus, ), Ureibacillus (Bacillaceae, uncultured_bacterium, ), Abiotrophia (Aerococcaceae, uncultured_bacterium, ), Bacillus (Bacillaceae, uncultured_bacterium, Bacillus_fordii, Bacillus_lentus,…
6946_4_4	Bacillaceae_regroupe_4_4	Bacillaceae_regroupe (Aneurinibacillus_aneurinolyticus, ),	Aneurinibacillus (Paenibacillaceae, Ecological_Role, Aneurinibacillus_danicus, Aneurinibacillus_aneurinilyticus, ),	Aneurinibacillus (Paenibacillaceae, uncultured_compost, Aneurinibacillus_danicus, Aneurinibacillus_aneurinilyticus, uncultured_Bacilli, ),
6946_4_5	Bacillaceae_regroupe_4_5	Carnobacteriaceae (Isobaculum_melis, ), Enterococcaceae (Enterococcus_casseliflavus, Enterococcus_faecalis, Enterococcus_faecium, Enterococcus_durans, Enterococcus_gallinarum, Enterococcus_hirae, ), Bacillaceae_regroupe (Bacillus_sphaericus, Bacillus_halodurans, Bacillus_cereus, ), Aerococcaceae (Abiotrophia_defectiva, ),	Macrococcus (Staphylococcaceae, Macrococcus_caseolyticus, Macrococcus_lamae, ), Viridibacillus (Planococcaceae, Viridibacillus_sp., ), Lysinibacillus (Planococcaceae, Lysinibacillus_fusiformis, Lysinibacillus_sphaericus, Lysinibacillus_sp., ), Anaerobacillus (Bacillaceae, Microorganism_Xiarinur, ), Staphylococcus (Staphylococcaceae, change_tray-packed, Staphylococcus_sp., ), Abiotrophia (Aerococc…	Enterococcaceae (Lactobacillales, Enterococcus_sp., uncultured_bacterium, ), Bacillussp.210 (Bacillus, 62_, 38_, ), Macrococcus (Staphylococcaceae, uncultured_bacterium, Macrococcus_bovicus, Macrococcus_carouselicus, Macrococcus_equipercicus, ), Planococcaceae (Bacillales, un_cultured, ), Viridibacillus (Planococcaceae, Bacillus_sp., ), Solibacillus (Planococcaceae, Lysinibacillus_sphaericus, ), …
6946_4_6	Bacillaceae_regroupe_4_6	Carnobacteriaceae (Uncultured_Granulicatella, ), Bacillaceae_regroupe (Bacillus_circulans, ),	Planococcus (Planococcaceae, Planococcus_citreus, Planococcus_maitriensis, Seasonal_changes, Planococcus_sp., ), Lysinibacillus (Planococcaceae, Lysinibacillus_fusiformis, Bacillus_sp., Lysinibacillus_sphaericus, Bacillus_cereus, Lysinibacillus_sp., ), Sporosarcina (Planococcaceae, Bacillus_sp., ), Geobacillus (Bacillaceae, Geobacillus_thermoparaffinivorans, Geobacillus_uzenensis, Geobacillus_cal…	Planococcus (Planococcaceae, Planococcus_citreus, uncultured_bacterium, Planococcus_sp., Planomicrobium_sp., ), uncultured (Planococcaceae, Bacillus_sp., ), Bacillussp.210 (Bacillus, 44_, 54_, ), IncertaeSedis (Planococcaceae, uncultured_bacterium, Planococcaceae_bacterium, Bacillus_odysseyi, ), Planococcaceae (Bacillales, un_cultured, Pl_anococcus, ), Lysinibacillus (Planococcaceae, Lysinibacill…
6946_4_7	Bacillaceae_regroupe_4_7	Bacillaceae_regroupe (Bacillus_flexus, Bacillus_subtilis, Bacillus_megaterium, ), Aerococcaceae (Globicatella_sulfidofaciens, ),	Halobacillus (Bacillaceae, Halobacillus_trueperi, Halobacillus_hunanensis, Halobacillus_dabanensis, Halobacillus_sp., ), Solibacillus (Planococcaceae, Solibacillus_silvestris, Isolation_and, ), Sporosarcina (Planococcaceae, Bacillus_sp., ), Marinibacillus (Planococcaceae, Marinibacillus_sp., ), Salinicoccus (Staphylococcaceae, Salinicoccus_roseus, ), Terribacillus (Bacillaceae, Terribacillus_sp.,…	Planococcus (Planococcaceae, Planococcus_kocurii, ), Halobacillus (Bacillaceae, uncultured_bacterium, Halobacillus_litoralis, uncultured_Firmicutes, Halobacillus_sp., ), Vagococcus (Enterococcaceae, Vagococcus_salmoninarum, ), Kurthia (Planococcaceae, Kurthia_zopfii, ), Bacillussp.SRC (Bacillus, DSF1_, DSF5_, ), Enterococcaceae (Lactobacillales, Enterococcus_sp., ), Caryophanon (Planococcaceae, C…
6946_4_8	Bacillaceae_regroupe_4_8	Bacillaceae_regroupe (Bacillus_coagulans, ),	Lentibacillus (Bacillaceae, Investigation_microbial, Lentibacillus_juripiscarius, ), Bacillus (Bacillaceae, Bacillus_gibsonii, Bacillus_sp., Microbiological_Assessment, hot_synthetic, Bacillus_badius, Bacillus_coagulans, Topographical_and, Engineered_heat, ),	Lentibacillus (Bacillaceae, Lentibacillus_juripiscarius, uncultured_Lentibacillus, ), Bacillus (Bacillaceae, Bacillus_plakortidis, uncultured_compost, uncultured_bacterium, Bacillus_badius, Bacillus_acidiproducens, Bacillus_coagulans, ),
6946_4_9	Bacillaceae_regroupe_4_9		Brevibacillus (Paenibacillaceae, Brevibacillus_sp., ),	Brevibacillus (Paenibacillaceae, Brevibacillus_sp., ),
6946_4_10	Bacillaceae_regroupe_4_10
6946_4_11	Bacillaceae_regroupe_4_11
6946_4_12	Bacillaceae_regroupe_4_12
6946_4_13	Bacillaceae_regroupe_4_13	Enterococcaceae (Enterococcus_avium, ), Bacillaceae_regroupe (Bacillus_pumilus, ), Aerococcaceae (Aerococcus_viridans, Pediococcus_urinaeequi, ),	Solibacillus (Planococcaceae, Synecology_primary, ), Anaerobacillus (Bacillaceae, Bacillus_sp., ), Aerococcus (Aerococcaceae, Aerococcus_sanguinicola, Fungal_and, Synecology_primary, Aerococcus_sp., ), Staphylococcus (Staphylococcaceae, Microbiomic_intestine, Staphylococcus_succinus, Staphylococcus_subsp., Chicken_intestinal, Staphylococcus_gallinarum, Staphylococcus_cohnii, Staphylococcus_saprop…	Geobacillus (Bacillaceae, Bacillus_sp., ), Aerococcus (Aerococcaceae, uncultured_bacterium, Aerococcus_sp., ), Staphylococcus (Staphylococcaceae, Staphylococcus_cohnii, Staphylococcus_saprophyticus, uncultured_bacterium, Staphylococcus_xylosus, uncultured_Staphylococcus, Staphylococcus_sp., Staphylococcus_equorum, ), Enterococcus (Enterococcaceae, Enterococcus_avium, Enterococcus_malodoratus, ), …
6946_5_1	Bacillaceae_regroupe_5_1	Bacillaceae_regroupe (Paenibacillus_durus, Paenibacillus_lautus, ),	Paenibacillus (Paenibacillaceae, Microbiomic_intestine, Paenibacillus_assamensis, Paenibacillus_kribbensis, Paenibacillus_daejeonensis, Paenibacillus_polymyxa, Paenibacillus_subsp., Paenibacillus_azoreducens, Paenibacillus_agaridevorans, Biodiversity_mineral-solubilizing, Paenibacillus_illinoisensis, Microbial_Capability, and_physiological, Microbial_responsive, Paenibacillus_ginsengisoli, cellul…	uncultured (Paenibacillaceae, uncultured_bacterium, ), Sarcina (Clostridiaceae, uncultured_bacterium, ), bacteriumenrichmentculturecloneheteroB15 (Paenibacillus, 4W_, ), Paenibacillus (Paenibacillaceae, Bacillus_circulans, uncultured_bacterium, Paenibacillus_durus, Paenibacillus_favisporus, Paenibacillus_kribbensis, Paenibacillus_polymyxa, Paenibacillus_agaridevorans, Paenibacillus_xylanexedens, …
6946_5_2	Bacillaceae_regroupe_5_2	Carnobacteriaceae (Uncultured_Desemzia, Lacticigenium_naphtae, Isobaculum_melis, Carnobacterium_sp., ), Enterococcaceae (Enterococcus_avium, Enterococcus_faecium, Enterococcus_durans, Enterococcus_hirae, ), Lactobacillaceae (Pediococcus_acidilactici, Lactobacillus_buchneri, Lactobacillus_pentosus, Lactobacillus_plantarum, Pediococcus_pentosaceus, Lactobacillus_parabuchneri, Lactobacillus_ruminus,…	Carnobacterium (Carnobacteriaceae, Carnobacterium_maltaromaticum, Carnobacterium_pleistocenium, Carnobacterium_viridans, Impact_changing, ), Enterococcus (Enterococcaceae, Enterococcus_termitis, Enterococcus_avium, Enterococcus_malodoratus, Enterococcus_phoeniculicola, Enterococcus_asini, Enterococcus_haemoperoxidus, Enterococcus_moraviensis, Enterococcus_italicus, Enterococcus_thailandicus, Ente…	Variovorax (Comamonadaceae, uncultured_bacterium, ), Ll142-1A4 (Lactobacillales, uncultured_bacterium, ), Carnobacterium (Carnobacteriaceae, Carnobacterium_divergens, Carnobacterium_maltaromaticum, Carnobacterium_alterfunditum, ), Enterococcaceae (Lactobacillales, Enterococcus_sp., ), Rs-D42 (Lactobacillales, uncultured_bacterium, ), Lactobacillales (Bacilli, uncultured_bacterium, ), Desemzia (Ca…
6946_5_3	Bacillaceae_regroupe_5_3
6946_5_4	Bacillaceae_regroupe_5_4	Bacillaceae_regroupe (Bacillus_halodurans, ),	Bacillus (Bacillaceae, Bacillus_sp., Bacillus_halodurans, Bacillus_okuhidensis, ),	Bacillus (Bacillaceae, Bacillus_sp., Bacillus_halodurans, Bacillus_okuhidensis, ),
6946_5_5	Bacillaceae_regroupe_5_5	Bacillaceae_regroupe (Bacillus_circulans, ),	Bacillus (Bacillaceae, Structure_Simulated, soil_clone, rhizosphere_soil, Microorganisms_deep, microbiota_human, Biodiversity_mineral-solubilizing, Hydrocarbon_degraders, Bacillus_flexus, Bacillus_aestuarii, Microbial_responsive, Brevibacillus_sp., Bacillus_jeotgali, Bacillus_humi, Bacillus_subtilis, Bacillus_galactosidilyticus, Bacillus_licheniformis, Bacillus_siralis, Effect_usnic, Bacillus_her…	Stenotrophomonassp.210 (Bacillus, 60_, ), IncertaeSedis (FamilyXIIIncertaeSedis, uncultured_Bacillus, ), Bacillussp.210 (Bacillus, 58_, 53_, 13_, 44_, 52_, ), Lysinibacillus (Planococcaceae, uncultured_bacterium, ), Bacillussp.M71 (Bacillus, S11_, ), Geobacillus (Bacillaceae, uncultured_bacterium, ), Staphylococcus (Staphylococcaceae, uncultured_bacterium, uncultured_Staphylococcus, ), Bacillus (…
6946_5_6	Bacillaceae_regroupe_5_6	Bacillaceae_regroupe (Bacillus_cereus, ),	Oceanobacillus (Bacillaceae, Oceanobacillus_picturae, ), Virgibacillus (Bacillaceae, Virgibacillus_halodenitrificans, ), Bacillus (Bacillaceae, Bacillus_thuringiensis, Preterm_birth, Bacillus_serovar, Bacillus_pseudomycoides, desert_plant, Bacillus_cereus, Microbial_Eucalyptus, Bacillus_sp., Bacillus_coagulans, heterotrophic_nitrifying, Biodiversity_mineral-solubilizing, Electroactivity_biofilms,…	Bacillussp.210 (Bacillus, 62_, 32_, 40_, 24_, 38_, ), Lysinibacillus (Planococcaceae, uncultured_bacterium, Bacillus_sp., ), Bacillussp.M (Bacillus, 43_, ), Staphylococcus (Staphylococcaceae, uncultured_Bacillus, ), Bradyrhizobium (Bradyrhizobiaceae, Agromonas_sp., ), Bacillus (Bacillaceae, uncultured_bacterium, Bacillus_thuringiensis, Bacillus_pseudomycoides, Bacillus_cereus, Bacillus_sp., Bacil…
6946_5_7	Bacillaceae_regroupe_5_7	Bacillaceae_regroupe (Bacillus_flexus, Bacillus_megaterium, Bacillus_coagulans, ),	Bacillus (Bacillaceae, Microbial_contents, Bacillus_pocheonensis, Bacillus_asahii, Bacillus_marisflavi, Bacillus_simplex, Bacillus_muralis, Arthrobacter_sp., Effects_Geographic, Bacillus_bataviensis, Cotton_Rhizosphere, Biodiversity_mineral-solubilizing, Bacillus_cohnii, Bacillus_flexus, Bacillus_aestuarii, Bacillus_cibi, Microbial_responsive, Microbial_sediments, gradual_cooling, species_richnes…	Bacillussp.enrichmentculturecloneCAL60 (Bacillus, 14_, ), Bacillussp.210 (Bacillus, 34_, 68_, 20_, 54_, ), Bacillussp.SRC (Bacillus, DSF1_, DSF3_, DSF5_, ), Brevibacteriumsp.210 (Bacillus, 12_, 26_, ), Brevibacteriumsp.M (Bacillus, 15_, 30_, 29_, ), Bacillussp.M (Bacillus, 39_, 7_, 35_, 38_, ), Staphylococcus (Staphylococcaceae, uncultured_bacterium, Staphylococcus_pasteuri, ), Anoxybacillus (Bac…
6946_5_8	Bacillaceae_regroupe_5_8	Staphylococcaceae (Staphylococcus_epidermidis, Staphylococcus_saccharolyticus, Staphylococcus_aureus, ), Enterococcaceae (Uncultured_bacterium, ), Bacillaceae_regroupe (Bacillus_sphaericus, Bacillus_subtilis, Bacillus_pumilus, ),	Planococcus (Planococcaceae, Seasonal_changes, Planococcus_sp., ), Rummeliibacillus (Planococcaceae, Rummeliibacillus_stabekisii, ), Lysinibacillus (Planococcaceae, Lysinibacillus_fusiformis, Bacillus_sp., Lysinibacillus_sphaericus, Lysinibacillus_sp., ), Sporosarcina (Planococcaceae, Molekularbiologische_Charakterisierung, Sporosarcina_aquimarina, Bacillus_sp., Impact_changing, ), Salinicoccus (…	Planococcus (Planococcaceae, uncultured_bacterium, Planomicrobium_sp., ), uncultured (Lachnospiraceae, uncultured_bacterium, ), Kurthia (Planococcaceae, Kurthia_zopfii, ), IncertaeSedis (Planococcaceae, uncultured_bacterium, Bacillus_sp., ), Viridibacillus (Planococcaceae, Bacillus_sp., ), Solibacillus (Planococcaceae, Lysinibacillus_sphaericus, ), Lysinibacillus (Planococcaceae, Lysinibacillus_f…
6946_5_9	Bacillaceae_regroupe_5_9	Bacillaceae_regroupe (Brevibacillus_brevis, ),	Brevibacillus (Paenibacillaceae, isolate_HWB3HWB3, Brevibacillus_parabrevis, profile_human, lubricant-contaminated_soil, Brevibacillus_thermoruber, Brevibacillus_formosus, digester_anaerobic, deep-sea_clone, Brevibacillus_levickii, Ochrobactrum_sp., Brevibacillus_invocatus, Brevibacterium_sp., Bacillus_sp., Brevibacillus_agri, Brevibacillus_reuszeri, Fingerprinting_aggregates, Brevibacillus_limno…	Brevibacillus (Paenibacillaceae, Bacillus_thuringiensis, Brevibacillus_parabrevis, uncultured_bacterium, uncultured_soil, Brevibacillus_formosus, Brevibacillus_thermoruber, Brevibacillus_levickii, Brevibacillus_fluminis, Brevibacillus_panacihumi, Brevibacterium_sp., Bacillus_sp., Brevibacillus_agri, Brevibacillus_reuszeri, uncultured_low, uncultured_Brevibacillus, Brevibacillus_limnophilus, Brevi…
6947_1_1	Bacteroidaceae_1_1	Bacteroidaceae (Bacteroides_eggerthii, ),	Bacteroides (Bacteroidaceae, human_intestinal, Bacteroides_eggerthii, ),	Bacteroides (Bacteroidaceae, Bacteroides_eggerthii, ),
6947_1_2	Bacteroidaceae_1_2	Bacteroidaceae (Bacteroides_sp., ),	Bacteroides (Bacteroidaceae, human_stool, Bacteroides_sp., human_fecal, ),	Bacteroides (Bacteroidaceae, uncultured_bacterium, Bacteroides_salyersiae, ),
6947_1_3	Bacteroidaceae_1_3	Bacteroidaceae (Uncultured_bacterium, ),	Bacteroides (Bacteroidaceae, human_sigmoid, human_rectum, fecal_microbiota, human_ascending, human_transverse, Effect_Diet, Fecal_wild, Bacteroides_sp, human_intestinal, human_descending, Bacteroides_cellulosilyticus, Bacteroides_sp., human_fecal, feces_adult, human_colonic, human_stool, human_cecum, Pervasive_effects, ),	Prevotella (Prevotellaceae, uncultured_bacterium, ), Bacteroides (Bacteroidaceae, uncultured_bacterium, Bacteroides_sp., Bacteroides_cellulosilyticus, ), Alistipes (Rikenellaceae, uncultured_bacterium, ), Megamonas (Veillonellaceae, uncultured_bacterium, ),
6947_1_4	Bacteroidaceae_1_4	Bacteroidaceae (B.caccae_16S, ),	Bacteroides (Bacteroidaceae, Diets_enriched, Pervasive_effects, Bacteroides_caccae, Effect_Diet, feces_adult, ),	Bacteroides (Bacteroidaceae, uncultured_bacterium, uncultured_Bacteroidetes, Bacteroides_caccae, ), IncertaeSedis (Lachnospiraceae, uncultured_bacterium, ), Barnesiella (Porphyromonadaceae, uncultured_bacterium, ),
6947_1_5	Bacteroidaceae_1_5	Bacteroidaceae (Uncultured_bacterium, ),	Bacteroides (Bacteroidaceae, human_sigmoid, Bacteroides_clarus, human_rectum, Chromaphyosemion_bivittatum, bush_dog, human_ascending, human_transverse, adult_human, Bacteroides_gallinarum, human_intestinal, human_descending, Bacteroides_stercoris, Bacteroides_sp., Bush_dog, human_fecal, Topographical_and, feces_adult, human_stool, human_cecum, Pervasive_effects, ),	Bacteroides (Bacteroidaceae, Bacteroides_gallinarum, uncultured_bacterium, Bacteroides_clarus, Bacteroides_stercoris, human_gut, ), IncertaeSedis (Peptostreptococcaceae, uncultured_bacterium, ), Odoribacter (Porphyromonadaceae, uncultured_bacterium, ),
6947_1_6	Bacteroidaceae_1_6	Bacteroidaceae (Bacteroides_coprophilus, ),	Bacteroides (Bacteroidaceae, human_intestinal, Bacteroides_sp., Synecology_primary, digester_anaerobic, dog_jejunum, Predominant_role, Bacteroides_coprophilus, ),	Bacteroides (Bacteroidaceae, uncultured_bacterium, Bacteroides_coprophilus, ),
6947_1_7	Bacteroidaceae_1_7	Bacteroidaceae (Uncultured_bacterium, ),	Bacteroides (Bacteroidaceae, adult_human, human_sigmoid, human_rectum, human_descending, human_fecal, Crohn_adult, human_ascending, Bacteroides_thetaiotaomicron, human_cecum, Pervasive_effects, Effect_Diet, human_transverse, ),	Bacteroides (Bacteroidaceae, uncultured_bacterium, Bacteroides_thetaiotaomicron, ),
6947_1_8	Bacteroidaceae_1_8	Porphyromonodaceae_regroupe (Uncultured_bacterium, ), Bacteroidaceae (Uncultured_bacterium, ),		Bacteroides (Bacteroidaceae, uncultured_bacterium, ), Butyricimonas (Porphyromonadaceae, uncultured_bacterium, ),
6947_1_9	Bacteroidaceae_1_9	Bacteroidaceae (Uncultured_bacterium, ),	Bacteroides (Bacteroidaceae, isolate_HuCC30, ),	Bacteroides (Bacteroidaceae, uncultured_bacterium, ),
6947_1_10	Bacteroidaceae_1_10		Bacteroides (Bacteroidaceae, Bacteroides_sp., Topographical_and, feces_adult, Microbiome_neonatal, feces_clone, Diets_enriched, Pervasive_effects, Bacteroides_uniformis, Innate_immunity, Effect_Diet, ),	S24-7 (Bacteroidales, uncultured_bacterium, ), Prevotella (Prevotellaceae, uncultured_bacterium, ), Bacteroides (Bacteroidaceae, uncultured_bacterium, Bacteroides_uniformis, uncultured_Bacteroidetes, human_gut, Bacteroides_acidifaciens, ), IncertaeSedis (Lachnospiraceae, uncultured_bacterium, ), Parabacteroides (Porphyromonadaceae, uncultured_bacterium, ), Alistipes (Rikenellaceae, uncultured_bac…
6947_1_11	Bacteroidaceae_1_11	Bacteroidaceae (Uncultured_bacterium, ),	Bacteroides (Bacteroidaceae, human_intestine, Oligonucleotide_Probes, mucosa_adherent, isolate_str., bush_dog, human_biopsies, feces_clone, Spotted_hyena, Microbes_on, Southern_three-banded, Bush_dog, library_survey, human_fecal, feces_adult, southern_three-banded, Pervasive_effects, Evry_wastewater, Bacteroides_massiliensis, ),	S24-7 (Bacteroidales, uncultured_bacterium, ), Bacteroides (Bacteroidaceae, uncultured_bacterium, uncultured_Bacteroides, Bacteroides_massiliensis, ), IncertaeSedis (Lachnospiraceae, uncultured_bacterium, ), Barnesiella (Porphyromonadaceae, uncultured_bacterium, ),
6947_1_12	Bacteroidaceae_1_12	Bacteroidaceae (Bacteroides_plebeius, ),	Bacteroides (Bacteroidaceae, Bacteroides_plebeius, ),	Bacteroides (Bacteroidaceae, Bacteroides_plebeius, ),
6947_1_13	Bacteroidaceae_1_13	Bacteroidaceae (Uncultured_bacterium, ),	Bacteroides (Bacteroidaceae, human_ascending, human_sigmoid, human_stool, human_cecum, human_rectum, human_descending, ),	Bacteroides (Bacteroidaceae, uncultured_bacterium, ),
6947_1_14	Bacteroidaceae_1_14
6947_1_15	Bacteroidaceae_1_15		Bacteroides (Bacteroidaceae, feces_adult, ),	Bacteroides (Bacteroidaceae, uncultured_bacterium, ),
6947_1_16	Bacteroidaceae_1_16
6947_1_17	Bacteroidaceae_1_17	Bacteroidaceae (Bacteroides_sp., ),	Bacteroides (Bacteroidaceae, Microbiome_neonatal, Bacteroides_sp., Bacteroides_nordii, Effect_Diet, ),	Bacteroides (Bacteroidaceae, uncultured_bacterium, Bacteroides_nordii, ),
6947_1_18	Bacteroidaceae_1_18	Bacteroidaceae (Bacteroides_finegoldii, ),	Bacteroides (Bacteroidaceae, Bacteroides_finegoldii, Bacteroides_sp., feces_adult, ),	Bacteroides (Bacteroidaceae, uncultured_bacterium, Bacteroides_finegoldii, ), IncertaeSedis (Lachnospiraceae, uncultured_bacterium, ),
6947_1_19	Bacteroidaceae_1_19	Bacteroidaceae (Uncultured_bacterium, ),	Bacteroides (Bacteroidaceae, adult_human, Megamonas_hypermegale, human_sigmoid, human_rectum, human_fecal, human_ascending, human_stool, human_cecum, ),	Bacteroides (Bacteroidaceae, uncultured_bacterium, uncultured_Bacteroides, ),
6947_1_20	Bacteroidaceae_1_20	Bacteroidaceae (Uncultured_bacterium, ),	Bacteroides (Bacteroidaceae, human_ascending, human_stool, human_sigmoid, human_descending, human_rectum, human_transverse, ),	Bacteroides (Bacteroidaceae, uncultured_bacterium, ),
6947_1_21	Bacteroidaceae_1_21	Bacteroidaceae (Uncultured_bacterium, ),	Bacteroides (Bacteroidaceae, Naked_mole-rat, Bacteroides_sp., Diets_enriched, Pervasive_effects, Ring-tailed_lemur, Bacteroides_dorei, Effect_Diet, feces_adult, ),	S24-7 (Bacteroidales, uncultured_bacterium, ), Bacteroides (Bacteroidaceae, uncultured_bacterium, Bacteroides_dorei, human_gut, ), 1 (Bacteroidessp.9, 42FAA_, ), IncertaeSedis (Lachnospiraceae, uncultured_bacterium, ), Barnesiella (Porphyromonadaceae, uncultured_bacterium, ),
6947_1_22	Bacteroidaceae_1_22
6947_1_23	Bacteroidaceae_1_23
6947_1_24	Bacteroidaceae_1_24
6947_1_25	Bacteroidaceae_1_25		Bacteroides (Bacteroidaceae, human_transverse, ),
6947_1_26	Bacteroidaceae_1_26	Bacteroidaceae (Uncultured_bacterium, ),		Bacteroides (Bacteroidaceae, uncultured_bacterium, ),
6947_1_27	Bacteroidaceae_1_27
6947_1_28	Bacteroidaceae_1_28
6947_1_29	Bacteroidaceae_1_29
6947_1_30	Bacteroidaceae_1_30
6947_1_31	Bacteroidaceae_1_31
6947_1_32	Bacteroidaceae_1_32
6947_1_33	Bacteroidaceae_1_33
6947_1_34	Bacteroidaceae_1_34
6947_1_35	Bacteroidaceae_1_35
6947_1_36	Bacteroidaceae_1_36
6947_1_37	Bacteroidaceae_1_37
6947_1_38	Bacteroidaceae_1_38
6947_1_39	Bacteroidaceae_1_39
6947_1_40	Bacteroidaceae_1_40
6947_1_41	Bacteroidaceae_1_41
6947_1_42	Bacteroidaceae_1_42
6947_1_43	Bacteroidaceae_1_43
6947_1_44	Bacteroidaceae_1_44
6947_1_45	Bacteroidaceae_1_45
6947_1_46	Bacteroidaceae_1_46
6947_1_47	Bacteroidaceae_1_47
6947_1_48	Bacteroidaceae_1_48
6947_1_49	Bacteroidaceae_1_49
6947_1_50	Bacteroidaceae_1_50
6947_1_51	Bacteroidaceae_1_51	Bacteroidaceae (Bacteroides_vulgatus, ),	Bacteroides (Bacteroidaceae, Southern_three-banded, Bush_dog, Bacteroides_sp., Topographical_and, feces_adult, feces_clone, Microbiome_neonatal, occupant_source, Bacteroides_vulgatus, Diets_enriched, Pervasive_effects, Synecology_primary, ),	uncultured (Ruminococcaceae, uncultured_bacterium, ), S24-7 (Bacteroidales, uncultured_bacterium, ), Prevotella (Prevotellaceae, uncultured_bacterium, ), Bacteroides (Bacteroidaceae, uncultured_bacterium, Bacteroides_vulgatus, uncultured_Bacteroidales, uncultured_Bacteroidetes, uncultured_Bacteroides, ), IncertaeSedis (Lachnospiraceae, uncultured_bacterium, ), Barnesiella (Porphyromonadaceae, unc…
6947_1_52	Bacteroidaceae_1_52	Bacteroidaceae (Bacteroides_coprocola, Uncultured_bacterium, ),	Bacteroides (Bacteroidaceae, Bacteroides_coprocola, dog_colon, human_intestinal, human_sigmoid, human_rectum, mucosa_adherent, human_descending, human_fecal, Predominant_role, feces_adult, human_ascending, human_stool, human_cecum, Synecology_primary, human_transverse, ),	Bacteroides (Bacteroidaceae, Bacteroides_coprocola, uncultured_bacterium, human_gut, ), IncertaeSedis (Lachnospiraceae, uncultured_bacterium, ),
6947_1_53	Bacteroidaceae_1_53	Bacteroidaceae (Uncultured_bacterium, ),	Bacteroides (Bacteroidaceae, human_colonic, ),	Bacteroides (Bacteroidaceae, uncultured_bacterium, ),
6947_1_54	Bacteroidaceae_1_54	Bacteroidaceae (Bacteriodes_fragilis, ),	Bacteroides (Bacteroidaceae, Evidence_cultivated, human_sigmoid, str._ic1252, mucosa_adherent, human_rectum, str._ic1371, human_ascending, str._ic1255, human_transverse, Effect_Diet, Microbes_on, str._ic1258, human_intestinal, str._ic1259, human_descending, library_survey, Topographical_and, human_fecal, feces_adult, bottlenose_dolphin, Bacteroides_fragilis, Microbiome_neonatal, human_stool, huma…	Bacteroides (Bacteroidaceae, bacterium_ic1259, uncultured_bacterium, bacterium_ic1371, Bacteroides_fragilis, bacterium_ic1251, Weeksella_virosa, bacterium_ic1234, bacterium_ic1255, bacterium_ic1252, human_gut, bacterium_ic1258, ),
6947_1_55	Bacteroidaceae_1_55	Bacteroidaceae (Uncultured_bacterium, ),	Bacteroides (Bacteroidaceae, human_sigmoid, human_descending, human_rectum, mucosa_adherent, library_survey, Topographical_and, human_fecal, Cholesterol-reducing_human, human_biopsies, human_colonic, human_ascending, human_stool, human_cecum, Pervasive_effects, human_transverse, ),	Bacteroides (Bacteroidaceae, uncultured_bacterium, human_gut, uncultured_Bacteroides, ), IncertaeSedis (Lachnospiraceae, uncultured_bacterium, ), Barnesiella (Porphyromonadaceae, uncultured_bacterium, ),
6947_1_56	Bacteroidaceae_1_56	Bacteroidaceae (Bacteroides_intestinalis, ),	Bacteroides (Bacteroidaceae, Bacteroides_sp., Pervasive_effects, Bacteroides_intestinalis, Topographical_and, human_fecal, feces_adult, ),	Bacteroides (Bacteroidaceae, uncultured_bacterium, Bacteroides_sp., Bacteroides_intestinalis, ), IncertaeSedis (Lachnospiraceae, uncultured_bacterium, ), Barnesiella (Porphyromonadaceae, uncultured_bacterium, ),
6947_2_1	Bacteroidaceae_2_1	Bacteroidaceae (Bacteroides_thetaiotaomicron, Bacteroides_eggerthii, Uncultured_bacterium, ),	Bacteroides (Bacteroidaceae, Megamonas_hypermegale, Bacteroides_xylanisolvens, Chicken_intestinal, feces_clone, Spotted_hyena, Effect_Diet, Bacteroides_faecis, Bacteroides_sp., Topographical_and, feces_adult, Microbiome_neonatal, Bacteroides_thetaiotaomicron, Bacteroides_eggerthii, Diets_enriched, Synecology_primary, Pervasive_effects, Innate_immunity, Bacteroides_ovatus, ),	S24-7 (Bacteroidales, uncultured_bacterium, ), Prevotella (Prevotellaceae, uncultured_bacterium, ), Bacteroides (Bacteroidaceae, uncultured_bacterium, uncultured_Bacteroidetes, uncultured_Bacteroides, Bacteroides_eggerthii, Bacteroides_thetaiotaomicron, Bacteroides_nordii, human_gut, bacterium_ic1292, Bacteroides_faecis, ), IncertaeSedis (Lachnospiraceae, uncultured_bacterium, ), Parabacteroides …
6947_2_2	Bacteroidaceae_2_2	Bacteroidaceae (B.caccae_16S, Bacteriodes_fragilis, Bacteroides_sp., Bacteroides_coprophilus, ),	Bacteroides (Bacteroidaceae, Chicken_intestinal, Bacteroides_salyersiae, Metagenome_versatile, Effect_Diet, and_prevalence, Angola_Colobus, Bacteroides_sp., Topographical_and, feces_adult, Bacteroides_coprophilus, bottlenose_dolphin, Microbiome_neonatal, Pervasive_effects, Synecology_primary, Diets_enriched, Bacteroides_caccae, Innate_immunity, ),	uncultured (Prevotellaceae, uncultured_bacterium, uncultured_rumen, ), Bacteroides (Bacteroidaceae, uncultured_bacterium, Bacteroides_sp., uncultured_Bacteroidetes, uncultured_Bacteroidales, uncultured_Bacteroides, Bacteroides_acidifaciens, Bacteroides_fragilis, Bacteroides_caccae, bacterium_ic1258, ), IncertaeSedis (Lachnospiraceae, uncultured_bacterium, ), Parabacteroides (Porphyromonadaceae, u…
6947_2_3	Bacteroidaceae_2_3	Bacteroidaceae (Bacteroides_intestinalis, Uncultured_bacterium, ),	Bacteroides (Bacteroidaceae, human_sigmoid, human_rectum, fecal_microbiota, human_ascending, Bacteroides_intestinalis, Effect_Diet, human_transverse, Bacteroides_oleiciplenus, Bacteroides_sp, Fecal_wild, human_intestinal, human_descending, Bacteroides_cellulosilyticus, Fecal_microbial, Bacteroides_sp., human_fecal, Topographical_and, feces_adult, human_colonic, human_stool, human_cecum, Synecolog…	Prevotella (Prevotellaceae, uncultured_bacterium, ), Bacteroides (Bacteroidaceae, Bacteroides_oleiciplenus, uncultured_bacterium, Bacteroides_sp., Bacteroides_cellulosilyticus, Bacteroides_intestinalis, uncultured_Bacteroidaceae, human_gut, ), IncertaeSedis (Lachnospiraceae, uncultured_bacterium, ), Alistipes (Rikenellaceae, uncultured_bacterium, ), Barnesiella (Porphyromonadaceae, uncultured_bac…
6947_2_4	Bacteroidaceae_2_4	Bacteroidaceae (Uncultured_bacterium, Bacteroides_ovatus, ),	Bacteroides (Bacteroidaceae, adult_human, Bacteroides_gallinarum, Bacteroides_clarus, human_intestinal, human_fecal, Impact_changing, Topographical_and, Predominant_role, feces_adult, Pervasive_effects, Human_gut, Bacteroides_ovatus, Effect_Diet, ),	Bacteroides (Bacteroidaceae, Bacteroides_gallinarum, uncultured_Prevotella, uncultured_bacterium, Bacteroides_clarus, Bacteroides_ovatus, ), IncertaeSedis (Lachnospiraceae, uncultured_bacterium, ), Parabacteroides (Porphyromonadaceae, uncultured_bacterium, ), Barnesiella (Porphyromonadaceae, uncultured_bacterium, ), Haemophilus (Pasteurellaceae, uncultured_bacterium, ),
6947_2_5	Bacteroidaceae_2_5	Bacteroidaceae (Bacteroides_finegoldii, Uncultured_bacterium, ),	Bacteroides (Bacteroidaceae, adult_human, Bacteroides_finegoldii, Pervasive_effects, Bacteroides_sp., human_fecal, Effect_Diet, Crohn_adult, feces_adult, ),	Bacteroides (Bacteroidaceae, uncultured_bacterium, Bacteroides_finegoldii, iron-reducing_bacterium, ), IncertaeSedis (Lachnospiraceae, uncultured_bacterium, ),
6947_2_6	Bacteroidaceae_2_6	Bacteroidaceae (Uncultured_bacterium, ),		Bacteroides (Bacteroidaceae, uncultured_bacterium, ),
6947_2_7	Bacteroidaceae_2_7	Clostridium_Cluster_XIV (Uncultured_bacterium, ), Bacteroidaceae (Bacteroides_uniformis, ),	Bacteroides (Bacteroidaceae, Isolation_fiber, Bacteroides_sp., Topographical_and, feces_adult, feces_clone, Microbiome_neonatal, occupant_source, Synecology_primary, Diets_enriched, Pervasive_effects, Bacteroides_uniformis, Innate_immunity, Effect_Diet, ),	S24-7 (Bacteroidales, uncultured_bacterium, ), Prevotella (Prevotellaceae, uncultured_bacterium, ), Bacteroides (Bacteroidaceae, swine_fecal, uncultured_bacterium, Bacteroides_uniformis, uncultured_Bacteroidales, uncultured_Bacteroidetes, human_gut, Bacteroides_acidifaciens, ), IncertaeSedis (Lachnospiraceae, uncultured_bacterium, ), Parabacteroides (Porphyromonadaceae, uncultured_bacterium, ), A…
6947_2_8	Bacteroidaceae_2_8	Bacteroidaceae (Uncultured_bacterium, ),	Bacteroides (Bacteroidaceae, human_intestine, Oligonucleotide_Probes, mucosa_adherent, isolate_str., bush_dog, human_biopsies, feces_clone, human_transverse, Microbes_on, adult_human, Southern_three-banded, library_survey, Bush_dog, human_fecal, feces_adult, southern_three-banded, Pervasive_effects, Evry_wastewater, Bacteroides_massiliensis, ),	Bacteroides (Bacteroidaceae, uncultured_bacterium, uncultured_Bacteroides, Bacteroides_massiliensis, ), IncertaeSedis (Lachnospiraceae, uncultured_bacterium, ), Barnesiella (Porphyromonadaceae, uncultured_bacterium, ),
6947_2_9	Bacteroidaceae_2_9	Bacteroidaceae (Bacteroides_plebeius, ),	Bacteroides (Bacteroidaceae, mucosa_adherent, Prevost's_squirrel, human_fecal, Predominant_role, feces_adult, Bacteroides_plebeius, Synecology_primary, Diets_enriched, gastrointestinal_tract, ),	uncultured (Prevotellaceae, uncultured_bacterium, ), Bacteroides (Bacteroidaceae, uncultured_bacterium, Bacteroides_plebeius, uncultured_Bacteroidales, ),
6947_2_10	Bacteroidaceae_2_10	Bacteroidaceae (Bacteroides_stercoris, ),	Bacteroides (Bacteroidaceae, human_sigmoid, human_rectum, Chromaphyosemion_bivittatum, bush_dog, human_ascending, Spotted_hyena, human_transverse, human_intestinal, Bacteroides_stercoris, human_descending, Bacteroides_sp., Bush_dog, library_survey, human_fecal, Topographical_and, feces_adult, human_stool, human_cecum, ), Parabacteroides (Porphyromonadaceae, human_fecal, ),	Bacteroides (Bacteroidaceae, uncultured_bacterium, Bacteroides_stercoris, human_gut, ), IncertaeSedis (Lachnospiraceae, uncultured_bacterium, ), Parabacteroides (Porphyromonadaceae, uncultured_bacterium, ), Barnesiella (Porphyromonadaceae, uncultured_bacterium, ), Odoribacter (Porphyromonadaceae, uncultured_bacterium, ),
6947_2_11	Bacteroidaceae_2_11	Bacteroidaceae (Uncultured_bacterium, Bacteroides_sp., ),	Bacteroides (Bacteroidaceae, Bacteroides_denticanoris, examined_methods, Bacteroides_sp., Bacteroides_tectus, Microbiome_neonatal, Bacteroides_suis, Bacteroides_nordii, Pervasive_effects, microbiome_cloacal, str._31285, Bacteroides_pyogenes, Effect_Diet, ),	Bacteroides (Bacteroidaceae, Bacteroides_denticanum, uncultured_bacterium, Bacteroides_suis, Bacteroides_nordii, Bacteroides_sp., Bacteroides_tectus, Bacteroides_pyogenes, ),
6947_2_12	Bacteroidaceae_2_12	Bacteroidaceae (Uncultured_bacterium, ),	Bacteroides (Bacteroidaceae, Bacteroides_sp., Bacteroides_dorei, Topographical_and, feces_adult, Pervasive_effects, Diets_enriched, Ring-tailed_lemur, Effect_Diet, ),	S24-7 (Bacteroidales, uncultured_bacterium, ), Bacteroides (Bacteroidaceae, uncultured_bacterium, Bacteroides_dorei, uncultured_Bacteroides, human_gut, ), 1 (Bacteroidessp.9, 42FAA_, ), IncertaeSedis (Lachnospiraceae, uncultured_bacterium, ), Alistipes (Rikenellaceae, uncultured_bacterium, ), Barnesiella (Porphyromonadaceae, uncultured_bacterium, ),
6947_2_13	Bacteroidaceae_2_13	Bacteroidaceae (Bacteroides_vulgatus, ),	Bacteroides (Bacteroidaceae, Bush_dog, Bacteroides_sp., Topographical_and, feces_adult, Microbiome_neonatal, feces_clone, occupant_source, Bacteroides_vulgatus, Diets_enriched, Pervasive_effects, Synecology_primary, ),	Slackia (Coriobacteriaceae, uncultured_bacterium, ), S24-7 (Bacteroidales, uncultured_bacterium, ), uncultured (Ruminococcaceae, uncultured_bacterium, ), Prevotella (Prevotellaceae, uncultured_bacterium, ), Bacteroides (Bacteroidaceae, uncultured_Prevotella, uncultured_bacterium, Bacteroides_vulgatus, uncultured_Bacteroidales, uncultured_Bacteroidetes, uncultured_Bacteroides, ), IncertaeSedis (La…
6947_2_14	Bacteroidaceae_2_14	Bacteroidaceae (Bacteroides_coprocola, Uncultured_bacterium, ),	Bacteroides (Bacteroidaceae, Bacteroides_coprocola, dog_colon, human_intestinal, human_sigmoid, human_rectum, human_descending, human_fecal, Predominant_role, feces_adult, human_ascending, human_stool, human_cecum, Synecology_primary, human_transverse, ),	uncultured (Prevotellaceae, uncultured_bacterium, uncultured_rumen, ), Bacteroides (Bacteroidaceae, Bacteroides_coprocola, uncultured_bacterium, iron-reducing_bacterium, human_gut, ), IncertaeSedis (Lachnospiraceae, uncultured_bacterium, ), Alistipes (Rikenellaceae, uncultured_bacterium, ), Petrimonas (Porphyromonadaceae, iron-reducing_bacterium, ),
6947_3_1	Bacteroidaceae_3_1	Bacteroidaceae (Bacteroides_eggerthii, ),	Bacteroides (Bacteroidaceae, human_intestinal, Bacteroides_eggerthii, Bacteroides_helcogenes, Diets_enriched, Pervasive_effects, human_fecal, ),	uncultured (Ruminococcaceae, uncultured_bacterium, ), Bacteroides (Bacteroidaceae, uncultured_bacterium, Bacteroides_eggerthii, Bacteroides_helcogenes, human_gut, ), IncertaeSedis (Ruminococcaceae, uncultured_bacterium, ), Alistipes (Rikenellaceae, uncultured_bacterium, ),
6947_3_2	Bacteroidaceae_3_2	Bacteroidaceae (Bacteroides_finegoldii, B.caccae_16S, Uncultured_bacterium, Bacteroides_sp., ),	Bacteroides (Bacteroidaceae, Bacteroides_salyersiae, feces_clone, Effect_Diet, Bacteroides_faecis, Angola_Colobus, Topographical_and, feces_adult, bottlenose_dolphin, Microbiome_neonatal, Bacteroides_fragilis, Bacteroides_finegoldii, Pervasive_effects, Synecology_primary, Diets_enriched, Bacteroides_caccae, Innate_immunity, ),	uncultured (Bacteroidales, uncultured_bacterium, uncultured_Bacteroides, ), S24-7 (Bacteroidales, uncultured_bacterium, ), Prevotella (Prevotellaceae, uncultured_bacterium, ), Bacteroides (Bacteroidaceae, bacterium_ic1259, uncultured_bacterium, uncultured_Bacteroidetes, bacterium_ic1371, Bacteroides_salyersiae, Bacteroides_acidifaciens, Bacteroides_fragilis, Bacteroides_finegoldii, bacterium_ic12…
6947_3_3	Bacteroidaceae_3_3	Bacteroidaceae (Bacteroides_thetaiotaomicron, Bacteriodes_fragilis, Bacteroides_intestinalis, Bacteroides_sp., Uncultured_bacterium, Bacteroides_ovatus, ),	Bacteroides (Bacteroidaceae, Megamonas_hypermegale, Bacteroides_xylanisolvens, Impact_changing, Chicken_intestinal, Bacteroides_intestinalis, Effect_Diet, Bacteroides_oleiciplenus, Bacteroides_sp., Bacteroides_cellulosilyticus, Topographical_and, feces_adult, Microbiome_neonatal, Bacteroides_fragilis, Synecology_primary, Pervasive_effects, Diets_enriched, Innate_immunity, Bacteroides_ovatus, ),	S24-7 (Bacteroidales, uncultured_bacterium, ), Bacteroides (Bacteroidaceae, Bacteroides_fragilis, uncultured_bacterium, Bacteroides_thetaiotaomicron, Bacteroides_nordii, Bacteroides_intestinalis, Bacteroides_ovatus, uncultured_Bacteroides, ), boneC3G7 (Fusobacteriales, uncultured_bacterium, ), Parabacteroides (Porphyromonadaceae, uncultured_bacterium, ), Faecalibacterium (Ruminococcaceae, uncultu…
6947_3_4	Bacteroidaceae_3_4	Bacteroidaceae (Uncultured_bacterium, ),	Bacteroides (Bacteroidaceae, adult_human, Bacteroides_clarus, Bush_dog, Pervasive_effects, bush_dog, human_fecal, feces_adult, ),	Bacteroides (Bacteroidaceae, uncultured_bacterium, Bacteroides_clarus, ), IncertaeSedis (Lachnospiraceae, uncultured_bacterium, ),
6947_3_5	Bacteroidaceae_3_5	Bacteroidaceae (Bacteroides_coprophilus, ),	Bacteroides (Bacteroidaceae, human_intestinal, Bacteroides_sp., Synecology_primary, digester_anaerobic, dog_jejunum, Predominant_role, Bacteroides_coprophilus, ),	Bacteroides (Bacteroidaceae, uncultured_bacterium, Bacteroides_coprophilus, ),
6947_3_6	Bacteroidaceae_3_6		Bacteroides (Bacteroidaceae, Isolation_fiber, Bacteroides_sp., Topographical_and, feces_adult, feces_clone, Microbiome_neonatal, occupant_source, Diets_enriched, Pervasive_effects, Bacteroides_uniformis, Synecology_primary, Ring-tailed_lemur, Effect_Diet, ),	uncultured (Lachnospiraceae, uncultured_bacterium, ), S24-7 (Bacteroidales, uncultured_bacterium, ), Prevotella (Prevotellaceae, uncultured_bacterium, ), Bacteroides (Bacteroidaceae, Bacteroides_rodentium, swine_fecal, uncultured_bacterium, Bacteroides_uniformis, uncultured_Bacteroidetes, human_gut, ), IncertaeSedis (Peptostreptococcaceae, uncultured_bacterium, ), Parabacteroides (Porphyromonadac…
6947_3_7	Bacteroidaceae_3_7	Bacteroidaceae (Uncultured_bacterium, ),	Bacteroides (Bacteroidaceae, Southern_three-banded, mucosa_adherent, library_survey, Bush_dog, bush_dog, human_fecal, feces_adult, feces_clone, southern_three-banded, Pervasive_effects, Spotted_hyena, Evry_wastewater, Bacteroides_massiliensis, ),	S24-7 (Bacteroidales, uncultured_bacterium, ), uncultured (Prevotellaceae, uncultured_bacterium, ), Bacteroides (Bacteroidaceae, uncultured_bacterium, uncultured_Bacteroidetes, uncultured_Bacteroides, Bacteroides_massiliensis, ), Clostridium (Clostridiaceae, uncultured_bacterium, ), Faecalibacterium (Ruminococcaceae, uncultured_bacterium, ),
6947_3_8	Bacteroidaceae_3_8	Bacteroidaceae (Bacteroides_plebeius, ),	Bacteroides (Bacteroidaceae, Diets_enriched, Pervasive_effects, Prevost's_squirrel, human_fecal, Predominant_role, feces_adult, ),	uncultured (Bacteroidales, uncultured_bacterium, ), S24-7 (Bacteroidales, uncultured_bacterium, ), Prevotella (Prevotellaceae, uncultured_bacterium, ), Bacteroides (Bacteroidaceae, uncultured_bacterium, Bacteroides_plebeius, ), Alistipes (Rikenellaceae, uncultured_bacterium, ),
6947_3_9	Bacteroidaceae_3_9	Bacteroidaceae (Bacteroides_stercoris, ),	Bacteroides (Bacteroidaceae, Bacteroides_gallinarum, human_rectum, Bacteroides_stercoris, library_survey, Chromaphyosemion_bivittatum, Topographical_and, human_fecal, feces_adult, human_ascending, human_stool, human_cecum, Spotted_hyena, human_transverse, ),	Bacteroides (Bacteroidaceae, Bacteroides_gallinarum, uncultured_bacterium, Bacteroides_stercoris, human_gut, ), IncertaeSedis (Erysipelotrichaceae, uncultured_bacterium, ),
6947_3_10	Bacteroidaceae_3_10	Bacteroidaceae (Bacteroides_vulgatus, Uncultured_bacterium, ),	Bacteroides (Bacteroidaceae, Bacteroides_sp., Bacteroides_dorei, Topographical_and, feces_adult, Microbiome_neonatal, feces_clone, occupant_source, Synecology_primary, Diets_enriched, Effect_Diet, ),	S24-7 (Bacteroidales, uncultured_bacterium, ), uncultured (Ruminococcaceae, uncultured_bacterium, ), Prevotella (Prevotellaceae, uncultured_bacterium, ), Bacteroides (Bacteroidaceae, uncultured_bacterium, Bacteroides_vulgatus, uncultured_Bacteroides, ), boneC3G7 (Fusobacteriales, uncultured_bacterium, ), IncertaeSedis (Lachnospiraceae, uncultured_bacterium, ), Parabacteroides (Porphyromonadaceae,…
6947_3_11	Bacteroidaceae_3_11	Bacteroidaceae (Bacteroides_coprocola, ), Uncultured_Bacteroidales_I (Uncultured_bacterium, ),	Bacteroides (Bacteroidaceae, Bacteroides_coprocola, human_sigmoid, human_rectum, mucosa_adherent, Predominant_role, human_ascending, Ring-tailed_lemur, human_transverse, and_prevalence, dog_colon, human_intestinal, human_descending, human_fecal, feces_adult, human_stool, human_cecum, Synecology_primary, ),	S24-7 (Bacteroidales, uncultured_bacterium, ), Bacteroides (Bacteroidaceae, Bacteroides_coprocola, uncultured_bacterium, human_gut, ), Alistipes (Rikenellaceae, uncultured_bacterium, ),
6947_3_12	Bacteroidaceae_3_12	Rikenellaceae (Bacteroides_putredinis, Bacteroides_sp., Uncultured_bacterium, ), Bacteroidaceae (Uncultured_bacterium, ),	Alistipes (Rikenellaceae, Chicken_intestinal, Predominant_role, fecal_microbiota, feces_clone, Sponge-_microorganisms:, Salmonella_typhimurium, influence_dietary, Effect_Diet, Alistipes_putredinis, Alistipes_sp., European_rabbit, human_fecal, Topographical_and, feces_adult, cecal_contents, BigHorn_sheep, Pervasive_effects, Diets_enriched, springbok_feces, ),	S24-7 (Bacteroidales, uncultured_bacterium, ), uncultured (Ruminococcaceae, uncultured_bacterium, ), Streptococcus (Streptococcaceae, uncultured_bacterium, ), Prevotella (Prevotellaceae, uncultured_bacterium, ), Bacteroides (Bacteroidaceae, uncultured_bacterium, ), IncertaeSedis (Ruminococcaceae, uncultured_bacterium, ), Anaerostipes (Lachnospiraceae, uncultured_bacterium, ), Ruminococcus (Rumino…
6947_4_1	Bacteroidaceae_4_1	Bacteroidaceae (Bacteroides_thetaiotaomicron, Bacteroides_finegoldii, Bacteroides_eggerthii, Uncultured_bacterium, Bacteroides_ovatus, ),	Bacteroides (Bacteroidaceae, Bacteroides_fluxus, Megamonas_hypermegale, Bacteroides_clarus, Bacteroides_xylanisolvens, Chicken_intestinal, Impact_changing, feces_clone, Human_gut, Effect_Diet, Bacteroides_faecis, Bacteroides_sp., Topographical_and, feces_adult, Microbiome_neonatal, Bacteroides_eggerthii, Bacteroides_finegoldii, Synecology_primary, Pervasive_effects, Diets_enriched, Innate_immunit…	S24-7 (Bacteroidales, uncultured_bacterium, ), Prevotella (Prevotellaceae, uncultured_bacterium, ), Bacteroides (Bacteroidaceae, uncultured_Prevotella, uncultured_bacterium, uncultured_Bacteroidetes, uncultured_Bacteroides, Bacteroides_eggerthii, Bacteroides_finegoldii, Bacteroides_thetaiotaomicron, Bacteroides_ovatus, Bacteroides_faecis, ), IncertaeSedis (Lachnospiraceae, uncultured_bacterium, )…
6947_4_2	Bacteroidaceae_4_2	Bacteroidaceae (Bacteroides_sp., ),	Bacteroides (Bacteroidaceae, human_sigmoid, human_descending, Bacteroides_sp., human_fecal, Bacteroides_salyersiae, human_ascending, human_stool, Pervasive_effects, human_transverse, ),	Bacteroides (Bacteroidaceae, uncultured_bacterium, Weeksella_virosa, Bacteroides_salyersiae, ), Phocaeicola (FamilyIncertaeSedis, Phocaeicola_abscessus, Bacteroidetes_bacterium, ),
6947_4_3	Bacteroidaceae_4_3	Bacteroidaceae (Uncultured_bacterium, ),	Bacteroides (Bacteroidaceae, human_sigmoid, human_rectum, fecal_microbiota, human_ascending, human_transverse, Effect_Diet, Bacteroides_sp, Fecal_wild, human_intestinal, human_descending, Bacteroides_cellulosilyticus, Bacteroides_sp., Fecal_microbial, human_fecal, feces_adult, human_colonic, human_stool, human_cecum, Pervasive_effects, ),	Prevotella (Prevotellaceae, uncultured_bacterium, ), Bacteroides (Bacteroidaceae, uncultured_bacterium, Bacteroides_sp., Bacteroides_cellulosilyticus, uncultured_Bacteroidaceae, ), Alistipes (Rikenellaceae, uncultured_bacterium, ), Megamonas (Veillonellaceae, uncultured_bacterium, ),
6947_4_4	Bacteroidaceae_4_4	Bacteroidaceae (B.caccae_16S, ),	Bacteroides (Bacteroidaceae, Diets_enriched, Pervasive_effects, Bacteroides_caccae, Effect_Diet, feces_adult, ),	Bacteroides (Bacteroidaceae, uncultured_bacterium, Bacteroides_caccae, ), IncertaeSedis (Lachnospiraceae, uncultured_bacterium, ), Barnesiella (Porphyromonadaceae, uncultured_bacterium, ),
6947_4_5	Bacteroidaceae_4_5	Bacteroidaceae (Bacteroides_coprophilus, ),	Bacteroides (Bacteroidaceae, and_prevalence, Bacteroides_sp., digester_anaerobic, human_fecal, Predominant_role, Bacteroides_coprophilus, Pervasive_effects, Synecology_primary, ),	RC9gutgroup (Rikenellaceae, uncultured_bacterium, ), uncultured (Ruminococcaceae, uncultured_bacterium, ), Bacteroides (Bacteroidaceae, Bacteroides_graminisolvens, uncultured_bacterium, iron-reducing_enrichment, Bacteroides_sp., uncultured_Bacteroidales, uncultured_Bacteroides, Bacteroides_coprophilus, uncultured_isopod, ), IncertaeSedis (Lachnospiraceae, uncultured_bacterium, ), Barnesiella (Por…
6947_4_6	Bacteroidaceae_4_6	Bacteroidaceae (Uncultured_bacterium, ),		Bacteroides (Bacteroidaceae, uncultured_bacterium, ),
6947_4_7	Bacteroidaceae_4_7	Bacteroidaceae (Bacteroides_uniformis, ),	Bacteroides (Bacteroidaceae, Isolation_fiber, Bacteroides_sp., Topographical_and, feces_adult, Microbiome_neonatal, feces_clone, occupant_source, Synecology_primary, Diets_enriched, Pervasive_effects, Bacteroides_uniformis, Innate_immunity, Effect_Diet, ),	S24-7 (Bacteroidales, uncultured_bacterium, ), Prevotella (Prevotellaceae, uncultured_bacterium, ), Bacteroides (Bacteroidaceae, swine_fecal, uncultured_bacterium, Bacteroides_uniformis, uncultured_Bacteroidetes, human_gut, Bacteroides_acidifaciens, ), IncertaeSedis (Lachnospiraceae, uncultured_bacterium, ), Parabacteroides (Porphyromonadaceae, uncultured_bacterium, ), Alistipes (Rikenellaceae, u…
6947_4_8	Bacteroidaceae_4_8	Bacteroidaceae (Uncultured_bacterium, ),	Bacteroides (Bacteroidaceae, Southern_three-banded, mucosa_adherent, library_survey, Bush_dog, bush_dog, human_fecal, feces_adult, feces_clone, southern_three-banded, Pervasive_effects, Spotted_hyena, Evry_wastewater, Bacteroides_massiliensis, ),	S24-7 (Bacteroidales, uncultured_bacterium, ), Bacteroides (Bacteroidaceae, uncultured_bacterium, uncultured_Bacteroides, Bacteroides_massiliensis, ), IncertaeSedis (Lachnospiraceae, uncultured_bacterium, ), Barnesiella (Porphyromonadaceae, uncultured_bacterium, ),
6947_4_9	Bacteroidaceae_4_9	Bacteroidaceae (Bacteroides_plebeius, ),	Bacteroides (Bacteroidaceae, Bacteroides_plebeius, Diets_enriched, gastrointestinal_tract, Prevost's_squirrel, human_fecal, Predominant_role, feces_adult, ),	Bacteroides (Bacteroidaceae, uncultured_bacterium, Bacteroides_plebeius, bacterium_'New, uncultured_Bacteroidales, ), Paraprevotella (Prevotellaceae, uncultured_bacterium, ),
6947_4_10	Bacteroidaceae_4_10	Bacteroidaceae (Bacteroides_stercoris, ),	Bacteroides (Bacteroidaceae, human_sigmoid, human_rectum, Chromaphyosemion_bivittatum, bush_dog, human_ascending, Spotted_hyena, human_transverse, Effect_Diet, human_intestinal, Bacteroides_stercoris, human_descending, Bacteroides_sp., Bush_dog, library_survey, human_fecal, Topographical_and, feces_adult, human_stool, human_cecum, ),	Bacteroides (Bacteroidaceae, uncultured_bacterium, Bacteroides_stercoris, human_gut, ), IncertaeSedis (Lachnospiraceae, uncultured_bacterium, ), Barnesiella (Porphyromonadaceae, uncultured_bacterium, ), Collinsella (Coriobacteriaceae, uncultured_bacterium, ), Odoribacter (Porphyromonadaceae, uncultured_bacterium, ),
6947_4_11	Bacteroidaceae_4_11	Bacteroidaceae (Uncultured_bacterium, Bacteroides_sp., ),	Bacteroides (Bacteroidaceae, fecal_microbiota, Microbiome_neonatal, Bacteroides_sp., Bacteroides_nordii, Pervasive_effects, str._31285, Effect_Diet, ),	Bacteroides (Bacteroidaceae, uncultured_bacterium, Bacteroides_nordii, uncultured_Bacteroides, ),
6947_4_12	Bacteroidaceae_4_12	Bacteroidaceae (Bacteroides_vulgatus, Uncultured_bacterium, ),	Bacteroides (Bacteroidaceae, and_prevalence, Bacteroides_sp., Bacteroides_dorei, Topographical_and, feces_adult, Microbiome_neonatal, feces_clone, occupant_source, Synecology_primary, Diets_enriched, Effect_Diet, ),	S24-7 (Bacteroidales, uncultured_bacterium, ), uncultured (Ruminococcaceae, uncultured_bacterium, ), Prevotella (Prevotellaceae, uncultured_bacterium, ), Bacteroides (Bacteroidaceae, uncultured_Prevotella, uncultured_bacterium, Bacteroides_vulgatus, uncultured_Bacteroides, ), IncertaeSedis (Lachnospiraceae, uncultured_bacterium, ), Faecalibacterium (Ruminococcaceae, uncultured_bacterium, ), Barne…
6947_4_13	Bacteroidaceae_4_13	Bacteroidaceae (Bacteroides_coprocola, Uncultured_bacterium, ),	Bacteroides (Bacteroidaceae, Bacteroides_coprocola, and_prevalence, mucosa_adherent, human_fecal, Predominant_role, feces_adult, Metagenome_versatile, Synecology_primary, Effect_Diet, ),	Bacteroides (Bacteroidaceae, Bacteroides_coprocola, uncultured_bacterium, human_gut, ), IncertaeSedis (Lachnospiraceae, uncultured_bacterium, ), Alistipes (Rikenellaceae, uncultured_bacterium, ),
6947_4_14	Bacteroidaceae_4_14	Bacteroidaceae (Bacteriodes_fragilis, ),	Bacteroides (Bacteroidaceae, Evidence_cultivated, mucosa_adherent, Chicken_intestinal, Predominant_role, pre-adolescent_turkey, Effect_Diet, Angola_Colobus, Fecal_wild, human_intestinal, library_survey, Bacteroides_sp., human_fecal, Topographical_and, feces_adult, bottlenose_dolphin, Microbiome_neonatal, Bacteroides_fragilis, microbiome_cloacal, Pervasive_effects, Diets_enriched, ),	uncultured (Bacteroidales, uncultured_bacterium, uncultured_Bacteroides, ), Bacteroides (Bacteroidaceae, bacterium_ic1259, uncultured_bacterium, uncultured_Bacteroidetes, bacterium_ic1371, Bacteroides_fragilis, bacterium_ic1251, bacterium_ic1234, bacterium_ic1255, bacterium_ic1252, human_gut, bacterium_ic1258, ), IncertaeSedis (Lachnospiraceae, uncultured_bacterium, ), Paraprevotella (Prevotellac…
6947_4_15	Bacteroidaceae_4_15	Bacteroidaceae (Bacteroides_intestinalis, ),	Bacteroides (Bacteroidaceae, Bacteroides_oleiciplenus, Bacteroides_sp., Pervasive_effects, Bacteroides_intestinalis, Topographical_and, human_fecal, feces_adult, ),	Bacteroides (Bacteroidaceae, Bacteroides_oleiciplenus, uncultured_bacterium, Bacteroides_sp., Bacteroides_intestinalis, human_gut, ), IncertaeSedis (Lachnospiraceae, uncultured_bacterium, ), Barnesiella (Porphyromonadaceae, uncultured_bacterium, ),
6947_5_1	Bacteroidaceae_5_1	Bacteroidaceae (Bacteriodes_fragilis, Bacteroides_sp., Bacteroides_coprophilus, Bacteroides_eggerthii, B.caccae_16S, Bacteroides_thetaiotaomicron, Uncultured_bacterium, Bacteroides_intestinalis, Bacteroides_ovatus, ),	Bacteroides (Bacteroidaceae, Megamonas_hypermegale, Bacteroides_xylanisolvens, -feed_administered, Chicken_intestinal, Bacteroides_salyersiae, Predominant_role, feces_clone, Salmonella_typhimurium, Bacteroides_nordii, Bacteroides_intestinalis, sequencing_libraries, Bacteroides_faecis, Bacteroides_sp., human_fecal, Bacteroides_coprophilus, bottlenose_dolphin, Bacteroides_finegoldii, Bacteroides_su…	Paludibacter (Porphyromonadaceae, uncultured_bacterium, ), RC9gutgroup (Rikenellaceae, uncultured_bacterium, ), S24-7 (Bacteroidales, uncultured_bacterium, ), uncultured (Porphyromonadaceae, uncultured_bacterium, iron-reducing_bacterium, uncultured_organism, uncultured_Bacteroidetes, ), 2 (Bacteroidessp.2, 4_, ), Bacteroides (Bacteroidaceae, Bacteroides_graminisolvens, uncultured_bacterium, Bacte…
6947_5_2	Bacteroidaceae_5_2	Porphyromonodaceae_regroupe (Uncultured_bacterium, Bacteroides_distasonis, ), Bacteroidaceae (Uncultured_bacterium, ),	Bacteroides (Bacteroidaceae, Bacteroides_oleiciplenus, Bacteroides_sp, Fecal_wild, Bacteroides_cellulosilyticus, Bacteroides_sp., Fecal_microbial, human_fecal, fecal_microbiota, human_colonic, Diets_enriched, ), Parabacteroides (Porphyromonadaceae, mucosa_adherent, Bacteroides_merdae, -feed_administered, Predominant_role, pre-adolescent_turkey, Parabacteroides_johnsonii, sequencing_libraries, Par…	Paludibacter (Porphyromonadaceae, uncultured_bacterium, ), RC9gutgroup (Rikenellaceae, uncultured_bacterium, ), Thiobacillus (Hydrogenophilaceae, uncultured_bacterium, ), SB-5 (Bacteroidetes, uncultured_bacterium, ), uncultured (Marinilabiaceae, uncultured_bacterium, rumen_bacterium, uncultured_Bacteroidetes, uncultured_organism, ), Prevotella (Prevotellaceae, uncultured_bacterium, ), Bacteroides…
6947_5_3	Bacteroidaceae_5_3	Bacteroidaceae (Bacteroides_finegoldii, Uncultured_bacterium, ),	Bacteroides (Bacteroidaceae, adult_human, Bacteroides_finegoldii, ),	Bacteroides (Bacteroidaceae, uncultured_bacterium, Bacteroides_finegoldii, ),
6947_5_4	Bacteroidaceae_5_4		Sufflavibacter (Flavobacteriaceae, Flavobacterium_sp., Sufflavibacter_litoralis, deep-sea_octacoral, Flavobacteriaceae_East, ),	uncultured (Rhodospirillaceae, uncultured_organism, ), Parabacteroides (Porphyromonadaceae, uncultured_bacterium, ), Zunongwangia (Flavobacteriaceae, Zunongwangia_profunda, Sufflavibacter_maritimus, uncultured_organism, ),
6947_5_5	Bacteroidaceae_5_5	Bacteroidaceae (Bacteroides_coprocola, Bacteroides_vulgatus, Bacteroides_plebeius, Uncultured_bacterium, Bacteroides_uniformis, ),	Bacteroides (Bacteroidaceae, Bacteroides_fluxus, Bacteroides_coprocola, and_prevalence, Fecal_wild, Megamonas_hypermegale, microflora_imbalances, Bacteroides_helcogenes, Bacteroides_sp., Bacteroides_dorei, feces_clone, occupant_source, Bacteroides_vulgatus, Diets_enriched, Bacteroides_uniformis, Bacteroides_massiliensis, ),	uncultured (Oxalobacteraceae, uncultured_bacterium, ), S24-7 (Bacteroidales, uncultured_bacterium, ), Prevotella (Prevotellaceae, uncultured_bacterium, ), Bacteroides (Bacteroidaceae, Bacteroides_fluxus, Bacteroides_coprocola, Bacteroides_rodentium, uncultured_bacterium, uncultured_Prevotellaceae, uncultured_Bacteroidales, Prevotella_heparinolytica, Bacteroides_barnesiae, Bacteroides_chinchillae,…
6947_5_6	Bacteroidaceae_5_6			Bacteroides (Bacteroidaceae, uncultured_bacterium, ),
6947_5_7	Bacteroidaceae_5_7
6947_5_8	Bacteroidaceae_5_8
6947_5_9	Bacteroidaceae_5_9
6947_5_10	Bacteroidaceae_5_10
6947_5_11	Bacteroidaceae_5_11	Bacteroidaceae (Uncultured_bacterium, ),	Bacteroides (Bacteroidaceae, adult_human, ),
6947_5_12	Bacteroidaceae_5_12
6948_1_1	Bifidobacterium_1_1	Bifidobacterium (Bifidobacterium_longum, Bifidobacterium_breve, Bifidobacterium_dentium, Bifidobacterium_pseudolongum, ),	Bifidobacterium (Bifidobacteriaceae, Bifidobacterium_choerinum, Bifidobacterium_breve, Bifidobacterium_gallinarum, Bifidobacterium_pullorum, fecal_microbiota, Bifidobacterium_cuniculi, Bifidobacterium_bifidum, rumen_clone, Heterogeneity_vaginal, Bifidobacterium_magnum, Bifidobacterium_sp., Microbes_on, Bifidobacterium_subsp., Bifidobacterium_saeculare, Bifidobacterium_thermacidophilum, Bifidobact…	Bifidobacterium (Bifidobacteriaceae, uncul_tured, human_gut, Bifid_obacterium, ), Gardnerella (Bifidobacteriaceae, Gardnerel_la, unculture_d, ), Atopobium (Coriobacteriaceae, uncultured_bacterium, ), Bifidobacteriumsp.DJF (Bifidobacterium, WC44_, ), Lactobacillus (Lactobacillaceae, bacterium_SM8-19, ),
6948_1_2	Bifidobacterium_1_2
6948_1_3	Bifidobacterium_1_3
6948_1_4	Bifidobacterium_1_4
6948_1_5	Bifidobacterium_1_5	Bifidobacterium (Bifidobacterium_pseudocatenulatum, Bifidobacterium_angulatum, Bifidobacterium_gallicum, Bifidobacterium_sp., ),	Bifidobacterium (Bifidobacteriaceae, and_resistance, Bifidobacterium_sp, Bifidobacterium_psychraerophilum, Bifidobacterium_animalis, Bifidobacterium_pseudocatenulatum, human_fecal, Bifidobacterium_minimum, Bifidobacterium_catenulatum, inhabiting_epithelial, Bifidobacterium_merycicum, Diets_enriched, Bifidobacterium_angulatum, Bifidobacterium_adolescentis, Bifidobacterium_subtile, Bifidobacterium_…	Bifidobacterium (Bifidobacteriaceae, uncul_tured, human_gut, Bifid_obacterium, ),
6948_1_6	Bifidobacterium_1_6	Bifidobacterium (Bifidobacterium_thermophilum, ),	Bifidobacterium (Bifidobacteriaceae, Bifidobacterium_thermophilum, ),	Bifidobacterium (Bifidobacteriaceae, Bifid_obacterium, ),
6948_1_7	Bifidobacterium_1_7		Bifidobacterium (Bifidobacteriaceae, Bifidobacterium_subsp., ),	Bifidobacterium (Bifidobacteriaceae, Bifid_obacterium, ),
6948_1_8	Bifidobacterium_1_8
6948_2_1	Bifidobacterium_2_1	Bifidobacterium (Bifidobacterium_gallicum, Bifidobacterium_pseudolongum, ),	Bifidobacterium (Bifidobacteriaceae, str._ic1332, Bifidobacterium_subsp., Synecology_primary, Heterogeneity_vaginal, Bifidobacterium_pseudolongum, Bifidobacterium_gallicum, Bifidobacterium_sp., ),	Bifidobacterium (Bifidobacteriaceae, uncul_tured, swine_fecal, bacte_rium, Bifid_obacterium, ), Bifidobacteriumsp.DJF (Bifidobacterium, WC44_, ), Lactobacillus (Lactobacillaceae, bacterium_SM8-19, ),
6948_2_2	Bifidobacterium_2_2		Bifidobacterium (Bifidobacteriaceae, Microbes_on, Bifidobacterium_subsp., Bifidobacterium_breve, library_survey, feces_adult, faeces_clone, fecal_microbiota, Bifidobacterium_longum, Pervasive_effects, Diets_enriched, intestine_newborn, Effect_Diet, ),	Bifidobacterium (Bifidobacteriaceae, uncul_tured, Bifid_obacterium, ), Anaerostipes (Lachnospiraceae, uncultured_bacterium, ), Atopobium (Coriobacteriaceae, uncultured_bacterium, ),
6948_2_3	Bifidobacterium_2_3	Bifidobacterium (Uncultured_Bifidobacterium, Uncultured_bacterium, Bifidobacterium_sp., ),	Bifidobacterium (Bifidobacteriaceae, and_resistance, derived_Homo, human_fecal, feces_adult, Metagenomic_gut, inhabiting_epithelial, Diets_enriched, Pervasive_effects, intestine_newborn, Bifidobacterium_adolescentis, Microbiological_immunological, Bifidobacterium_sp., ),	Bifidobacterium (Bifidobacteriaceae, hum_an, uncul_tured, human_gut, Bifid_obacterium, ), Gardnerella (Bifidobacteriaceae, unculture_d, ),
6948_2_4	Bifidobacterium_2_4	Bifidobacterium (Bifidobacterium_thermophilum, ),	Bifidobacterium (Bifidobacteriaceae, Bifidobacterium_thermophilum, ),	Bifidobacterium (Bifidobacteriaceae, Bifid_obacterium, ),
6948_2_5	Bifidobacterium_2_5
6948_2_6	Bifidobacterium_2_6
6948_2_7	Bifidobacterium_2_7
6948_2_8	Bifidobacterium_2_8	Bifidobacterium (Bifidobacterium_dentium, Bifidobacterium_pseudocatenulatum, ),	Bifidobacterium (Bifidobacteriaceae, derived_Homo, Bifidobacterium_pseudocatenulatum, human_fecal, feces_adult, Bifidobacterium_catenulatum, Metagenomics_Dynamics, Metagenomic_gut, Bifidobacterium_longum, Bifidobacterium_dentium, intestine_newborn, Pervasive_effects, Diets_enriched, Bifidobacterium_sp., ),	Bifidobacterium (Bifidobacteriaceae, uncul_tured, Bif_idobacterium, human_gut, Bifid_obacterium, ), Ruminococcus (Ruminococcaceae, uncultured_bacterium, ), Gardnerella (Bifidobacteriaceae, unculture_d, ),
6948_2_9	Bifidobacterium_2_9	Bifidobacterium (Bifidobacterium_angulatum, ),	Bifidobacterium (Bifidobacteriaceae, Bifidobacterium_angulatum, Effect_Diet, human_fecal, Bifidobacterium_sp., ),	Bifidobacterium (Bifidobacteriaceae, uncul_tured, Bifid_obacterium, ), Gardnerella (Bifidobacteriaceae, unculture_d, ), Faecalibacterium (Ruminococcaceae, uncultured_bacterium, ),
6948_2_10	Bifidobacterium_2_10	Bifidobacterium (Bifidobacterium_longum, Bifidobacterium_breve, ),	Bifidobacterium (Bifidobacteriaceae, Microbes_on, Bifidobacterium_longum, Bifidobacterium_breve, Diets_enriched, Bifidobacterium_sp., ),	Bifidobacterium (Bifidobacteriaceae, uncul_tured, human_gut, Bifid_obacterium, ),
6948_2_11	Bifidobacterium_2_11		Bifidobacterium (Bifidobacteriaceae, Bifidobacterium_bifidum, Metascardovia_tsurumii, human_sigmoid, feces_adult, ),	Bifidobacterium (Bifidobacteriaceae, uncul_tured, human_gut, Bifid_obacterium, ),
6948_3_1	Bifidobacterium_3_1	Bifidobacterium (Bifidobacterium_pseudolongum, ),	Bifidobacterium (Bifidobacteriaceae, Bifidobacterium_cuniculi, str._ic1332, Bifidobacterium_subsp., Synecology_primary, Bifidobacterium_pseudolongum, ),	Bifidobacterium (Bifidobacteriaceae, uncul_tured, bacte_rium, Bifid_obacterium, unc_ultured, ),
6948_3_2	Bifidobacterium_3_2	Bifidobacterium (Bifidobacterium_dentium, Uncultured_Bifidobacterium, Bifidobacterium_pseudocatenulatum, Bifidobacterium_angulatum, Uncultured_bacterium, ),	Bifidobacterium (Bifidobacteriaceae, derived_Homo, Bifidobacterium_pseudocatenulatum, human_fecal, feces_adult, Metagenomics_Dynamics, Metagenomic_gut, Bifidobacterium_longum, Bifidobacterium_dentium, Bifidobacterium_angulatum, Diets_enriched, Pervasive_effects, intestine_newborn, Bifidobacterium_adolescentis, Effect_Diet, Bifidobacterium_sp., ),	Bifidobacterium (Bifidobacteriaceae, uncul_tured, Bif_idobacterium, human_gut, unc_ultured, Bifid_obacterium, ), uncultured (Lachnospiraceae, uncultured_bacterium, ), Faecalibacterium (Ruminococcaceae, uncultured_bacterium, ), Gardnerella (Bifidobacteriaceae, unculture_d, ),
6948_3_3	Bifidobacterium_3_3		Bifidobacterium (Bifidobacteriaceae, Bifidobacterium_subsp., Bifidobacterium_pseudocatenulatum, library_survey, feces_adult, Metagenomics_Dynamics, faeces_clone, fecal_microbiota, Bifidobacterium_longum, Survey_Approach, intestine_newborn, Pervasive_effects, Diets_enriched, Effect_Diet, Bifidobacterium_scardovii, Bifidobacterium_sp., ),	Bifidobacterium (Bifidobacteriaceae, uncul_tured, Bif_idobacterium, unc_ultured, Bifid_obacterium, ), Bifidobacteriumsp.DJF (Bifidobacterium, RP64k1_, ),
6948_3_4	Bifidobacterium_3_4	Bifidobacterium (Uncultured_Bifidobacterium, Bifidobacterium_sp., ),	Bifidobacterium (Bifidobacteriaceae, derived_Homo, Bifidobacterium_breve, Bifidobacterium_catenulatum, feces_adult, Metagenomic_gut, Diets_enriched, Pervasive_effects, Bifidobacterium_adolescentis, Bifidobacterium_sp., ),	Bifidobacterium (Bifidobacteriaceae, uncul_tured, Bif_idobacterium, Bifid_obacterium, unc_ultured, ), Gardnerella (Bifidobacteriaceae, uncultu_red, unculture_d, ),
6948_3_5	Bifidobacterium_3_5	Bifidobacterium (Bifidobacterium_gallicum, ),	Bifidobacterium (Bifidobacteriaceae, Bifidobacterium_subsp., Bifidobacterium_sp, Bifidobacterium_animalis, Bifidobacterium_longum, Diets_enriched, Bifidobacterium_adolescentis, Bifidobacterium_subtile, Bifidobacterium_gallicum, ), Arthrobacter (Micrococcaceae, Arthrobacter_sp., ),	Bifidobacterium (Bifidobacteriaceae, unide_ntified, uncul_tured, swi_ne, Bif_idobacterium, Bifid_obacterium, ), Arthrobacter (Micrococcaceae, Arthrobacter_sp., ), Micrococcaceae (Micrococcineae, Arthrobact_er, ),
6948_3_6	Bifidobacterium_3_6	Bifidobacterium (Bifidobacterium_longum, B.bifidum_small, Bifidobacterium_breve, Bifidobacterium_thermophilum, ),	Bifidobacterium (Bifidobacteriaceae, and_resistance, Bifidobacterium_choerinum, Bifidobacterium_breve, human_sigmoid, Bifidobacterium_gallinarum, Bifidobacterium_pullorum, Bifidobacterium_bifidum, Bifidobacterium_simiae, intestine_newborn, Bifidobacterium_adolescentis, Heterogeneity_vaginal, mpn-isolate_group, Bifidobacterium_sp., Microbes_on, Bifidobacterium_subsp., Bifidobacterium_saeculare, Bi…	Bifidobacterium (Bifidobacteriaceae, uncul_tured, swi_ne, bac_terium, Bif_idobacterium, uni_dentified, human_gut, Bifid_obacterium, ), Bifidobacteriumsp.DJF (Bifidobacterium, WC44_, ), Lactobacillus (Lactobacillaceae, bacterium_SM8-19, ),
6948_3_7	Bifidobacterium_3_7		Bifidobacterium (Bifidobacteriaceae, Bifidobacterium_magnum, ), Sinomonas (Micrococcaceae, Representation_heterotrophic, Arthrobacter_atrocyaneus, Arthrobacter_sp., studies_on, Chinbacter_flavus, ),	Bifidobacterium (Bifidobacteriaceae, uncul_tured, Bif_idobacterium, Bifid_obacterium, ), uncultured (Micrococcaceae, u_ncultured, ), Sinomonas (Micrococcaceae, _Corynebacterium, Ar_throbacter, _Sinomonas, _Arthrobacter, un_cultured, Mi_crococcaceae, Si_nomonas, ),
6948_3_8	Bifidobacterium_3_8
6948_3_9	Bifidobacterium_3_9		Bifidobacterium (Bifidobacteriaceae, Bifidobacterium_sp., ),	Bifidobacterium (Bifidobacteriaceae, Bifid_obacterium, ),
6948_3_10	Bifidobacterium_3_10
6948_3_11	Bifidobacterium_3_11
6948_3_12	Bifidobacterium_3_12
6948_3_13	Bifidobacterium_3_13
6948_3_14	Bifidobacterium_3_14		Bifidobacterium (Bifidobacteriaceae, Bifidobacterium_breve, ),	Bifidobacterium (Bifidobacteriaceae, Bifid_obacterium, ),
6948_4_1	Bifidobacterium_4_1	Bifidobacterium (Bifidobacterium_gallicum, Bifidobacterium_pseudolongum, ),	Bifidobacterium (Bifidobacteriaceae, str._ic1332, Bifidobacterium_subsp., Synecology_primary, Heterogeneity_vaginal, Bifidobacterium_pseudolongum, Bifidobacterium_gallicum, Bifidobacterium_sp., ),	Bifidobacterium (Bifidobacteriaceae, swi_ne, bac_terium, Bif_idobacterium, unc_ultured, ), Bifidobacteriumsp.DJF (Bifidobacterium, WC44_, ),
6948_4_2	Bifidobacterium_4_2	Bifidobacterium (Bifidobacterium_longum, Bifidobacterium_breve, Bifidobacterium_dentium, Bifidobacterium_pseudocatenulatum, Bifidobacterium_catenulatum, ),	Bifidobacterium (Bifidobacteriaceae, Bifidobacterium_breve, Metagenomics_Dynamics, faeces_clone, fecal_microbiota, Metagenomic_gut, Effect_Diet, Bifidobacterium_sp., Microbiological_immunological, Microbes_on, Bifidobacterium_subsp., Bifidobacterium_pseudocatenulatum, library_survey, human_fecal, feces_adult, Bifidobacterium_catenulatum, Bifidobacterium_longum, Survey_Approach, Bifidobacterium_de…	Bifidobacterium (Bifidobacteriaceae, hum_an, Bif_idobacterium, unc_ultured, ), Gardnerella (Bifidobacteriaceae, uncultu_red, ),
6948_4_3	Bifidobacterium_4_3	Bifidobacterium (Uncultured_Bifidobacterium, Uncultured_bacterium, Bifidobacterium_adolescentis, Bifidobacterium_sp., ),	Bifidobacterium (Bifidobacteriaceae, and_resistance, derived_Homo, human_fecal, feces_adult, Metagenomic_gut, intestine_newborn, Diets_enriched, Pervasive_effects, Bifidobacterium_adolescentis, Bifidobacterium_sp., ),	Bifidobacterium (Bifidobacteriaceae, hum_an, Bif_idobacterium, unc_ultured, ), uncultured (Lachnospiraceae, uncultured_bacterium, ), Gardnerella (Bifidobacteriaceae, uncultu_red, ),
6948_4_4	Bifidobacterium_4_4
6948_4_5	Bifidobacterium_4_5
6948_4_6	Bifidobacterium_4_6	Bifidobacterium (Bifidobacterium_thermophilum, ),	Bifidobacterium (Bifidobacteriaceae, Bifidobacterium_thermophilum, ),	Bifidobacterium (Bifidobacteriaceae, Bif_idobacterium, ),
6948_4_7	Bifidobacterium_4_7
6948_4_8	Bifidobacterium_4_8	Bifidobacterium (Bifidobacterium_angulatum, Uncultured_bacterium, ),	Bifidobacterium (Bifidobacteriaceae, human_fecal, Bifidobacterium_minimum, Bifidobacterium_merycicum, Bifidobacterium_angulatum, Synecology_primary, Effect_Diet, Bifidobacterium_scardovii, Bifidobacterium_sp., ), Gardnerella (Bifidobacteriaceae, Microbes_on, Invasion_cavity, Gardnerella_vaginalis, Heterogeneity_vaginal, ),	Bifidobacterium (Bifidobacteriaceae, Bif_idobacterium, unc_ultured, ), Aeriscardovia (Bifidobacteriaceae, Aeris_cardovia, ), Gardnerella (Bifidobacteriaceae, Gardner_ella, uncultu_red, ),
6948_4_9	Bifidobacterium_4_9	Bifidobacterium (B.bifidum_small, ),	Bifidobacterium (Bifidobacteriaceae, Bifidobacterium_bifidum, human_sigmoid, Diets_enriched, feces_adult, ),	Bifidobacterium (Bifidobacteriaceae, Bif_idobacterium, unc_ultured, ),
6948_5_1	Bifidobacterium_5_1	Bifidobacterium (Bifidobacterium_longum, Bifidobacterium_breve, Uncultured_Bifidobacterium, Uncultured_bacterium, Bifidobacterium_pseudolongum, Bifidobacterium_sp., ),	Bifidobacterium (Bifidobacteriaceae, Bifidobacterium_subsp., Bifidobacterium_choerinum, Bifidobacterium_breve, Bifidobacterium_pseudolongum, feces_adult, Bifidobacterium_longum, inhabiting_epithelial, Survey_Approach, Diets_enriched, Pervasive_effects, Synecology_primary, Bifidobacterium_adolescentis, Heterogeneity_vaginal, Effect_Diet, Bifidobacterium_sp., ),	Bifidobacterium (Bifidobacteriaceae, hum_an, swi_ne, bac_terium, Bif_idobacterium, unc_ultured, ), uncultured (Lachnospiraceae, uncultur_ed, uncultured_bacterium, ), Gardnerella (Bifidobacteriaceae, uncultu_red, ), Bifidobacteriumsp.DJF (Bifidobacterium, WC44_, ),
6948_5_2	Bifidobacterium_5_2	Bifidobacterium (B.bifidum_small, Bifidobacterium_pseudocatenulatum, Bifidobacterium_catenulatum, Bifidobacterium_dentium, Bifidobacterium_thermophilum, Uncultured_bacterium, Bifidobacterium_angulatum, Bifidobacterium_gallicum, ),	Bifidobacterium (Bifidobacteriaceae, Bifidobacterium_gallinarum, Bifidobacterium_pullorum, Metagenomic_gut, Bifidobacterium_simiae, intestine_newborn, Bifidobacterium_sp., Bifidobacterium_subsp., Bifidobacterium_animalis, Bifidobacterium_pseudocatenulatum, human_fecal, Bifidobacterium_thermacidophilum, Bifidobacterium_catenulatum, Pervasive_effects, Bifidobacterium_thermophilum, Bifidobacterium_s…	Bifidobacterium (Bifidobacteriaceae, hum_an, swi_ne, bac_terium, Bif_idobacterium, uni_dentified, unc_ultured, ), Gardnerella (Bifidobacteriaceae, uncultu_red, ), Bifidobacteriaceae (Bifidobacteriales, uncultured_bacterium, ), Bifidobacteriumsp.DJF (Bifidobacterium, RP64k1_, ),
6949_1_1	Brachyspiraceae_1_1	Brachyspiraceae (Brachyspira_corvi, Brachyspira_ibaraki, Brachyspira_hyodysenteriae, ),	Brachyspira (Brachyspiraceae, Brachyspira_alvinipulli, Brachyspira_corvi, Brachyspira_murdochii, Brachyspira_intermedia, Brachyspira_suanatina, Fecal_Yunnan, Brachyspira_aalborgi, Brachyspira_canis, Brachyspira_pulli, Brachyspira_sp., Brachyspira_ibaraki, Brachyspira_aalborgi-like, swine_intestinal, Brachyspira_innocens, Brachyspira_hyodysenteriae, ),	Brachyspira (Brachyspiraceae, Brachyspira_alvinipulli, Brachyspira_intermedia, Brachyspira_corvi, Brachyspira_murdochii, uncultured_bacterium, Brachyspira_aalborgi, Serpulina_phage, Brachyspira_rattus, Brachyspira_canis, Brachyspira_sp., swine_intestinal, Brachyspira_muridarum, Brachyspira_innocens, Brachyspira_hyodysenteriae, ),
6949_1_2	Brachyspiraceae_1_2
6949_1_3	Brachyspiraceae_1_3	Brachyspiraceae (Brachyspira_pilosicoli, ),	Brachyspira (Brachyspiraceae, Brachyspira_pilosicoli, Brachyspira_sp., human_intestinal, swine_intestinal, Brachyspira_innocens, ),	Brachyspira (Brachyspiraceae, Brachyspira_pilosicoli, Brachyspira_innocens, ),
6949_2_1	Brachyspiraceae_2_1	Brachyspiraceae (Brachyspira_corvi, Brachyspira_pilosicoli, Brachyspira_ibaraki, Brachyspira_innocens, Brachyspira_hyodysenteriae, ),	Brachyspira (Brachyspiraceae, Brachyspira_corvi, Brachyspira_suanatina, chicken_intestinal, Fecal_Yunnan, Brachyspira_aalborgi, Brachyspira_pilosicoli, Brachyspira_ibaraki, swine_intestinal, Brachyspira_innocens, Brachyspira_hyodysenteriae, Brachyspira_intermedia, Brachyspira_murdochii, Brachyspira_alvinipulli, human_intestinal, Brachyspira_canis, Brachyspira_pulli, Brachyspira_sp., Brachyspira_a…	Brachyspira (Brachyspiraceae, Brachyspira_corvi, uncultured_bacterium, Brachyspira_aalborgi, Serpulina_phage, Brachyspira_rattus, Brachyspira_pilosicoli, swine_intestinal, Brachyspira_muridarum, Brachyspira_innocens, Brachyspira_hyodysenteriae, Brachyspira_murdochii, Brachyspira_alvinipulli, Brachyspira_intermedia, Brachyspira_muris, Brachyspira_canis, Brachyspira_sp., ),
6949_2_2	Brachyspiraceae_2_2
6949_3_1	Brachyspiraceae_3_1	Brachyspiraceae (Brachyspira_aalborgi, Brachyspira_ibaraki, ),	Brachyspira (Brachyspiraceae, Brachyspira_sp., Brachyspira_aalborgi, Brachyspira_ibaraki, Brachyspira_aalborgi-like, ),	Brachyspira (Brachyspiraceae, uncultured_bacterium, Brachyspira_aalborgi, ), Prochlorococcus (SubsectionI, uncult_ured, ),
6949_3_2	Brachyspiraceae_3_2	Brachyspiraceae (Brachyspira_corvi, ),	Brachyspira (Brachyspiraceae, Brachyspira_corvi, Brachyspira_sp., ),	Brachyspira (Brachyspiraceae, Brachyspira_corvi, ),
6949_3_3	Brachyspiraceae_3_3	Brachyspiraceae (Serpulina_innocens, Brachyspira_pilosicoli, Serpulina_hyodysenteriae, Brachyspira_innocens, Brachyspira_hyodysenteriae, ),	Brachyspira (Brachyspiraceae, Brachyspira_murdochii, Brachyspira_intermedia, Brachyspira_suanatina, human_intestinal, Brachyspira_canis, Brachyspira_pilosicoli, Brachyspira_sp., swine_intestinal, Brachyspira_innocens, Brachyspira_hyodysenteriae, ),	Brachyspira (Brachyspiraceae, Brachyspira_intermedia, Brachyspira_murdochii, Serpulina_phage, Brachyspira_rattus, Brachyspira_canis, Brachyspira_pilosicoli, Brachyspira_sp., Brachyspira_muridarum, swine_intestinal, Brachyspira_innocens, Brachyspira_hyodysenteriae, ),
6949_4_1	Brachyspiraceae_4_1	Brachyspiraceae (Brachyspira_corvi, Brachyspira_aalborgi, Brachyspira_ibaraki, ),	Brachyspira (Brachyspiraceae, Brachyspira_corvi, Fecal_Yunnan, Brachyspira_sp., Brachyspira_aalborgi, Brachyspira_ibaraki, Brachyspira_aalborgi-like, ),	Brachyspira (Brachyspiraceae, Brachyspira_murdochii, Brachyspira_corvi, uncultured_bacterium, Brachyspira_aalborgi, ),
6949_4_2	Brachyspiraceae_4_2	Brachyspiraceae (Serpulina_innocens, Brachyspira_pilosicoli, Serpulina_hyodysenteriae, Brachyspira_innocens, Brachyspira_hyodysenteriae, ),	Brachyspira (Brachyspiraceae, Brachyspira_murdochii, Brachyspira_intermedia, Brachyspira_suanatina, human_intestinal, Brachyspira_canis, Brachyspira_pulli, Brachyspira_pilosicoli, Brachyspira_sp., swine_intestinal, Brachyspira_innocens, Brachyspira_hyodysenteriae, ),	Brachyspira (Brachyspiraceae, Brachyspira_intermedia, Brachyspira_murdochii, Serpulina_phage, Brachyspira_muris, Brachyspira_rattus, Brachyspira_canis, Brachyspira_pulli, Brachyspira_pilosicoli, Brachyspira_sp., swine_intestinal, Brachyspira_muridarum, Brachyspira_innocens, Brachyspira_hyodysenteriae, ),
6949_5_1	Brachyspiraceae_5_1	Brachyspiraceae (Brachyspira_corvi, Serpulina_innocens, Serpulina_hyodysenteriae, Brachyspira_aalborgi, Brachyspira_ibaraki, Brachyspira_innocens, Brachyspira_hyodysenteriae, ),	Brachyspira (Brachyspiraceae, Brachyspira_alvinipulli, Brachyspira_corvi, Brachyspira_murdochii, Brachyspira_intermedia, Brachyspira_suanatina, chicken_intestinal, Brachyspira_aalborgi, Brachyspira_canis, Brachyspira_pulli, Brachyspira_sp., Brachyspira_ibaraki, Brachyspira_aalborgi-like, swine_intestinal, Brachyspira_innocens, Brachyspira_hyodysenteriae, ),	Brachyspira (Brachyspiraceae, Brachyspira_intermedia, Brachyspira_alvinipulli, Brachyspira_corvi, Brachyspira_murdochii, uncultured_bacterium, Brachyspira_aalborgi, Serpulina_phage, Brachyspira_muris, Brachyspira_rattus, Brachyspira_canis, Brachyspira_pulli, Brachyspira_sp., swine_intestinal, Brachyspira_innocens, Brachyspira_hyodysenteriae, ),
6949_5_2	Brachyspiraceae_5_2	Brachyspiraceae (Brachyspira_pilosicoli, ),	Brachyspira (Brachyspiraceae, Brachyspira_pilosicoli, human_intestinal, Fecal_Yunnan, Brachyspira_sp., swine_intestinal, Brachyspira_innocens, ),	Brachyspira (Brachyspiraceae, Brachyspira_pilosicoli, uncultured_bacterium, Brachyspira_innocens, ),
6950_1_1	Burkholderiaceae_1_1	Burkholderiaceae (Cupriavidus_necator, Wautersia_numazuensis, Cupriavidus_basilensis, Cupriavidus_respiraculi, ),	Cupriavidus (Burkholderiaceae, Wautersia_basilensis, decayed_velvetleaf, Microbiological_remediation, Cupriavidus_basilensis, Cupriavidus_respiraculi, Wautersia_respiraculi, Cupriavidus_taiwanensis, Wautersia_taiwanensis, Ralstonia_eutropha, and_method, Protozoan_grazers, Technical_Note:, Acid-tolerant_microaerophilic, Representation_heterotrophic, circulating_waterbath, Mammoth_cave, strains_are…	Pseudomonas (Pseudomonadaceae, uncultured_Ralstonia, ), Cupriavidus (Burkholderiaceae, Cupriavidus_pauculus, 2,4-D-degrading_bacterium, uncultured_bacterium, uncultured_soil, Wautersia_numazuensis, Cupriavidus_necator, Cupriavidus_respiraculi, Cupriavidus_basilensis, uncultured_Cupriavidus, Cupriavidus_taiwanensis, Ralstonia_eutropha, uncultured_Ralstonia, Cupriavidus_pampae, beta_proteobacterium…
6950_1_2	Burkholderiaceae_1_2	Burkholderiaceae (Chitinimonas_taiwanensis, ),	Chitinimonas (Burkholderiaceae, Chitinimonas_taiwanensis, Chitinimonas_sp., Simple_method, Chitinimonas_koreensis, ),	Chitinimonas (Burkholderiaceae, Chitinimonas_taiwanensis, Chitinimonas_sp., bacterium_AEOC009, enrichment_culture, Chitinimonas_koreensis, Elbe_River, ),
6950_1_3	Burkholderiaceae_1_3	Oxalobacteriaceae (Uncultured_bacterium, ), Burkholderiaceae (P.lemoignei_16S, ),	Collimonas (Oxalobacteraceae, culturable_deglaciated, Collimonas_sp., ), Paucimonas (Oxalobacteraceae, Microbial_responsive, ), Oxalobacter (Oxalobacteraceae, Microbial_during, Microbial_responsive, ), Janthinobacterium (Oxalobacteraceae, Janthinobacterium_sp., microbial_fouling, and_metabolic, Matriptase-deficient_mice, Electroactivity_biofilms, Technical_Note:, Effect_pH, ), Herbaspirillum (Oxa…	uncultured (Oxalobacteraceae, uncultured_bacterium, beta_proteobacterium, Oxalicibacterium_sp., bacterium_enrichment, Oxalobacteraceae_bacterium, ), Collimonas (Oxalobacteraceae, uncultured_bacterium, Collimonas_sp., ), Paucimonas (Oxalobacteraceae, uncultured_bacterium, Paucimonas_lemoignei, ), Aquaspirillum (Oxalobacteraceae, uncultured_bacterium, ), UCTN117 (Betaproteobacteria, uncultured_bact…
6950_1_4	Burkholderiaceae_1_4	Burkholderiaceae (Pandoraea_pulmonicola, ),	Pandoraea (Burkholderiaceae, Pandoraea_sp., Pandoraea_pulmonicola, ), Ralstonia (Burkholderiaceae, Disturbing_epithelial, Ralstonia_pickettii, Effect_carbon, midgut_tropical, Ralstonia_syzygii, effects_temperature, Methylotrophs_human, Microorganisms_deep, Heterogeneity_vaginal, Biodiversity_mineral-solubilizing, Investigation_Estrogen, Ralstonia_insidiosa, Ralstonia_mannitolilytica, Microbial_me…	LD28freshwatergroup (Methylophilaceae, uncultured_bacterium, ), uncultured (Oxalobacteraceae, uncultured_bacterium, ), Limnobacter (Burkholderiaceae, uncultured_bacterium, ), Achromobacter (Alcaligenaceae, uncultured_beta, ), Pandoraea (Burkholderiaceae, Pandoraea_sp., ), Ralstoniasp.enrichmentcultureclonePn7 (Ralstonia, 1.7_, ), Oxalobacter (Oxalobacteraceae, uncultured_bacterium, ), Enterobacte…
6950_1_5	Burkholderiaceae_1_5		Burkholderia (Burkholderiaceae, Burkholderia_oxyphila, and_resistance, Amazon_soil, Burkholderia_phymatum, Microbial_larval, Burkholderia_sartisoli, microarray_level, Burkholderia_xenovorans, Experimental_Study, Representation_heterotrophic, Enrichment_s, human_intestinal, microorganisms_deep, Microbial_experimental, Burkholderia_megapolitana, urban_aerosol, Enrichment_and, Burkholderia_tropica, …	uncultured (Comamonadaceae, uncultured_Burkholderia, uncultured_proteobacterium, ), Burkholderiasp.enrichmentculturecloneAh7e (Burkholderia, 2.7_, ), Burkholderiasp.enrichmentculturecloneAh3 (Burkholderia, 2.3_, ), Burkholderiasp.enrichmentculturecloneSa3 (Burkholderia, 4.3_, ), Burkholderiasp.enrichmentculturecloneAh1 (Burkholderia, 2.1_, ), bacteriumenrichmentculturecloneheteroA5 (Burkholderia,…
6950_1_6	Burkholderiaceae_1_6	Burkholderiaceae (Limnobacter_thiooxidans, ),	Limnobacter (Burkholderiaceae, Limnobacter_thiooxidans, drinking_water, perchloroethylene-contaminated_ground, aquatic_containing, natural_mineral, Microbial_within, site_S25, rape_rhizosphere, Archaeal_and, chloramine_dose, anchovy_intestinal, Prokaryotic_Marathonas, Topographical_and, Limnobacter_sp., It's_all, Enrichment_and, producing_pigmented, Kongsfjorden_western, ),	uncultured (Nitrosomonadaceae, uncultured_bacterium, ), Limnobacter (Burkholderiaceae, Limnobacter_thiooxidans, uncultured_bacterium, uncultured_Limnobacter, uncultured_beta, Limnobacter_sp., ), Achromobacter (Alcaligenaceae, uncultured_bacterium, ),
6950_1_7	Burkholderiaceae_1_7	Burkholderiaceae (Uncultured_Lautropia, ),	Lautropia (Burkholderiaceae, subgingival_dental, Lautropia_mirabilis, human_mouth, Topographical_and, gas_hydrate, Noma_subgingival, Lautropia_sp., Interindividual_healthy, sequencing_libraries, Chinese_human, ),	TRA3-20 (Betaproteobacteria, uncultured_bacterium, ), uncultured (Oxalobacteraceae, uncultured_bacterium, ), Paucimonas (Oxalobacteraceae, uncultured_bacterium, Herbaspirillum_sp., ), Limnobacter (Burkholderiaceae, uncultured_bacterium, ), Azospira (Rhodocyclaceae, uncultured_bacterium, uncultured_Burkholderiales, ), Oxalobacter (Oxalobacteraceae, uncultured_bacterium, ), Janthinobacterium (Oxalo…
6950_1_8	Burkholderiaceae_1_8	Burkholderiaceae (Polynucleobacter_cosmopolitanus, ),	Polynucleobacter (Burkholderiaceae, upland_stream, determined_library, water_20, Isolation_freshwater, Polynucleobacter_sp, Synchrony_and, Isolation_strains, Polynucleobacter_cosmopolitanus, subsurface_water, Polynucleobacter_sp., Investigation_Water, semiarid_'Tablas, Prokaryotic_Marathonas, mesoeutrophic_reservoir, and_Biogeochemistry, It's_all, shal_eutorophic, Enrichment_cultivation, ),	Polynucleobacter (Burkholderiaceae, uncultured_bacterium, uncultured_Burkholderiales, uncultured_beta, Polynucleobacter_cosmopolitanus, uncultured_Polynucleobacter, ), Smithella (Syntrophaceae, uncultured_bacterium, ),
6950_1_9	Burkholderiaceae_1_9	Burkholderiaceae (Thermothrix_thiopara, ),	Hydrogenobacter (Aquificaceae, Hydrogenobacter_sp., Thermothrix_thiopara, deep-sea_hydrothermal, deep_aquifer, ),	Hydrogenobacter (Aquificaceae, uncultured_Hydrogenobacter, uncultured_bacterium, Hydrogenobacter_sp., Thermothrix_thiopara, ),
6950_2_1	Burkholderiaceae_2_1	Burkholderiaceae (Cupriavidus_basilensis, ),	Burkholderia (Burkholderiaceae, Cupriavidus_basilensis, Burkholderia_sp., ), Cupriavidus (Burkholderiaceae, Wautersia_basilensis, Microbiological_remediation, Cupriavidus_basilensis, Ralstonia_sp., Cupriavidus_sp., Burkholderia_sp., uranium-contaminated_groundwater, Protozoan_grazers, Temporal_succession, Technical_Note:, Acid-tolerant_microaerophilic, ),	Burkholderia (Burkholderiaceae, uncultured_Burkholderia, Burkholderia_ambifaria, Cupriavidus_basilensis, Burkholderia_sp., ), Cupriavidus (Burkholderiaceae, uncultured_Ralstonia, uncultured_bacterium, bacterium_enrichment, Cupriavidus_basilensis, Ralstonia_sp., Cupriavidus_sp., uncultured_Cupriavidus, ),
6950_2_2	Burkholderiaceae_2_2	Burkholderiaceae (Cupriavidus_respiraculi, ),	Cupriavidus (Burkholderiaceae, Cupriavidus_respiraculi, Wautersia_respiraculi, Ralstonia_sp., Cupriavidus_sp., ),	Cupriavidus (Burkholderiaceae, Cupriavidus_respiraculi, Ralstonia_sp., Cupriavidus_sp., ),
6950_2_3	Burkholderiaceae_2_3	Burkholderiaceae (Chitinimonas_taiwanensis, ),	Chitinimonas (Burkholderiaceae, Chitinimonas_taiwanensis, ),	Pseudomonas (Pseudomonadaceae, Chitinimonas_sp., ), Chitinimonas (Burkholderiaceae, Chitinimonas_taiwanensis, enrichment_culture, ),
6950_2_4	Burkholderiaceae_2_4	Burkholderiaceae (P.lemoignei_16S, ),	Paucimonas (Oxalobacteraceae, Paucimonas_lemoignei, ),	Paucimonas (Oxalobacteraceae, uncultured_bacterium, Paucimonas_lemoignei, ),
6950_2_5	Burkholderiaceae_2_5	Burkholderiaceae (Wautersia_numazuensis, ),	Burkholderia (Burkholderiaceae, str._96444, Burkholderia_koreensis, microbial_regenerative, Genetic_inventory, positions_Mn-oxidizing, diazotroph_str., Burkholderia_sp., Burkholderia_sartisoli, Microbial_several, endobacteria_some, Burkholderia_heleia, Burkholderia_ferrariae, ), Cupriavidus (Burkholderiaceae, Rhizosphere_Pinus, Wautersia_numadzuensis, Ralstonia_sp., ),	Burkholderia (Burkholderiaceae, uncultured_Burkholderia, bacterium_1b-G5, Burkholderia_ginsengisoli, Burkholderia_sp., Burkholderia_sartisoli, Burkholderia_phenazinium, bacterium_str., Burkholderia_ferrariae, Burkholderia_heleia, ), Cupriavidus (Burkholderiaceae, Wautersia_numazuensis, rhizosphere_bacterium, Cupriavidus_basilensis, Ralstonia_sp., Cupriavidus_pinatubonensis, ),
6950_2_6	Burkholderiaceae_2_6	Burkholderiaceae (Ralstonia_pickettii, ),	Ralstonia (Burkholderiaceae, -Defined_Acid, contaminated_sediment, Microbial_Burden, human_stomach, microbial_compositions, soil_clone, gas_hydrate, leaf_litter, Ocean_Drilling, Abundance_and, Lake_Kauhako, Biodiversity_mineral-solubilizing, Heterogeneity_vaginal, Investigation_Estrogen, Microbial_metal, Isolation_microaerobic, human_intestinal, deep-sea_sediment, Ralstonia_detusculanense, microb…	uncultured (Comamonadaceae, uncultured_bacterium, ), Brevundimonas (Caulobacteraceae, uncultured_bacterium, ), betaproteobacteriumPI (Ralstonia, GH3.1.E7_, ), Ralstoniasp.WTW (Ralstonia, 02_, ), Escherichia-Shigella (Enterobacteriaceae, uncultured_bacterium, ), Achromobacter (Alcaligenaceae, uncultured_Ralstonia, uncultured_beta, ), Ralstoniasp.enrichmentcultureclonePn7 (Ralstonia, 1.7_, ), Oxalo…
6950_2_7	Burkholderiaceae_2_7	Burkholderiaceae (Cupriavidus_necator, ),	Cupriavidus (Burkholderiaceae, Effect_carbon, decayed_velvetleaf, Mammoth_cave, Cupriavidus_necator, Stenotrophomonas_maltophilia, Cultural_Along, Ralstonia_sp., Cupriavidus_taiwanensis, Cupriavidus_sp., Ralstonia_eutropha, Wautersia_eutropha, soil_contaminated, Wautersia_sp., Alcaligenes_sp., ),	Cupriavidus (Burkholderiaceae, uncultured_soil, uncultured_beta, Cupriavidus_necator, Stenotrophomonas_maltophilia, Ralstonia_sp., Cupriavidus_sp., Cupriavidus_taiwanensis, Ralstonia_eutropha, beta_proteobacterium, Burkholderiaceae_bacterium, Alcaligenes_sp., ),
6950_2_8	Burkholderiaceae_2_8	Burkholderiaceae (Burkholderia_fungorum, ),	Burkholderia (Burkholderiaceae, and_resistance, hepatopancreatic_symbiont, acidic_forest, Methods_Investigate, Tetraponera_binghami, Burkholderia_fungorum, Burkholderia_sp., Microbial_larval, Pseudomonas_sp, microarray_level, dissimilatory_ferric, Representation_heterotrophic, Sargasso_Sea, lacustrine_subsurface, human_intestinal, microorganisms_deep, Microbial_experimental, Genetic_and, Microbia…	Burkholderiasp.enrichmentculturecloneAh7e (Burkholderia, 2.7_, ), Burkholderiasp.enrichmentculturecloneAh3 (Burkholderia, 2.3_, ), Burkholderiasp.enrichmentculturecloneAh2 (Burkholderia, 2.2_, ), Burkholderiasp.enrichmentculturecloneSa3 (Burkholderia, 4.3_, ), Burkholderiasp.enrichmentculturecloneAh1 (Burkholderia, 2.1_, ), Burkholderiasp.kmd (Burkholderia, 134_, 529_, 132_, 446_, 119_, 086_, ), …
6950_2_9	Burkholderiaceae_2_9	Burkholderiaceae (Limnobacter_thiooxidans, ),	Limnobacter (Burkholderiaceae, Limnobacter_thiooxidans, Coco's_Island, drinking_water, perchloroethylene-contaminated_ground, aquatic_containing, natural_mineral, Microbial_within, site_S25, rape_rhizosphere, Archaeal_and, chloramine_dose, anchovy_intestinal, Prokaryotic_Marathonas, Topographical_and, Limnobacter_sp., It's_all, Enrichment_and, producing_pigmented, Kongsfjorden_western, ), Burkhol…	Acidovorax (Comamonadaceae, uncultured_bacterium, ), Limnobacter (Burkholderiaceae, Limnobacter_thiooxidans, uncultured_bacterium, uncultured_Limnobacter, uncultured_beta, Limnobacter_sp., ), Achromobacter (Alcaligenaceae, uncultured_bacterium, ), Burkholderia (Burkholderiaceae, Burkholderia_phenazinium, Burkholderia_unamae, Burkholderia_sp., ),
6950_2_10	Burkholderiaceae_2_10	Burkholderiaceae (Uncultured_Lautropia, ),	Lautropia (Burkholderiaceae, subgingival_dental, Lautropia_mirabilis, human_mouth, Topographical_and, gas_hydrate, Lautropia_sp., Interindividual_healthy, sequencing_libraries, ),	Capnocytophaga (Flavobacteriaceae, uncultured_bacterium, ), Pseudomonas (Pseudomonadaceae, uncultured_bacterium, ), Corynebacterium (Corynebacteriaceae, uncultured_bacterium, ), Derxia (Alcaligenaceae, uncultured_bacterium, Lautropia_sp., uncultured_Lautropia, ),
6950_2_11	Burkholderiaceae_2_11
6950_2_12	Burkholderiaceae_2_12
6950_2_13	Burkholderiaceae_2_13
6950_2_14	Burkholderiaceae_2_14	Burkholderiaceae (Pandoraea_pulmonicola, ),	Pandoraea (Burkholderiaceae, Isolation_cyclohexylalkyltetralin, Degradation_consortium, Pandoraea_sp., bulk_rice, Pandoraea_apista, Burkholderia_sp., anaerobic_sludge, Isolation_cyclohexylalkyltetralin-degrading, Pandoraea_sputorum, Pandoraea_pulmonicola, Pandoraea_pnomenusa, Archaeal_and, ), Aquabacterium (, Evidence_Comamonadaceae, profile_human, Matriptase-deficient_mice, Aquabacterium_sp., na…	uncultured (Comamonadaceae, uncultured_Herbaspirillum, uncultured_Ideonella, uncultured_bacterium, ), Limnobacter (Burkholderiaceae, uncultured_bacterium, ), Xanthomonadaceae (Xanthomonadales, uncultured_bacterium, ), Pandoraea (Burkholderiaceae, Pandoraea_sp., uncultured_beta, Pandoraea_apista, Burkholderia_sp., bacterium_IPN15, unidentified_, uncultured_Pandoraea, Pandoraea_pnomenusa, Pandoraea…
6950_2_15	Burkholderiaceae_2_15	Burkholderiaceae (Thermothrix_thiopara, ),	Thermocrinis (Aquificaceae, Microbiology_and, ), Hydrogenobacter (Aquificaceae, Microbiology_and, Great_Artesian, Thermothrix_thiopara, Hydrogenobacter_subterraneus, Hydrogenobacter_sp., springs_Velingrad, deep_aquifer, deep-sea_hydrothermal, ),	uncultured (Aquificaceae, Hydrogenobacter_sp., ), Thermocrinis (Aquificaceae, uncultured_Aquificales, uncultured_bacterium, ), Hydrogenobacter (Aquificaceae, uncultured_Hydrogenobacter, Hydrogenobacter_sp., uncultured_bacterium, Thermothrix_thiopara, Hydrogenobacter_subterraneus, Hydrogenobacter_thermophilus, ),
6950_3_1	Burkholderiaceae_3_1	Burkholderiaceae (Cupriavidus_basilensis, ),	Burkholderia (Burkholderiaceae, Burkholderia_sp., ), Cupriavidus (Burkholderiaceae, Wautersia_basilensis, PCE-contaminated_site, Microbiological_remediation, Cupriavidus_respiraculi, Cupriavidus_basilensis, Cupriavidus_taiwanensis, Protozoan_grazers, syntrophic_partnerships, Technical_Note:, Acid-tolerant_microaerophilic, Representation_heterotrophic, circulating_waterbath, Fossil_Genes, strains_…	Chitinimonas (Burkholderiaceae, uncultured_bacterium, ), Burkholderia (Burkholderiaceae, Burkholderia_sp., ), Cupriavidus (Burkholderiaceae, uncultured_bacterium, uncultured_soil, Cupriavidus_necator, Cupriavidus_basilensis, Cupriavidus_respiraculi, Burkholderia_sp., uncultured_Cupriavidus, Cupriavidus_taiwanensis, uncultured_Ralstonia, beta_proteobacterium, uncultured_Burkholderiales, bacterium_…
6950_3_2	Burkholderiaceae_3_2	Burkholderiaceae (Cupriavidus_necator, Wautersia_numazuensis, Cupriavidus_respiraculi, ),	Methylophilus (Methylophilaceae, Methylophilus_leisingeri, chloramine_dose, identification_picoplankton, Topographical_and, soil_clone, Methylophilus_sp., gold_mine, Methylophilus_methylotrophus, microbial_structure, ), Ralstonia (Burkholderiaceae, Subsurface_microbial, ), Methylovorus (Methylophilaceae, Methylovorus_sp., ), Cupriavidus (Burkholderiaceae, dissimilatory_Fe(III), Ralstonia_metallid…	Variovorax (Comamonadaceae, uncultured_bacterium, uncultured_beta, ), uncultured (Alcaligenaceae, uncultured_prokaryote, uncultured_bacterium, uncultured_soil, uncultured_beta, ), Methylophilus (Methylophilaceae, Methylophilus_luteus, Methylophilus_flavus, uncultured_bacterium, Methylophilus_rhizosphaerae, Methylophilus_glucoseoxidans, uncultured_delta, Methylophilus_sp., uncultured_Methylophilus…
6950_3_3	Burkholderiaceae_3_3
6950_3_4	Burkholderiaceae_3_4
6950_3_5	Burkholderiaceae_3_5
6950_3_6	Burkholderiaceae_3_6
6950_3_7	Burkholderiaceae_3_7
6950_3_8	Burkholderiaceae_3_8	Burkholderiaceae (Ralstonia_pickettii, ),	Ralstonia (Burkholderiaceae, Disturbing_epithelial, Ralstonia_pickettii, Effect_carbon, midgut_tropical, effects_temperature, Methylotrophs_human, Microorganisms_deep, Biodiversity_mineral-solubilizing, Heterogeneity_vaginal, Investigation_Estrogen, Ralstonia_insidiosa, Ralstonia_mannitolilytica, Microbial_metal, Genetic_and, Genetic_inventory, Topographical_and, Ralstonia_sp., Ralstonia_solanace…	uncultured (Methylophilaceae, uncultured_bacterium, ), Methylophilus (Methylophilaceae, uncultured_bacterium, ), Leeia (Neisseriaceae, uncultured_bacterium, uncultured_beta, ), Achromobacter (Alcaligenaceae, uncultured_beta, ), Methylophilaceae (Methylophilales, uncultured_bacterium, ), Ralstoniasp.enrichmentcultureclonePn7 (Ralstonia, 1.7_, ), Chitinimonas (Burkholderiaceae, beta_proteobacterium…
6950_3_9	Burkholderiaceae_3_9
6950_3_10	Burkholderiaceae_3_10
6950_3_11	Burkholderiaceae_3_11
6950_3_12	Burkholderiaceae_3_12
6950_3_13	Burkholderiaceae_3_13
6950_3_14	Burkholderiaceae_3_14
6950_3_15	Burkholderiaceae_3_15	Burkholderiaceae (Polynucleobacter_cosmopolitanus, ),	Polynucleobacter (Burkholderiaceae, upland_stream, freshwater_clone, water_20, Isolation_freshwater, Synchrony_and, wastewater_treatment, Polynucleobacter_necessarius, Research_on, shal_China, water_10, Polynucleobacter_sp., structure_lakes:, Prokaryotic_Marathonas, Biological_filtration, It's_all, structure_dynamics, Long-term_maintenance, determined_library, Polynucleobacter_sp, Seasonality_Pib…	Thiobacillus (Hydrogenophilaceae, uncultured_bacterium, ), LD28freshwatergroup (Methylophilaceae, uncultured_bacterium, ), uncultured (Nitrosomonadaceae, uncultured_beta, ), OM43clade (Methylophilaceae, uncultured_bacterium, ), Azospira (Rhodocyclaceae, uncultured_bacterium, ), LD12freshwatergroup (SAR11clade, uncultured_bacterium, ), Herbaspirillum (Oxalobacteraceae, uncultured_bacterium, ), Cup…
6950_3_16	Burkholderiaceae_3_16
6950_3_17	Burkholderiaceae_3_17
6950_3_18	Burkholderiaceae_3_18	Burkholderiaceae (Thermothrix_thiopara, ),	Hydrogenobacter (Aquificaceae, Thermothrix_azorensis, Microbiology_and, Great_Artesian, Thermothrix_thiopara, Hydrogenobacter_subterraneus, Hydrogenobacter_sp., springs_Velingrad, deep_aquifer, deep-sea_hydrothermal, ),	Hydrogenobacter (Aquificaceae, Thermothrix_azorensis, uncultured_Hydrogenobacter, uncultured_bacterium, Hydrogenobacter_sp., Thermothrix_thiopara, Hydrogenobacter_subterraneus, Hydrogenobacter_thermophilus, ), Thermus (Thermaceae, uncultur_ed, ),
6950_4_1	Burkholderiaceae_4_1	Oxalobacteriaceae (Oxalobacter_formigenes, Uncultured_bacterium, ), Alcaligenaceae (Alcaligenes_faecalis, Uncultured_bacterium, Achromobacter_xylosoxidans, Alcaligenes_sp., ), Burkholderiaceae (Ralstonia_pickettii, Limnobacter_thiooxidans, Cupriavidus_necator, Wautersia_numazuensis, Cupriavidus_basilensis, Cupriavidus_respiraculi, Burkholderia_fungorum, Chitinimonas_taiwanensis, P.lemoignei_16S, …	Oligella (Alcaligenaceae, intestinal_tract, ), Thiobacillus (Hydrogenophilaceae, Structure_Simulated, Productivity-_Chemolithoautotrophically, Microbial_metal, Functional_unvegetated, Worms_hell:, Linking_performance, Study_on, ), Dechloromonas (Rhodocyclaceae, Enhancement_protein, Microbiology_Aerobic, quality_deterioration, ), Rhodocyclus (Rhodocyclaceae, quality_deterioration, ), Collimonas (O…	Pusillimonas (Alcaligenaceae, uncultured_bacterium, ), TRA3-20 (Betaproteobacteria, uncultured_bacterium, ), Thiobacillus (Hydrogenophilaceae, uncultured_bacterium, uncultured_Thiobacillus, Thiobacillus_thioparus, ), uncultured (Alcaligenaceae, uncultured_bacterium, beta_proteobacterium, Rhodocyclaceae_bacterium, uncultured_beta, Oxalobacteraceae_bacterium, Denitratisoma_sp., uncultured_Pusillimo…
6950_4_2	Burkholderiaceae_4_2	Burkholderiaceae (Uncultured_Lautropia, ),	Lautropia (Burkholderiaceae, subgingival_dental, Lautropia_mirabilis, human_mouth, Topographical_and, gas_hydrate, Noma_subgingival, Lautropia_sp., Interindividual_healthy, sequencing_libraries, Chinese_human, ), Achromobacter (Alcaligenaceae, Achromobacter_xylosoxidans, ), Alcaligenes (Alcaligenaceae, Bordetella_sp., ), Massilia (Oxalobacteraceae, Genetic_inventory, ),	TRA3-20 (Betaproteobacteria, uncultured_bacterium, ), Burkholderiales (Betaproteobacteria, uncultured_beta, ), uncultured (Nitrosomonadaceae, uncultured_bacterium, uncultured_beta, ), Oribacterium (Lachnospiraceae, uncultured_Lachnospiraceae, ), Brachymonas (Comamonadaceae, uncultured_bacterium, ), Limnobacter (Burkholderiaceae, uncultured_bacterium, uncultured_Limnobacter, uncultured_beta, Ralst…
6950_4_3	Burkholderiaceae_4_3	Burkholderiaceae (Thermothrix_thiopara, ),	Thermocrinis (Aquificaceae, Thermocrinis_albus, hot_spring, Thermocrinis_sp., effects_temperature, Yellowstone_hot, Oxidative_transformation, Archaeal_and, Thermocrinis-like_str., ), Hydrogenobacter (Aquificaceae, Hydrogenobacter_sp., Thermothrix_thiopara, springs_Velingrad, deep-sea_hydrothermal, deep_aquifer, ),	uncultured (Aquificaceae, Hydrogenobacter_sp., uncultured_Thermocrinis, ), Thermocrinis (Aquificaceae, uncultured_bacterium, uncultured_Thermocrinis, Thermocrinis_sp., Thermocrinis_albus, uncultured_Hydrogenobacter, uncultured_Aquificales, bacterium_EM-17, Aquificales_str., Thermocrinis_minervae, ), Aquificaceae (Aquificales, unc_ultured, ), Hydrogenobacter (Aquificaceae, uncultured_Hydrogenobact…
6950_5_1	Burkholderiaceae_5_1	Burkholderiaceae (Cupriavidus_necator, Wautersia_numazuensis, Cupriavidus_basilensis, ),	Sutterella (Alcaligenaceae, intestinal_microbiota, pre-adolescent_turkey, ), Cupriavidus (Burkholderiaceae, Wautersia_basilensis, PCE-contaminated_site, decayed_velvetleaf, Microbiological_remediation, ctn_mcrbl, Cupriavidus_respiraculi, Wautersia_respiraculi, Cupriavidus_basilensis, Ralstonia_eutropha, and_method, Protozoan_grazers, syntrophic_partnerships, Technical_Note:, Acid-tolerant_microae…	Polaromonas (Comamonadaceae, uncultured_bacterium, ), Sutterella (Alcaligenaceae, uncultured_bacterium, ), Cupriavidus (Burkholderiaceae, Cupriavidus_pauculus, uncultured_bacterium, uncultured_soil, Wautersia_numazuensis, Cupriavidus_necator, Cupriavidus_basilensis, Cupriavidus_respiraculi, uncultured_Cupriavidus, Ralstonia_eutropha, uncultured_Ralstonia, beta_proteobacterium, uncultured_Burkhold…
6950_5_2	Burkholderiaceae_5_2	Burkholderiaceae (Cupriavidus_respiraculi, ),	Burkholderia (Burkholderiaceae, Cupriavidus_basilensis, Burkholderia_sp., ), Cupriavidus (Burkholderiaceae, Cupriavidus_respiraculi, Cupriavidus_sp., Cupriavidus_taiwanensis, ),	Burkholderia (Burkholderiaceae, Cupriavidus_basilensis, ), Cupriavidus (Burkholderiaceae, Cupriavidus_respiraculi, Cupriavidus_sp., Cupriavidus_taiwanensis, ),
6950_5_3	Burkholderiaceae_5_3	Burkholderiaceae (Chitinimonas_taiwanensis, ),	Chitinimonas (Burkholderiaceae, Chitinimonas_taiwanensis, ),	Chitinimonas (Burkholderiaceae, Chitinimonas_taiwanensis, ),
6950_5_4	Burkholderiaceae_5_4	Burkholderiaceae (P.lemoignei_16S, ),	Paucimonas (Oxalobacteraceae, Paucimonas_lemoignei, Microbial_responsive, ), Limnobacter (Burkholderiaceae, subsurface_water, Limnobacter_sp., ), Oxalobacter (Oxalobacteraceae, Microbial_responsive, ), Janthinobacterium (Oxalobacteraceae, Janthinobacterium_sp., ), Herminiimonas (Oxalobacteraceae, Cenibacterium_arsenoxidans, ultramicrobacterium_str., Herminiimonas_arsenicoxydans, perchloroethylene…	Burkholderiales (Betaproteobacteria, uncultured_beta, ), uncultured (Oxalobacteraceae, uncultured_bacterium, uncultured_Oxalobacteraceae, Herbaspirillum_sp., uncultured_beta, Antarctic_bacterium, Arctic_sea, ), 1 (iron-reducingbacteriumenrichmentculturecloneFeC, E2_, ), Paucimonas (Oxalobacteraceae, uncultured_bacterium, Paucimonas_lemoignei, ), UCTN117 (Betaproteobacteria, uncultured_bacterium, …
6950_5_5	Burkholderiaceae_5_5	Oxalobacteriaceae (Uncultured_bacterium, ), Burkholderiaceae (Ralstonia_pickettii, ),	Collimonas (Oxalobacteraceae, culturable_deglaciated, Aquaspirillum_sp., Collimonas_sp., ), Oxalobacter (Oxalobacteraceae, Oxalobacter_formigenes, Microbial_during, Microbial_responsive, ), Ralstonia (Burkholderiaceae, Disturbing_epithelial, Ralstonia_pickettii, Effect_carbon, midgut_tropical, Ralstonia_syzygii, effects_temperature, Methylotrophs_human, Microorganisms_deep, Biodiversity_mineral-s…	uncultured (Alcaligenaceae, uncultured_bacterium, beta_proteobacterium, Oxalicibacterium_sp., Oxalobacteraceae_bacterium, uncultured_Achromobacter, ), Collimonas (Oxalobacteraceae, uncultured_bacterium, Collimonas_sp., ), Paucimonas (Oxalobacteraceae, uncultured_Janthinobacterium, uncultured_bacterium, Herbaspirillum_sp., ), Pseudomonas (Pseudomonadaceae, uncultured_bacterium, ), Achromobacter (A…
6950_5_6	Burkholderiaceae_5_6	Burkholderiaceae (Burkholderia_fungorum, ),	Burkholderia (Burkholderiaceae, and_resistance, Burkholderia_phymatum, diagnosis_central-venous, Microbial_larval, Burkholderia_sartisoli, Protozoan_grazers, Screening_lignin, Burkholderia_xenovorans, Burkholderia_sedimenticola, Burkholderia_ubonensis, Acid-tolerant_microaerophilic, Experimental_Study, Microbial_experimental, Burkholderia_megapolitana, Burkholderia_sediminicola, Mobilizing_agents…	uncultured (Nitrosomonadaceae, uncultured_Burkholderia, ), Burkholderiasp.enrichmentculturecloneAh7e (Burkholderia, 2.7_, ), Burkholderiasp.enrichmentculturecloneAh3 (Burkholderia, 2.3_, ), Burkholderiasp.enrichmentculturecloneAh1 (Burkholderia, 2.1_, ), bacteriumenrichmentculturecloneheteroA5 (Burkholderia, 4W_, ), 07a (Burkholderiasp.enrichmentculturecloneF44, B_, ), Burkholderiasp.kmd (Burkhol…
6950_5_7	Burkholderiaceae_5_7	Burkholderiaceae (Limnobacter_thiooxidans, ),	Limnobacter (Burkholderiaceae, Limnobacter_thiooxidans, Coco's_Island, drinking_water, perchloroethylene-contaminated_ground, aquatic_containing, natural_mineral, Microbial_within, site_S25, rape_rhizosphere, Archaeal_and, chloramine_dose, anchovy_intestinal, Topographical_and, Limnobacter_sp., It's_all, Enrichment_and, producing_pigmented, Kongsfjorden_western, ), Ralstonia (Burkholderiaceae, Ge…	Limnobacter (Burkholderiaceae, Limnobacter_thiooxidans, uncultured_bacterium, uncultured_Limnobacter, uncultured_beta, Limnobacter_sp., ), Achromobacter (Alcaligenaceae, uncultured_bacterium, ), Ralstonia (Burkholderiaceae, uncultured_Ralstonia, ),
6950_5_8	Burkholderiaceae_5_8	Burkholderiaceae (Uncultured_Lautropia, ),	Collimonas (Oxalobacteraceae, Collimonas_fungivorans, ), Lautropia (Burkholderiaceae, subgingival_dental, Lautropia_mirabilis, human_mouth, Topographical_and, gas_hydrate, Noma_subgingival, Lautropia_sp., Interindividual_healthy, sequencing_libraries, Chinese_human, ), Cupriavidus (Burkholderiaceae, Ralstonia_eutropha, 24-D-degrading_isolate, Ralstonia_sp., Cupriavidus_sp., ),	uncultured (Alcaligenaceae, uncultured_bacterium, Azonexus_sp., ), Collimonas (Oxalobacteraceae, Collimonas_fungivorans, ), Leeia (Neisseriaceae, uncultured_bacterium, ), Thiobacter (Hydrogenophilaceae, uncultured_beta, ), Limnobacter (Burkholderiaceae, uncultured_bacterium, uncultured_beta, ), Azospira (Rhodocyclaceae, uncultured_bacterium, ), Ralstonia (Burkholderiaceae, Ralstonia_sp., ), Cupri…
6950_5_9	Burkholderiaceae_5_9	Burkholderiaceae (Polynucleobacter_cosmopolitanus, ),	Polynucleobacter (Burkholderiaceae, Polynucleobacter_sp., upland_stream, determined_library, water_20, Investigation_Water, Isolation_freshwater, semiarid_'Tablas, Polynucleobacter_sp, Prokaryotic_Marathonas, and_Biogeochemistry, Synchrony_and, It's_all, Isolation_strains, Polynucleobacter_cosmopolitanus, shal_eutorophic, Enrichment_cultivation, ),	Variovorax (Comamonadaceae, uncultured_bacterium, ), Polynucleobacter (Burkholderiaceae, uncultured_bacterium, uncultured_Burkholderiaceae, uncultured_beta, Polynucleobacter_cosmopolitanus, uncultured_Polynucleobacter, ),
6950_5_10	Burkholderiaceae_5_10	Burkholderiaceae (Pandoraea_pulmonicola, ),	Dechloromonas (Rhodocyclaceae, Germany:Spittelwasser_River, Benthic_okenone, Evry_wastewater, microbial_structure, ), Pandoraea (Burkholderiaceae, Isolation_cyclohexylalkyltetralin, Degradation_consortium, Pandoraea_sp., bulk_rice, Pandoraea_norimbergensis, Pandoraea_apista, Burkholderia_sp., anaerobic_sludge, Isolation_cyclohexylalkyltetralin-degrading, Pandoraea_sputorum, Pandoraea_pulmonicola,…	Rhodocyclaceae (Rhodocyclales, uncultured_bacterium, ), uncultured (Nitrosomonadaceae, uncultured_prokaryote, uncultured_bacterium, uncultured_beta, ), Dechloromonas (Rhodocyclaceae, uncultured_bacterium, uncultured_Rhodocyclaceae, uncultured_beta, ), Azoarcus (Rhodocyclaceae, uncultured_bacterium, ), Comamonas (Comamonadaceae, uncultured_bacterium, ), Azospira (Rhodocyclaceae, uncultured_bacteri…
6950_5_11	Burkholderiaceae_5_11	Burkholderiaceae (Thermothrix_thiopara, ),	Thermocrinis (Aquificaceae, Microbial_Great, ), Hydrogenobacter (Aquificaceae, Thermothrix_azorensis, Microbiology_and, Great_Artesian, Thermothrix_thiopara, Hydrogenobacter_subterraneus, Hydrogenobacter_sp., springs_Velingrad, deep_aquifer, deep-sea_hydrothermal, ),	uncultured (Aquificaceae, Hydrogenobacter_sp., ), Thermocrinis (Aquificaceae, uncultured_bacterium, ), Aquificaceae (Aquificales, un_cultured, ), Hydrogenobacter (Aquificaceae, Thermothrix_azorensis, uncultured_Hydrogenobacter, Hydrogenobacter_sp., uncultured_bacterium, Thermothrix_thiopara, Hydrogenobacter_subterraneus, Hydrogenobacter_hydrogenophilus, Hydrogenobacter_thermophilus, ),
6951_1_1	Campylobacteraceae_1_1		Campylobacter (Campylobacteraceae, Evidence_cultivated, Bacteroides_ureolyticus, occupant_source, ),	Campylobacter (Campylobacteraceae, Campylobacter_ureolyticus, ),
6951_1_2	Campylobacteraceae_1_2	Campylobacteraceae (Campylobacter_hominis, ),	Campylobacter (Campylobacteraceae, Noma_subgingival, Campylobacter_gracilis, Campylobacter_hominis, Loss_During, ),	Campylobacter (Campylobacteraceae, Campylobacter_hominis, uncultured_Treponema, uncultured_Campylobacter, ),
6951_1_3	Campylobacteraceae_1_3	Campylobacteraceae (Arcobacter_cryaerophilus, ),	Sulfurospirillum (Campylobacteraceae, determined_library, ), Arcobacter (Campylobacteraceae, determined_library, Microbial_goat, Arcobacter_sp., landfill_leachate, Arcobacter_cryaerophilus, mesophilic_anaerobic, Arcobacter_skirrowii, direct_activated, activated_sludge, ),	uncultured (Rhodobacteraceae, uncultured_Rhodobacteraceae, ), Sulfurospirillum (Campylobacteraceae, uncultured_Sulfurospirillum, ), Aeromonas (Aeromonadaceae, uncultured_gamma, ), Pseudomonas (Pseudomonadaceae, uncultured_bacterium, ), Arcobacter (Campylobacteraceae, uncultured_bacterium, Arcobacter_skirrowii, Arcobacter_thereius, Arcobacter_cryaerophilus, uncultured_Arcobacter, ),
6951_1_4	Campylobacteraceae_1_4	Campylobacteraceae (Campylobacter_lari, Campylobacter_coli,, ),	Campylobacter (Campylobacteraceae, Defining_normal, Campylobacter_coli, Campylobacter_sp., Campylobacter_insulaenigrae, Campylobacter_subantarcticus, Campylobacter_subsp., Campylobacter_lari, inhabiting_epithelial, Campylobacter_jejuni, Unknown_3, Microbial_Cystic, Loss_During, sequencing_libraries, Campylobacter_81116, Campylobacter_concisus, ),	Campylobacter (Campylobacteraceae, uncultured_bacterium, Campylobacter_coli, Campylobacter_volucris, Campylobacter_sp., Campylobacter_insulaenigrae, Campylobacter_subantarcticus, uncultured_rumen, Campylobacter_lari, Campylobacter_jejuni, Campylobacter_concisus, ),
6951_1_5	Campylobacteraceae_1_5	Campylobacteraceae (Campylobacter_upsaliensis, ),	Campylobacter (Campylobacteraceae, Campylobacter_helveticus, Campylobacter_peloridis, microbiome_cloacal, Campylobacter_upsaliensis, ),	Campylobacter (Campylobacteraceae, Campylobacter_helveticus, Campylobacter_sp., Campylobacter_peloridis, Campylobacter_upsaliensis, uncultured_Campylobacter, ),
6951_1_6	Campylobacteraceae_1_6		Campylobacter (Campylobacteraceae, Aspects_Oral, Campylobacter_rectus, Campylobacter_sputorum, Campylobacter_sp., Campylobacter_subsp., Campylobacter_curvus, Campylobacter_showae, occupant_source, Noma_subgingival, Campylobacter_hyointestinalis, Chinese_human, ),	Capnocytophaga (Flavobacteriaceae, uncultured_bacterium, ), Campylobacter (Campylobacteraceae, Campylobacter_curvus, Campylobacter_showae, uncultured_bacterium, Campylobacter_rectus, Campylobacter_sputorum, Campylobacter_sp., Campylobacter_hyointestinalis, uncultured_Campylobacter, ),
6951_1_7	Campylobacteraceae_1_7
6951_1_8	Campylobacteraceae_1_8
6951_1_9	Campylobacteraceae_1_9
6951_1_10	Campylobacteraceae_1_10
6951_1_11	Campylobacteraceae_1_11		Arcobacter (Campylobacteraceae, pink_microbial, NB1-k_clone, Arcobacter_sp., Microbial_Ecology, Seasonal_variation, Prokaryotic_structure, Prokaryotic_Tirez, Arcobacter_species, ),	Arcobacter (Campylobacteraceae, uncultured_bacterium, Arcobacter_sp., uncultured_Arcobacter, ), R103-B63 (Epsilonproteobacteria, uncultured_bacterium, ),
6951_1_12	Campylobacteraceae_1_12			Arcobacter (Campylobacteraceae, bacterium_endosymbiont, endosymbiotic_eubacteria, ),
6951_1_13	Campylobacteraceae_1_13
6951_2_1	Campylobacteraceae_2_1	Campylobacteraceae (Bacteroides_ureolyticus,, ),	Campylobacter (Campylobacteraceae, Evidence_cultivated, Bacteroides_ureolyticus, occupant_source, ),	Campylobacter (Campylobacteraceae, Campylobacter_ureolyticus, ),
6951_2_2	Campylobacteraceae_2_2	Campylobacteraceae (Campylobacter_hominis, ),	Campylobacter (Campylobacteraceae, Campylobacter_hominis, ),	Campylobacter (Campylobacteraceae, Campylobacter_hominis, ),
6951_2_3	Campylobacteraceae_2_3	Campylobacteraceae (Arcobacter_cryaerophilus, ),	Sulfurospirillum (Campylobacteraceae, determined_library, ), Arcobacter (Campylobacteraceae, Evidence_Comamonadaceae, superficial_sediments, Microbial_goat, Seasonal_variation, structure_landfill, Correlation_functional, Contamination_risk, rhizoplane_and, Arcobacter_cryaerophilus, mesophilic_anaerobic, Evaluation_culturing, and_White, determined_library, Microbial_ecology, Arcobacter_sp., Microb…	uncultured (Rhodobacteraceae, uncultured_Rhodobacteraceae, ), Limnohabitans (Comamonadaceae, uncultured_bacterium, ), Cycloclasticus (Piscirickettsiaceae, uncultured_proteobacterium, ), Sulfurospirillum (Campylobacteraceae, uncultured_bacterium, uncultured_Sulfurospirillum, ), Aeromonas (Aeromonadaceae, uncultured_gamma, ), Pseudomonas (Pseudomonadaceae, uncultured_bacterium, ), Arcobacter (Campy…
6951_2_4	Campylobacteraceae_2_4	Campylobacteraceae (Campylobacter_lari, Campylobacter_coli,, ),	Sulfurospirillum (Campylobacteraceae, Sulfurospirillum_sp., ), Campylobacter (Campylobacteraceae, Defining_normal, Campylobacter_coli, Campylobacter_sp., Campylobacter_insulaenigrae, Campylobacter_subantarcticus, Campylobacter_subsp., Campylobacter_lari, Campylobacter_jejuni, Unknown_3, Microbial_Cystic, Loss_During, sequencing_libraries, Campylobacter_81116, Campylobacter_concisus, ),	Sulfurospirillum (Campylobacteraceae, Sulfurospirill_um, ), Campylobacter (Campylobacteraceae, uncultured_bacterium, Campylobacter_coli, Campylobacter_volucris, Campylobacter_sp., Campylobacter_insulaenigrae, Campylobacter_subantarcticus, Campylobacter_lari, Campylobacter_jejuni, Campylobacter_concisus, ),
6951_2_5	Campylobacteraceae_2_5	Campylobacteraceae (Campylobacter_upsaliensis, ),	Campylobacter (Campylobacteraceae, Campylobacter_lari, Campylobacter_helveticus, Campylobacter_peloridis, microbiome_cloacal, Campylobacter_upsaliensis, ),	Campylobacter (Campylobacteraceae, Campylobacter_helveticus, Campylobacter_peloridis, Campylobacter_upsaliensis, uncultured_Campylobacter, ),
6951_2_6	Campylobacteraceae_2_6	Campylobacteraceae (Campylobacter_rectus,, ),	Campylobacter (Campylobacteraceae, Aspects_Oral, Campylobacter_rectus, Campylobacter_sputorum, Campylobacter_subsp., Campylobacter_curvus, Campylobacter_showae, occupant_source, Noma_subgingival, Campylobacter_hyointestinalis, Chinese_human, ),	Capnocytophaga (Flavobacteriaceae, uncultured_bacterium, ), Campylobacter (Campylobacteraceae, Campylobacter_showae, Campylobacter_curvus, uncultured_bacterium, Campylobacter_rectus, Campylobacter_sputorum, Campylobacter_sp., Campylobacter_hyointestinalis, Campylobacter_concisus, ),
6951_2_7	Campylobacteraceae_2_7		Campylobacter (Campylobacteraceae, Noma_subgingival, Campylobacter_gracilis, Loss_During, ),	Campylobacter (Campylobacteraceae, Campylobacter_gracilis, uncultured_Treponema, uncultured_Campylobacter, ),
6951_3_1	Campylobacteraceae_3_1	Campylobacteraceae (Bacteroides_ureolyticus,, ),	Campylobacter (Campylobacteraceae, Evidence_cultivated, Bacteroides_ureolyticus, occupant_source, Topographical_and, ),	Campylobacter (Campylobacteraceae, uncultured_bacterium, Campylobacter_ureolyticus, ),
6951_3_2	Campylobacteraceae_3_2	Campylobacteraceae (Campylobacter_rectus,, Bacteroides_gracilis,, Campylobacter_hominis, ),	Campylobacter (Campylobacteraceae, Aspects_Oral, human_rectum, Campylobacter_sputorum, Campylobacter_gracilis, subgingival_plaque, Campylobacter_curvus, human_ascending, occupant_source, Noma_subgingival, sequencing_libraries, Defining_normal, Campylobacter_rectus, Campylobacter_hominis, Topographical_and, Campylobacter_showae, Microbial_Cystic, microbiome_cloacal, Loss_During, Interindividual_he…	Campylobacter (Campylobacteraceae, uncultured_bacterium, Campylobacter_rectus, Campylobacter_gracilis, Campylobacter_sputorum, Campylobacter_sp., Campylobacter_hominis, uncultured_Treponema, Campylobacter_curvus, Campylobacter_showae, uncultured_Campylobacter, Campylobacter_concisus, ),
6951_3_3	Campylobacteraceae_3_3	Campylobacteraceae (Campylobacter_fetus, ),	Campylobacter (Campylobacteraceae, Campylobacter_fetus, Campylobacter_sp., Campylobacter_subsp., ),	Campylobacter (Campylobacteraceae, Campylobacter_fetus, Campylobacter_avium, ),
6951_3_4	Campylobacteraceae_3_4	Campylobacteraceae (Arcobacter_butzleri, ),	Arcobacter (Campylobacteraceae, Arcobacter_butzleri, Microbial_profiles, Topographical_and, Arcobacter_butzlerii, and_White, ),	Arcobacter (Campylobacteraceae, uncultured_bacterium, Arcobacter_butzleri, uncultured_Arcobacter, ),
6951_3_5	Campylobacteraceae_3_5	Campylobacteraceae (Arcobacter_cryaerophilus, ),	Arcobacter (Campylobacteraceae, pink_microbial, Evidence_Comamonadaceae, Microbial_goat, Seasonal_variation, structure_landfill, Correlation_functional, Contamination_risk, rhizoplane_and, NB1-k_clone, Arcobacter_cryaerophilus, Prokaryotic_Marathonas, mesophilic_anaerobic, Disease-_changes, Towards_definition, and_White, determined_library, Microbial_ecology, Arcobacter_sp., Microbial_Ishigaki-ji…	Sulfuricurvum (Helicobacteraceae, uncultured_bacterium, ), uncultured (Rhodobacteraceae, uncultured_bacterium, ), Arcobacter (Campylobacteraceae, uncultured_bacterium, Arcobacter_thereius, Arcobacter_sp., Arcobacter_cryaerophilus, uncultured_epsilon, epsilon_proteobacterium, Arcobacter_cibarius, Arcobacter_skirrowii, Arcobacter_marinus, uncultured_anaerobic, uncultured_Arcobacter, ),
6951_3_6	Campylobacteraceae_3_6	Campylobacteraceae (Campylobacter_lari, Campylobacter_coli,, ),	Campylobacter (Campylobacteraceae, red_kangaroo, Campylobacter_coli, Campylobacter_peloridis, Grevy's_zebra, Campylobacter_subantarcticus, Campylobacter_subsp., Campylobacter_lari, Unknown_3, Campylobacter_hyointestinalis, Campylobacter_helveticus, Campylobacter_lanienae, Campylobacter_cf., swine_intestine, Campylobacter_sp., Campylobacter_insulaenigrae, Campylobacter_jejuni, microbiome_cloacal, …	Sulfurospirillum (Campylobacteraceae, uncultured_bacterium, Sulfurospiri_llum, uncultured_epsilon, ), Arcobacter (Campylobacteraceae, uncultured_bacterium, ), Campylobacter (Campylobacteraceae, uncultured_bacterium, Campylobacter_coli, Campylobacter_peloridis, Campylobacter_subantarcticus, Campylobacter_lari, Campylobacter_hyointestinalis, uncultured_Campylobacter, Campylobacter_lanienae, Campylo…
6951_3_7	Campylobacteraceae_3_7	Campylobacteraceae (Campylobacter_upsaliensis, ),	Campylobacter (Campylobacteraceae, Campylobacter_helveticus, Campylobacter_mucosalis, Fecal_Yunnan, inhabiting_epithelial, Campylobacter_sp., Campylobacter_upsaliensis, bush_dog, Campylobacter_subsp., ),	Campylobacter (Campylobacteraceae, Campylobacter_helveticus, Campylobacter_mucosalis, uncultured_bacterium, Campylobacter_sp., Campylobacter_hyointestinalis, Campylobacter_upsaliensis, Campylobacter_mucosalis-like, uncultured_rumen, ),
6951_4_1	Campylobacteraceae_4_1	Campylobacteraceae (Bacteroides_ureolyticus,, ),	Campylobacter (Campylobacteraceae, Evidence_cultivated, Bacteroides_ureolyticus, occupant_source, Topographical_and, ),	Campylobacter (Campylobacteraceae, uncultured_bacterium, Campylobacter_ureolyticus, ),
6951_4_2	Campylobacteraceae_4_2	Campylobacteraceae (Campylobacter_hominis, ),	Campylobacter (Campylobacteraceae, Campylobacter_hominis, Topographical_and, ),	Campylobacter (Campylobacteraceae, uncultured_bacterium, Campylobacter_hominis, ),
6951_4_3	Campylobacteraceae_4_3	Campylobacteraceae (Campylobacter_fetus, ),	Campylobacter (Campylobacteraceae, Defining_normal, Microbial_Ecology, Topographical_and, Campylobacter_subsp., Campylobacter_curvus, Foregut_Fermentation, Campylobacter_fetus, Survey_Approach, Microbial_Cystic, Interindividual_healthy, Loss_During, sequencing_libraries, Campylobacter_hyointestinalis, Campylobacter_concisus, ),	Campylobacter (Campylobacteraceae, Campylobacter_curvus, Campylobacter_fetus, uncultured_bacterium, Campylobacter_sp., Campylobacter_hyointestinalis, Campylobacter_concisus, ),
6951_4_4	Campylobacteraceae_4_4	Campylobacteraceae (Arcobacter_butzleri, ),	Arcobacter (Campylobacteraceae, Arcobacter_butzleri, Topographical_and, Arcobacter_butzlerii, ),	Arcobacter (Campylobacteraceae, uncultured_bacterium, Arcobacter_butzleri, ),
6951_4_5	Campylobacteraceae_4_5	Campylobacteraceae (Arcobacter_cryaerophilus, ),	Arcobacter (Campylobacteraceae, Evidence_Comamonadaceae, NB1-k_clone, determined_library, Microbial_goat, Arcobacter_sp., Arcobacter_cryaerophilus, Seasonal_variation, Microbial_disease, Arcobacter_cibarius, enriched_coastal, Correlation_functional, anaerobic_swine, Bogota_River, direct_activated, Evry_wastewater, activated_sludge, Towards_definition, ),	Arcobacter (Campylobacteraceae, Candidatus_Arcobacter, uncultured_bacterium, Arcobacter_sp., Arcobacter_cryaerophilus, uncultured_epsilon, uncultured_anaerobic, uncultured_Arcobacter, Arcobacter_cibarius, ),
6951_4_6	Campylobacteraceae_4_6	Campylobacteraceae (Campylobacter_lari, ),	Campylobacter (Campylobacteraceae, Campylobacter_helveticus, Campylobacter_lari, Unknown_3, Campylobacter_sp., Campylobacter_insulaenigrae, Campylobacter_subantarcticus, ),	Campylobacter (Campylobacteraceae, Campylobacter_helveticus, Campylobacter_volucris, Campylobacter_sp., Campylobacter_avium, Campylobacter_insulaenigrae, Campylobacter_subantarcticus, Campylobacter_lari, Campylobacter_cuniculorum, ),
6951_4_7	Campylobacteraceae_4_7
6951_4_8	Campylobacteraceae_4_8		Campylobacter (Campylobacteraceae, red_kangaroo, Campylobacter_helveticus, Campylobacter_coli, Campylobacter_peloridis, Campylobacter_sp., bush_dog, Campylobacter_subsp., Campylobacter_lari, Campylobacter_jejuni, Synecology_primary, microbiome_cloacal, Campylobacter_upsaliensis, Campylobacter_81116, ),	Campylobacter (Campylobacteraceae, Campylobacter_helveticus, uncultured_bacterium, Campylobacter_coli, Campylobacter_sp., Campylobacter_peloridis, Cucumis_sativus, Campylobacter_jejuni, Campylobacter_upsaliensis, uncultured_Campylobacter, ),
6951_4_9	Campylobacteraceae_4_9	Campylobacteraceae (Campylobacter_coli,, ),	Campylobacter (Campylobacteraceae, Campylobacter_lanienae, Campylobacter_coli, Campylobacter_cf., swine_intestine, Grevy's_zebra, Campylobacter_sp., Campylobacter_hyointestinalis, ),	Campylobacter (Campylobacteraceae, Campylobacter_lanienae, uncultured_bacterium, Campylobacter_cf., Campylobacter_coli, Campylobacter_sp., uncultured_Campylobacteraceae, Campylobacter_hyointestinalis, ),
6951_4_10	Campylobacteraceae_4_10	Campylobacteraceae (Campylobacter_rectus,, Bacteroides_gracilis,, ),	Kingella (Neisseriaceae, Kingella_genomosp., ), Campylobacter (Campylobacteraceae, Campylobacter_lanienae, Aspects_Oral, Campylobacter_rectus, human_rectum, bighorn_sheep, Campylobacter_gracilis, subgingival_plaque, Topographical_and, Campylobacter_subsp., Campylobacter_showae, human_ascending, occupant_source, inhabiting_epithelial, Noma_subgingival, Loss_During, Interindividual_healthy, Campylo…	Kingellagenomosp.P1oralconeMB2 (Kingella, C20_, ), Campylobacter (Campylobacteraceae, Campylobacter_lanienae, uncultured_bacterium, Campylobacter_rectus, Campylobacter_gracilis, Campylobacter_sp., uncultured_Treponema, uncultured_rumen, Campylobacter_showae, Campylobacter_hyointestinalis, uncultured_Campylobacter, ),
6951_5_1	Campylobacteraceae_5_1	Campylobacteraceae (Bacteroides_ureolyticus,, ),	Campylobacter (Campylobacteraceae, Evidence_cultivated, Bacteroides_ureolyticus, occupant_source, microbiome_cloacal, Topographical_and, ),	Campylobacter (Campylobacteraceae, Campylobacter_ureolyticus, uncultured_Campylobacter, ),
6951_5_2	Campylobacteraceae_5_2	Campylobacteraceae (Campylobacter_hominis, ),	Campylobacter (Campylobacteraceae, Campylobacter_hominis, Topographical_and, ),	Campylobacter (Campylobacteraceae, uncultured_bacterium, Campylobacter_hominis, ),
6951_5_3	Campylobacteraceae_5_3	Campylobacteraceae (Campylobacter_fetus, ),	Campylobacter (Campylobacteraceae, Campylobacter_fetus, Campylobacter_subsp., ),	Campylobacter (Campylobacteraceae, Campylobacter_fetus, ),
6951_5_4	Campylobacteraceae_5_4	Campylobacteraceae (Arcobacter_butzleri, Arcobacter_cryaerophilus, ),	Arcobacter (Campylobacteraceae, Evidence_Comamonadaceae, determined_library, Microbial_goat, Arcobacter_sp., Arcobacter_butzlerii, Arcobacter_cibarius, Correlation_functional, Bogota_River, direct_activated, Arcobacter_cryaerophilus, landfill_leachate, Topographical_and, termite_gut, mesophilic_anaerobic, Arcobacter_skirrowii, Arcobacter_butzleri, anaerobic_swine, Evry_wastewater, Towards_definit…	Arcobacter (Campylobacteraceae, uncultured_bacterium, Arcobacter_thereius, Arcobacter_sp., Arcobacter_cryaerophilus, uncultured_epsilon, Arcobacter_cibarius, Arcobacter_skirrowii, Arcobacter_butzleri, uncultured_anaerobic, Arcobacter_trophiarum, uncultured_Arcobacter, ),
6951_5_5	Campylobacteraceae_5_5	Campylobacteraceae (Campylobacter_lari, ),	Campylobacter (Campylobacteraceae, Campylobacter_lari, Unknown_3, Campylobacter_sp., Campylobacter_subantarcticus, ),	Campylobacter (Campylobacteraceae, Campylobacter_lari, Campylobacter_volucris, Campylobacter_sp., Campylobacter_subantarcticus, ),
6951_5_6	Campylobacteraceae_5_6	Campylobacteraceae (Campylobacter_upsaliensis, ),	Campylobacter (Campylobacteraceae, red_kangaroo, Campylobacter_helveticus, Campylobacter_coli, Campylobacter_peloridis, Campylobacter_sp., bush_dog, Campylobacter_subsp., Campylobacter_lari, Campylobacter_jejuni, Synecology_primary, microbiome_cloacal, Campylobacter_81116, Campylobacter_upsaliensis, Campylobacter_faecalis, ),	Campylobacter (Campylobacteraceae, Campylobacter_helveticus, uncultured_bacterium, Campylobacter_coli, Campylobacter_sp., Campylobacter_peloridis, Cucumis_sativus, Campylobacter_jejuni, Campylobacter_upsaliensis, Campylobacter_faecalis, uncultured_Campylobacter, ),
6951_5_7	Campylobacteraceae_5_7	Campylobacteraceae (Campylobacter_coli,, ),	Campylobacter (Campylobacteraceae, Campylobacter_coli, swine_intestine, Grevy's_zebra, Campylobacter_sp., Campylobacter_subsp., Campylobacter_canadensis, Campylobacter_cuniculorum, Campylobacter_hyointestinalis, ),	Campylobacter (Campylobacteraceae, Campylobacter_canadensis, uncultured_bacterium, Campylobacter_coli, uncultured_Campylobacteraceae, Campylobacter_cuniculorum, Campylobacter_hyointestinalis, ),
6951_5_8	Campylobacteraceae_5_8	Campylobacteraceae (Campylobacter_rectus,, Bacteroides_gracilis,, ),	Campylobacter (Campylobacteraceae, Aspects_Oral, Campylobacter_rectus, Campylobacter_gracilis, subgingival_plaque, Topographical_and, Campylobacter_subsp., Campylobacter_showae, occupant_source, inhabiting_epithelial, Noma_subgingival, Loss_During, Interindividual_healthy, Chinese_human, ),	Campylobacter (Campylobacteraceae, Campylobacter_showae, uncultured_bacterium, Campylobacter_rectus, Campylobacter_gracilis, Campylobacter_sp., Campylobacter_hyointestinalis, uncultured_Campylobacter, uncultured_rumen, ),
6952_1_1	Carnobacteriaceae_1_1	Carnobacteriaceae (Uncultured_Desemzia, ),	Desemzia (Carnobacteriaceae, Desemzia_sp., Carnobacterium_sp., Genetic_inventory, ),	Desemzia (Carnobacteriaceae, Desemzia_sp., uncultured_Desemzia, Carnobacterium_sp., ),
6952_1_2	Carnobacteriaceae_1_2	Carnobacteriaceae (Uncultured_Alkalibacterium, ),	Alkalibacterium (Carnobacteriaceae, and_Archaeal, Microorganism_Xiarinur, Alkalibacterium_sp., ),	Alkalibacterium (Carnobacteriaceae, uncultured_bacterium, uncultured_Alkalibacterium, Alkalibacterium_sp., ),
6952_1_3	Carnobacteriaceae_1_3	Carnobacteriaceae (Isobaculum_melis, ),		Isobaculum (Carnobacteriaceae, Isobaculum_melis, ),
6952_1_4	Carnobacteriaceae_1_4	Carnobacteriaceae (Alloiococcus_sp., Allofustis_seminis, ),		Allofustis (Carnobacteriaceae, Allofustis_seminis, ),
6952_1_5	Carnobacteriaceae_1_5	Carnobacteriaceae (Trichococcus_collinsii, ),	Trichococcus (Carnobacteriaceae, Trichococcus_collinsii, ),	Trichococcus (Carnobacteriaceae, Trichococcus_collinsii, ),
6952_1_6	Carnobacteriaceae_1_6	Carnobacteriaceae (Trichococcus_patagoniensis, ),	Trichococcus (Carnobacteriaceae, Enrichment_dioxin-dehalogenating, Trichococcus_sp., Trichococcus_flocculiformis, receiving_river, Trichococcus_collinsii, Dehalococcoides_Methanosarcina, frozen_soil, Carnobacteriaceae_bacterium, Lactosphaera_sp., Microbial_groundwater, chlorobenzene-degrading_consortium, Microbial_during, Trichococcus_pasteurii, Microble_cryosphere, Trichococcus_palustris, ),	Trichococcus (Carnobacteriaceae, Nostocoida_limicola, Trichococcus_sp., uncultured_bacterium, Trichococcus_flocculiformis, Trichococcus_collinsii, bacterium_CBIC45I1, Trichococcus_patagoniensis, Trichococcus_pasteurii, Trichococcus_palustris, ), Smithella (Syntrophaceae, uncultured_bacterium, ),
6952_1_7	Carnobacteriaceae_1_7	Carnobacteriaceae (Granulicatella_elegans, ),	Granulicatella (Carnobacteriaceae, Noma_subgingival, Granulicatella_elegans, Interindividual_healthy, aphtous_ulcers, Topographical_and, ),	Granulicatella (Carnobacteriaceae, Granulicatella_sp., uncultured_bacterium, Granulicatella_elegans, uncultured_Granulicatella, ), Fusobacterium (Fusobacteriaceae, Fusobacterium_sp., ),
6952_1_8	Carnobacteriaceae_1_8	Carnobacteriaceae (Uncultured_Dolosigranulum, ),		Carnobacteriaceae (Lactobacillales, uncultured_bacterium, ), Corynebacterium (Corynebacteriaceae, uncultured_bacterium, ), Dolosigranulum (Carnobacteriaceae, uncultured_Dolosigranulum, uncultured_bacterium, Dolosigranulum_pigrum, ),
6952_1_9	Carnobacteriaceae_1_9	Carnobacteriaceae (Trichococcus_sp., ),	Trichococcus (Carnobacteriaceae, metagenomics_random, tetracycline_and, Synecology_primary, ),	Trichococcus (Carnobacteriaceae, uncultured_bacterium, ),
6952_1_10	Carnobacteriaceae_1_10	Carnobacteriaceae (Atopostipes_suicloacalis, ),		Atopostipes (Carnobacteriaceae, Atopostipes_suicloacalis, Firmicutes_oral, ),
6952_1_11	Carnobacteriaceae_1_11	Carnobacteriaceae (Carnobacterium_sp., ),	Carnobacterium (Carnobacteriaceae, corroded_concrete, metagenomics_random, Carnobacterium_viridans, equine_manure, sequencing_libraries, Carnobacterium_sp., Unique_microbial, ),	Carnobacterium (Carnobacteriaceae, uncultured_bacterium, Carnobacterium_jeotgali, Carnobacterium_viridans, Carnobacterium_sp., ),
6952_1_12	Carnobacteriaceae_1_12	Carnobacteriaceae (Atopcoccus_sp., ),		Atopococcus (Carnobacteriaceae, uncultured_bacterium, Atopococcus_tabaci, ),
6952_1_13	Carnobacteriaceae_1_13	Carnobacteriaceae (Uncultured_Granulicatella, ),	Granulicatella (Carnobacteriaceae, occupant_source, profile_human, Loss_During, Topographical_and, Microbial_Anaerobes, ),	P5D1-392 (Lactobacillales, uncultured_bacterium, ), Granulicatella (Carnobacteriaceae, uncultured_bacterium, uncultured_organism, uncultured_Granulicatella, ),
6952_1_14	Carnobacteriaceae_1_14	Carnobacteriaceae (Marinilactibacillus_sp., ),	Marinilactibacillus (Carnobacteriaceae, Marinilactibacillus_piezotolerans, Marinilactobacillus_sp., Marinilactibacillus_psychrotolerans, Marinilactibacillus_sp., ),	Marinilactibacillus (Carnobacteriaceae, uncultured_bacterium, Marinilactibacillus_piezotolerans, Marinilactobacillus_sp., Marinilactibacillus_psychrotolerans, Marinilactibacillus_sp., ),
6952_1_15	Carnobacteriaceae_1_15	Carnobacteriaceae (Lactosphaera_pasteurii, ),	Trichococcus (Carnobacteriaceae, Prokaryote_shifts, Trichococcus_flocculiformis, receiving_river, Trichococcus_collinsii, Microbial_natural, polychlorinated_dioxin, Siwhaho_sediment, river_and, biodegraded_Canadian, changes_structure, Biotransformation_Polychlorinated, Microbial_groundwater, assessment_complex, Contamination_risk, Trichococcus_pasteurii, ),	Trichococcus (Carnobacteriaceae, Trichococcus_flocculiformis, uncultured_bacterium, Trichococcus_collinsii, bacterium_K2-54, uncultured_Firmicutes, Trichococcus_pasteurii, ), Desulfovibrio (Desulfovibrionaceae, Clostridia_bacterium, ),
6952_1_16	Carnobacteriaceae_1_16	Carnobacteriaceae (Lacticigenium_naphtae, ),		uncultured (Carnobacteriaceae, Lacticigenium_naphtae, ),
6952_2_1	Carnobacteriaceae_2_1	Carnobacteriaceae (Uncultured_Desemzia, ), Enterococcaceae (Enterococcus_avium, Enterococcus_casseliflavus, Uncultured_bacterium, Enterococcus_faecium, Enterococcus_durans, Enterococcus_gallinarum, Enterococcus_hirae, ),	Vagococcus (Enterococcaceae, Interactions_between, ), Desemzia (Carnobacteriaceae, Synecology_primary, ), Enterococcus (Enterococcaceae, Enterococcus_avium, Enterococcus_malodoratus, Effect_usnic, Chicken_intestinal, Enterococcus_italicus, Enterococcus_thailandicus, Enterococcus_devriesei, Assessment_genetic, Human_gut, Enterococcus_dispar, Enterococcus_faecium, Effect_Diet, Enterococcus_durans, …	Melissococcus (Enterococcaceae, Enterococcus_saccharolyticus, ), Streptococcus (Streptococcaceae, uncultured_bacterium, ), Ll142-1A4 (Lactobacillales, uncultured_bacterium, ), Arthrobacter (Micrococcaceae, uncultured_bacterium, ), Vagococcus (Enterococcaceae, Enterococcaceae_bacterium, ), Enterococcaceae (Lactobacillales, uncultured_bacterium, Enterococcus_sp., ), Clostridium (Clostridiaceae, unc…
6952_2_2	Carnobacteriaceae_2_2	Carnobacteriaceae (Uncultured_Alkalibacterium, ),	Alkalibacterium (Carnobacteriaceae, Microorganism_Xiarinur, Alkalibacterium_putridalgicola, Alkalibacterium_sp., Lake_Nakuru, Alkalibacterium_thalassios, Alkalibacterium_pelagicus, and_Archaeal, Alkalibacterium_polygonumreducens, Alkalibacterium_olivapovliticus, Unique_Microbial, cf._Alkalibacterium, Miniprimer_new, ),	Alkalibacterium (Carnobacteriaceae, uncultured_bacterium, bacterium_WN16, Alkalibacterium_putridalgicola, Alkalibacterium_sp., Alkalibacterium_thalassium, Alkalibacterium_olivapovliticus, uncultured_Alkalibacterium, Alkalibacterium_indicireducens, uncultured_organism, Alkalibacterium_pelagium, ),
6952_2_3	Carnobacteriaceae_2_3	Carnobacteriaceae (Isobaculum_melis, ),		Isobaculum (Carnobacteriaceae, Isobaculum_melis, ),
6952_2_4	Carnobacteriaceae_2_4	Carnobacteriaceae (Alloiococcus_sp., Allofustis_seminis, ),		Carnobacteriaceae (Lactobacillales, uncultured_bacterium, ), Allofustis (Carnobacteriaceae, Allofustis_seminis, ),
6952_2_5	Carnobacteriaceae_2_5	Carnobacteriaceae (Trichococcus_collinsii, ),	Trichococcus (Carnobacteriaceae, Nostocoida_limicola, Metaproteomics_-temperature, Trichococcus_sp., Trichococcus_flocculiformis, receiving_river, Trichococcus_collinsii, Isolation_and, structures_under, frozen_soil, chlorobenzene-degrading_consortium, Bogota_River, Contamination_risk, Prokaryote_shifts, microorganisms_deep, Siwhaho_sediment, polychlorinated_dioxin, Topographical_and, river_and, …	Trichococcus (Carnobacteriaceae, Nostocoida_limicola, Trichococcus_sp., Trichococcus_flocculiformis, uncultured_bacterium, uncultured_Trichococcus, Trichococcus_collinsii, uncultured_Firmicutes, Carnococcus_allantoicus, Nostocoida_(type, Trichococcus_pasteurii, ), Atopococcus (Carnobacteriaceae, uncultured_bacterium, ),
6952_2_6	Carnobacteriaceae_2_6	Carnobacteriaceae (Lactosphaera_pasteurii, Trichococcus_patagoniensis, ),	Trichococcus (Carnobacteriaceae, Trichococcus_sp., receiving_river, Trichococcus_collinsii, Microbial_natural, Bacillus_sp., chlorobenzene-degrading_consortium, Microbial_during, Enrichment_dioxin-dehalogenating, polychlorinated_dioxin, Dehalococcoides_Methanosarcina, river_and, biodegraded_Canadian, Carnobacteriaceae_bacterium, Lactosphaera_sp., Trichococcus_pasteurii, Microble_cryosphere, Trich…	Trichococcus (Carnobacteriaceae, Trichococcus_sp., uncultured_bacterium, Trichococcus_collinsii, Bacillus_sp., bacterium_CBIC45I1, Trichococcus_patagoniensis, Trichococcus_pasteurii, Trichococcus_palustris, ), Atopococcus (Carnobacteriaceae, uncultured_bacterium, ),
6952_2_7	Carnobacteriaceae_2_7	Carnobacteriaceae (Granulicatella_elegans, ),	Granulicatella (Carnobacteriaceae, occupant_source, Noma_subgingival, Granulicatella_elegans, Interindividual_healthy, aphtous_ulcers, Topographical_and, ), Abiotrophia (Aerococcaceae, Abiotrophia_defectiva, and_resistance, individual-specific_oral, Noma_subgingival, Interindividual_healthy, Loss_During, Topographical_and, ),	Granulicatella (Carnobacteriaceae, Granulicatella_sp., uncultured_Abiotrophia, uncultured_bacterium, Granulicatella_elegans, uncultured_Granulicatella, ), Fusobacterium (Fusobacteriaceae, Fusobacterium_sp., ), Abiotrophia (Aerococcaceae, uncultured_bacterium, uncultured_Abiotrophia, ),
6952_2_8	Carnobacteriaceae_2_8	Carnobacteriaceae (Uncultured_Dolosigranulum, ),		Carnobacteriaceae (Lactobacillales, uncultured_bacterium, ), Granulicatella (Carnobacteriaceae, uncultured_bacterium, ), Dolosigranulum (Carnobacteriaceae, uncultured_Dolosigranulum, uncultured_bacterium, Dolosigranulum_pigrum, ),
6952_2_9	Carnobacteriaceae_2_9	Carnobacteriaceae (Trichococcus_sp., ),	Trichococcus (Carnobacteriaceae, metagenomics_random, tetracycline_and, Synecology_primary, ),	Trichococcus (Carnobacteriaceae, uncultured_bacterium, ),
6952_2_10	Carnobacteriaceae_2_10	Carnobacteriaceae (Atopostipes_suicloacalis, ),		Atopostipes (Carnobacteriaceae, Atopostipes_suicloacalis, ),
6952_2_11	Carnobacteriaceae_2_11	Carnobacteriaceae (Carnobacterium_sp., ),	Carnobacterium (Carnobacteriaceae, cow_rumen, Carnobacterium_mobile, metagenomics_random, Carnobacterium_pleistocenium, Carnobacterium_sp., Mature_fine, corroded_concrete, equine_manure, Carnobacterium_divergens, polar_bear, Fecal_wild, Carnobacterium_alterfunditum, Carnobacterium_viridans, Topographical_and, Unique_microbial, Microorganism_Two, BigHorn_sheep, methanogenic_microbial, ), Listeria …	Carnobacterium (Carnobacteriaceae, Carnobacterium_divergens, Carnobacterium_mobile, Carnobacterium_alterfunditum, uncultured_bacterium, uncultured_Carnobacterium, Carnobacterium_pleistocenium, Carnobacterium_viridans, Carnobacterium_inhibens, Carnobacterium_sp., uncultured_rumen, Carnobacterium_jeotgali, ), Lactococcus (Streptococcaceae, uncultured_bacterium, ), Lactobacillus (Lactobacillaceae, u…
6952_2_12	Carnobacteriaceae_2_12	Carnobacteriaceae (Atopcoccus_sp., ),		Atopococcus (Carnobacteriaceae, uncultured_bacterium, Atopococcus_tabaci, ),
6952_2_13	Carnobacteriaceae_2_13	Carnobacteriaceae (Uncultured_Granulicatella, ),	Granulicatella (Carnobacteriaceae, and_resistance, profile_human, Microbial_Burden, Abiotrophia_paradjacens, occupant_source, normal_teeth, Noma_subgingival, sequencing_libraries, Microbial_Anaerobes, and_physiological, Genetic_inventory, Abiotrophia_para-adiacens, Granulicatella_adiacens, Topographical_and, Bartonella-positive_fleas:, Survey_Approach, Granulicatella_paradiacens, Microbial_Cystic…	Streptococcus (Streptococcaceae, Streptococcus_sp., ), P5D1-392 (Lactobacillales, uncultured_bacterium, ), Granulicatellasp.enrichmentculturecloneSRC (Granulicatella, DSC5_, ), bacteriumenrichmentculturecloneSRC (P5D1-392, DSC20_, ), 16d63.751 (Lactobacillales, un_cultured, ), Granulicatella (Carnobacteriaceae, Granulicatella_sp., uncultured_bacterium, uncultured_organism, uncultured_Granulicatel…
6952_2_14	Carnobacteriaceae_2_14	Carnobacteriaceae (Marinilactibacillus_sp., ),	Marinilactibacillus (Carnobacteriaceae, Marinilactibacillus_sp., ),	Marinilactibacillus (Carnobacteriaceae, uncultured_bacterium, Marinilactibacillus_sp., ),
6952_2_15	Carnobacteriaceae_2_15	Carnobacteriaceae (Lacticigenium_naphtae, ),		uncultured (Carnobacteriaceae, Lacticigenium_naphtae, ),
6952_3_1	Carnobacteriaceae_3_1	Carnobacteriaceae (Uncultured_Desemzia, ),	Desemzia (Carnobacteriaceae, and_its, metagenomics_random, Genetic_inventory, Staphylococcus_aureus, Desemzia_incerta, occupant_source, Synecology_primary, Metalworking_Fluids, Present_knowledge, ),	uncultured (Planococcaceae, uncultured_bacterium, ), Desemzia (Carnobacteriaceae, Desemzia_incerta, uncultured_bacterium, uncultured_Desemzia, Staphylococcus_aureus, ),
6952_3_2	Carnobacteriaceae_3_2	Carnobacteriaceae (Lactosphaera_pasteurii, Trichococcus_collinsii, Uncultured_Alkalibacterium, Trichococcus_patagoniensis, ),	Carnobacterium (Carnobacteriaceae, Carnobacterium_divergens, metagenomics_random, equine_manure, Carnobacterium_sp., ), Alkalibacterium (Carnobacteriaceae, metagenomics_random, Alkalibacterium_iburiense, Microorganism_Xiarinur, Alkalibacterium_putridalgicola, Alkalibacterium_psychrotolerans, Lake_Nakuru, and_Archaeal, intestinal_tract, Alkalibacterium_iburiensis, Fecal_wild, Alkalibacterium_kapii…	Carnobacterium (Carnobacteriaceae, Carnobacterium_divergens, uncultured_bacterium, Carnobacterium_inhibens, Carnobacterium_sp., ), Alkalibacterium (Carnobacteriaceae, Alkalibacterium_iburiense, uncultured_bacterium, bacterium_WN16, Alkalibacterium_kapii, Alkalibacterium_putridalgicola, Alkalibacterium_psychrotolerans, Alkalibacterium_sp., uncultured_Alkalibacterium, Alkalibacterium_indicireducens…
6952_3_3	Carnobacteriaceae_3_3	Carnobacteriaceae (Isobaculum_melis, ),		Marinilactibacillus (Carnobacteriaceae, Marinilactibacillus_sp., ), Isobaculum (Carnobacteriaceae, Isobaculum_melis, ),
6952_3_4	Carnobacteriaceae_3_4	Carnobacteriaceae (Alloiococcus_sp., Allofustis_seminis, ),		Allofustis (Carnobacteriaceae, Allofustis_seminis, ),
6952_3_5	Carnobacteriaceae_3_5	Carnobacteriaceae (Granulicatella_elegans, Uncultured_Granulicatella, ),	Granulicatella (Carnobacteriaceae, and_resistance, profile_human, Microbial_Burden, Abiotrophia_paradjacens, occupant_source, Noma_subgingival, Microbial_Anaerobes, and_physiological, Granulicatella_adiacens, Abiotrophia_para-adiacens, Topographical_and, Bartonella-positive_fleas:, Survey_Approach, Granulicatella_elegans, Granulicatella_paradiacens, Microbial_Cystic, Loss_During, Interindividual_…	P5D1-392 (Lactobacillales, uncultured_bacterium, ), Selenomonas (Veillonellaceae, uncultured_bacterium, ), bacteriumenrichmentculturecloneSRC (P5D1-392, DSC20_, ), Granulicatella (Carnobacteriaceae, uncultured_bacterium, Granulicatella_adiacens, uncultured_Granulicatella, Abiotrophia_para-adiacens, Granulicatella_sp., uncultured_Abiotrophia, Granulicatella_elegans, Granulicatella_, uncultured_org…
6952_3_6	Carnobacteriaceae_3_6	Carnobacteriaceae (Uncultured_Dolosigranulum, ),		Carnobacteriaceae (Lactobacillales, uncultured_bacterium, ), Corynebacterium (Corynebacteriaceae, uncultured_bacterium, ), Dolosigranulum (Carnobacteriaceae, uncultured_Dolosigranulum, uncultured_bacterium, Dolosigranulum_pigrum, ),
6952_3_7	Carnobacteriaceae_3_7	Carnobacteriaceae (Trichococcus_sp., ),	Trichococcus (Carnobacteriaceae, metagenomics_random, tetracycline_and, Synecology_primary, ),	Trichococcus (Carnobacteriaceae, uncultured_bacterium, ),
6952_3_8	Carnobacteriaceae_3_8	Carnobacteriaceae (Atopostipes_suicloacalis, ),	Aerococcus (Aerococcaceae, Topographical_and, ),	Atopostipes (Carnobacteriaceae, uncultured_bacterium, Atopostipes_suicloacalis, unidentified_, Firmicutes_oral, ), Aerococcus (Aerococcaceae, uncultured_bacterium, ), Lactobacillus (Lactobacillaceae, uncultured_bacterium, ),
6952_3_9	Carnobacteriaceae_3_9	Carnobacteriaceae (Carnobacterium_sp., Marinilactibacillus_sp., ),	Carnobacterium (Carnobacteriaceae, polar_bear, Carnobacterium_divergens, Carnobacterium_alterfunditum, metagenomics_random, Carnobacterium_pleistocenium, Carnobacterium_gallinarum, Carnobacterium_viridans, Carnobacterium_sp., Mature_fine, Unique_microbial, corroded_concrete, Microorganism_Two, methanogenic_microbial, equine_manure, BigHorn_sheep, sequencing_libraries, ), Marinilactibacillus (Carn…	uncultured (Ruminococcaceae, uncultured_bacterium, ), Carnobacterium (Carnobacteriaceae, Carnobacterium_divergens, Carnobacterium_alterfunditum, uncultured_Carnobacterium, uncultured_bacterium, Carnobacterium_pleistocenium, Carnobacterium_gallinarum, Carnobacterium_viridans, Carnobacterium_sp., Carnobacterium_jeotgali, ), Marinilactibacillus (Carnobacteriaceae, uncultured_bacterium, Marinilactiba…
6952_3_10	Carnobacteriaceae_3_10	Carnobacteriaceae (Atopcoccus_sp., ),	Halobacillus (Bacillaceae, Bacillus_sp., Some_sp., Phenotypic_and, Halotolerant_aerobic, Halobacillus_blutaparonensis, Halobacillus_sp., ), Salinibacillus (Bacillaceae, soil_salt, ), Sporosarcina (Planococcaceae, during_composting, Bacillus_ginsengi, structure_receiving, sewage_sludge, This_was, among_geographically, Bacillus_sp., garbage_compost, ), Bacillus (Bacillaceae, Bacillus_sp., ), Sedimi…	uncultured (Bacillaceae, uncultured_bacterium, ), Lentibacillus (Bacillaceae, Virgibacillus_sp., ), Halobacillus (Bacillaceae, uncultured_bacterium, Halobacillus_blutaparonensis, Halobacillus_sp., ), Salinibacillus (Bacillaceae, Salinibacillus_aidingensis, ), IncertaeSedis (Planococcaceae, uncultured_bacterium, ), Oceanobacillus (Bacillaceae, uncultured_bacterium, ), Sporosarcina (Planococcaceae,…
6952_3_11	Carnobacteriaceae_3_11	Carnobacteriaceae (Lacticigenium_naphtae, ),		uncultured (Carnobacteriaceae, Lacticigenium_naphtae, ), Marinilactibacillus (Carnobacteriaceae, uncultured_bacterium, ),
6952_4_1	Carnobacteriaceae_4_1	Carnobacteriaceae (Uncultured_Desemzia, Carnobacterium_sp., Marinilactibacillus_sp., Atopostipes_suicloacalis, Lacticigenium_naphtae, Isobaculum_melis, Granulicatella_elegans, Atopcoccus_sp., Uncultured_Granulicatella, ), Enterococcaceae (Enterococcus_avium, Enterococcus_casseliflavus, Enterococcus_faecalis, Enterococcus_faecium, Enterococcus_durans, Enterococcus_gallinarum, Enterococcus_hirae, )…	Carnobacterium (Carnobacteriaceae, Carnobacterium_maltaromaticum, Carnobacterium_pleistocenium, Impact_changing, ), Vagococcus (Enterococcaceae, Vagococcus_fluvialis, wheat_bran, ), Alkalibacterium (Carnobacteriaceae, Microorganism_Xiarinur, intestinal_tract, ), Exiguobacterium (Exiguobacteraceae, Microorganism_Two, Exiguobacterium_sp., ), Granulicatella (Carnobacteriaceae, Granulicatella_elegans…	uncultured (Carnobacteriaceae, uncultured_bacterium, ), Melissococcus (Enterococcaceae, Enterococcus_saccharolyticus, Melissococcus_plutonius, ), Streptococcus (Streptococcaceae, uncultured_bacterium, ), Carnobacterium (Carnobacteriaceae, Carnobacterium_divergens, Carnobacterium_maltaromaticum, Carnobacterium_alterfunditum, Carnobacterium_inhibens, ), Atopostipes (Carnobacteriaceae, uncultured_Ca…
6952_4_2	Carnobacteriaceae_4_2		Granulicatella (Carnobacteriaceae, Topographical_and, ), Enterococcus (Enterococcaceae, isopod_gut, predatory_Poecilus, ), Alloiococcus (Carnobacteriaceae, Topographical_and, ), Lactobacillus (Lactobacillaceae, Lactobacillus_sp., Lactobacillus_hordei, Lactobacillus_mali, ),	Enterococcus (Enterococcaceae, uncultured_bacterium, uncultured_isopod, ), Lactobacillus (Lactobacillaceae, Lactobacillus_sp., Lactobacillus_hordei, Lactobacillus_mali, ),
6952_4_3	Carnobacteriaceae_4_3	Carnobacteriaceae (Alloiococcus_sp., Allofustis_seminis, ),	Bacillus (Bacillaceae, landfill_leachate, ),	Allofustis (Carnobacteriaceae, Allofustis_seminis, ), 4-15 (Bacilli, uncultured_bacterium, ), Bacillus (Bacillaceae, uncultured_bacterium, ),
6952_4_4	Carnobacteriaceae_4_4	Carnobacteriaceae (Lactosphaera_pasteurii, Trichococcus_collinsii, Trichococcus_patagoniensis, ), Aerococcaceae (Eremococcus_coleocola, Facklamia_languida, Globicatella_sulfidofaciens, Dolosicoccus_paucivorans, ),	Facklamia (Aerococcaceae, Microbes_on, Facklamia_sp., Facklamia_miroungae, Topographical_and, Facklamia_hominis, occupant_source, Facklamia_languida, sequencing_libraries, Dolosicoccus_paucivorans, ), Trichococcus (Carnobacteriaceae, Nostocoida_limicola, Metaproteomics_-temperature, Trichococcus_sp., Trichococcus_flocculiformis, receiving_river, Trichococcus_collinsii, Microbial_natural, Isolatio…	uncultured (Aerococcaceae, uncultured_bacterium, ), Streptococcus (Streptococcaceae, uncultured_bacterium, ), IncertaeSedis (Lachnospiraceae, uncultured_bacterium, ), Facklamiasp.KO (Facklamia, PS21_, ), Facklamia (Aerococcaceae, Facklamia_hominis, uncultured_bacterium, Facklamia_languida, Facklamia_miroungae, ), Eremococcus (Aerococcaceae, Aerosphaera_taetra, Eremococcus_coleocola, uncultured_ba…
6952_4_5	Carnobacteriaceae_4_5	Carnobacteriaceae (Uncultured_Dolosigranulum, ),		Carnobacteriaceae (Lactobacillales, uncultured_bacterium, ), Dolosigranulum (Carnobacteriaceae, uncultured_Dolosigranulum, uncultured_bacterium, Dolosigranulum_pigrum, ),
6952_4_6	Carnobacteriaceae_4_6	Carnobacteriaceae (Trichococcus_sp., ),	Trichococcus (Carnobacteriaceae, metagenomics_random, tetracycline_and, Synecology_primary, ),	Rs-D42 (Lactobacillales, uncultured_bacterium, ), Trichococcus (Carnobacteriaceae, uncultured_bacterium, ), Enterococcus (Enterococcaceae, uncultured_bacterium, ),
6952_5_1	Carnobacteriaceae_5_1	Carnobacteriaceae (Uncultured_Desemzia, ),	Desemzia (Carnobacteriaceae, Desemzia_sp., Carnobacterium_sp., Genetic_inventory, ),	Desemzia (Carnobacteriaceae, Desemzia_sp., uncultured_Desemzia, Carnobacterium_sp., ),
6952_5_2	Carnobacteriaceae_5_2	Carnobacteriaceae (Uncultured_Alkalibacterium, ),	Alkalibacterium (Carnobacteriaceae, and_Archaeal, Microorganism_Xiarinur, Alkalibacterium_sp., ),	Alkalibacterium (Carnobacteriaceae, uncultured_bacterium, uncultured_Alkalibacterium, Alkalibacterium_sp., ),
6952_5_3	Carnobacteriaceae_5_3
6952_5_4	Carnobacteriaceae_5_4
6952_5_5	Carnobacteriaceae_5_5	Carnobacteriaceae (Alloiococcus_sp., Allofustis_seminis, ),		Allofustis (Carnobacteriaceae, Allofustis_seminis, ),
6952_5_6	Carnobacteriaceae_5_6	Carnobacteriaceae (Trichococcus_collinsii, Trichococcus_patagoniensis, ),	Trichococcus (Carnobacteriaceae, Nostocoida_limicola, Metaproteomics_-temperature, Trichococcus_sp., Trichococcus_flocculiformis, receiving_river, Trichococcus_collinsii, Microbial_natural, Isolation_and, structures_under, frozen_soil, Bacillus_sp., chlorobenzene-degrading_consortium, Bogota_River, Contamination_risk, Prokaryote_shifts, microorganisms_deep, Siwhaho_sediment, polychlorinated_dioxi…	Trichococcus (Carnobacteriaceae, Nostocoida_limicola, Trichococcus_sp., Trichococcus_flocculiformis, uncultured_bacterium, uncultured_Trichococcus, Trichococcus_collinsii, uncultured_Firmicutes, Bacillus_sp., bacterium_CBIC45I1, bacterium_K2-54, Carnococcus_allantoicus, Nostocoida_(type, Trichococcus_pasteurii, Trichococcus_patagoniensis, ), Desulfovibrio (Desulfovibrionaceae, Clostridia_bacteriu…
6952_5_7	Carnobacteriaceae_5_7	Carnobacteriaceae (Granulicatella_elegans, ),	Granulicatella (Carnobacteriaceae, Noma_subgingival, Granulicatella_elegans, Topographical_and, ),
6952_5_8	Carnobacteriaceae_5_8	Carnobacteriaceae (Uncultured_Dolosigranulum, ),		Carnobacteriaceae (Lactobacillales, uncultured_bacterium, ), Corynebacterium (Corynebacteriaceae, uncultured_bacterium, ), Dolosigranulum (Carnobacteriaceae, uncultured_Dolosigranulum, uncultured_bacterium, Dolosigranulum_pigrum, ),
6952_5_9	Carnobacteriaceae_5_9	Carnobacteriaceae (Trichococcus_sp., ),
6952_5_10	Carnobacteriaceae_5_10	Carnobacteriaceae (Atopostipes_suicloacalis, ),		Atopostipes (Carnobacteriaceae, Atopostipes_suicloacalis, ),
6952_5_11	Carnobacteriaceae_5_11	Carnobacteriaceae (Carnobacterium_sp., ),	Carnobacterium (Carnobacteriaceae, corroded_concrete, metagenomics_random, Carnobacterium_viridans, sequencing_libraries, Carnobacterium_sp., Unique_microbial, ),	Carnobacterium (Carnobacteriaceae, uncultured_bacterium, Carnobacterium_jeotgali, Carnobacterium_viridans, Carnobacterium_sp., ),
6952_5_12	Carnobacteriaceae_5_12	Carnobacteriaceae (Atopcoccus_sp., ),		Atopococcus (Carnobacteriaceae, uncultured_bacterium, Atopococcus_tabaci, ),
6952_5_13	Carnobacteriaceae_5_13	Carnobacteriaceae (Uncultured_Granulicatella, ),	Granulicatella (Carnobacteriaceae, occupant_source, profile_human, Loss_During, Topographical_and, Microbial_Anaerobes, ),	P5D1-392 (Lactobacillales, uncultured_bacterium, ), Granulicatella (Carnobacteriaceae, uncultured_bacterium, uncultured_organism, uncultured_Granulicatella, ),
6952_5_14	Carnobacteriaceae_5_14	Carnobacteriaceae (Marinilactibacillus_sp., ),	Marinilactibacillus (Carnobacteriaceae, Marinilactibacillus_sp., ),	Marinilactibacillus (Carnobacteriaceae, uncultured_bacterium, Marinilactibacillus_sp., ),
6952_5_15	Carnobacteriaceae_5_15	Carnobacteriaceae (Lactosphaera_pasteurii, ),	Trichococcus (Carnobacteriaceae, polychlorinated_dioxin, Trichococcus_pasteurii, ),	Trichococcus (Carnobacteriaceae, uncultured_bacterium, Trichococcus_pasteurii, ),
6952_5_16	Carnobacteriaceae_5_16	Carnobacteriaceae (Lacticigenium_naphtae, ),		uncultured (Carnobacteriaceae, Lacticigenium_naphtae, ),
6953_1_1	Clostridium_cluster_I_1_1	Clostridium_cluster_I (Eubacterium_budayi, C.barati_(ATCC27638), ),	Clostridium (Clostridiaceae, Eubacterium_budayi, Clostridium_baratii, Clostridium_sp., ),	Clostridium (Clostridiaceae, Eubacterium_budayi, Clostridium_sp., Clostridium_baratii, ),
6953_1_2	Clostridium_cluster_I_1_2
6953_1_3	Clostridium_cluster_I_1_3	Clostridium_cluster_I (Clostridium_paraperfringens, Clostridium_sartagoformum, Clostridium_paraputrificum, ),	Clostridium (Clostridiaceae, and_its, mouse_cecum, Sumatran_orangutan, Clostridium_uliginosum, Clostridium_sartagoforme, Clostridium_novyi, fecal_microbiota, Clostridium_botulinum, Clostridium_sp., Babirusa_feces, Heterogeneity_vaginal, spotted_hyena, Clostridium_haemolyticum, Isolation_fiber, giant_panda, Prokaryotic_Marathonas, Genetic_inventory, human_fecal, Microbial_responsive, tallgrass_pra…	S24-7 (Bacteroidales, uncultured_bacterium, ), RF16 (Bacteroidales, unc_ultured, ), UCTN117 (Betaproteobacteria, uncultured_beta, ), Clostridium (Clostridiaceae, Clostridium_cavendishii, uncultured_bacterium, Clostridium_bovipellis, Clostridium_uliginosum, Clostridium_sartagoforme, Clostridium_hydrogeniformans, Clostridium_novyi, swine_manure, uncultured_rumen, Clostridium_botulinum, uncultured_C…
6953_1_4	Clostridium_cluster_I_1_4
6953_1_5	Clostridium_cluster_I_1_5
6953_1_6	Clostridium_cluster_I_1_6		Clostridium (Clostridiaceae, mouse_cecum, ),
6953_1_7	Clostridium_cluster_I_1_7
6953_1_8	Clostridium_cluster_I_1_8
6953_1_9	Clostridium_cluster_I_1_9	Clostridium_cluster_I (Clostridium_butyricum, ),	Clostridium (Clostridiaceae, Oxidizing_Biofilms:, Banteng_feces, Clostridium_butyricum, Clostridium_disporicum, fecal_microbiota, (maize-sweet_cropping, rumen_resistant, Indian_rhinoceros, sequencing_libraries, Clostridium_sp., Effect_Diet, human_intestinal, Topographical_and, human_fecal, Hedgehog_feces, Synecology_primary, assessment_complex, hedgehog_feces, domesticated_horse, takin_feces, ),	uncultured (Peptostreptococcaceae, uncultured_bacterium, ), Clostridium (Clostridiaceae, Clostridium_disporicum, uncultured_bacterium, uncultured_Firmicutes, Clostridium_butyricum, ), Ruminococcus (Ruminococcaceae, uncultured_bacterium, ), B38 (Gammaproteobacteria, unculture_d, ), Collinsella (Coriobacteriaceae, uncultured_bacterium, ),
6953_1_10	Clostridium_cluster_I_1_10
6953_1_11	Clostridium_cluster_I_1_11
6953_1_12	Clostridium_cluster_I_1_12			Clostridium (Clostridiaceae, uncultured_Clostridiaceae, ),
6953_1_13	Clostridium_cluster_I_1_13
6953_1_14	Clostridium_cluster_I_1_14
6953_1_15	Clostridium_cluster_I_1_15
6953_1_16	Clostridium_cluster_I_1_16
6953_1_17	Clostridium_cluster_I_1_17
6953_1_18	Clostridium_cluster_I_1_18
6953_1_19	Clostridium_cluster_I_1_19
6953_1_20	Clostridium_cluster_I_1_20
6953_1_21	Clostridium_cluster_I_1_21		Clostridium (Clostridiaceae, Sumatran_orangutan, Fungal_and, BigHorn_sheep, Synecology_primary, takin_feces, ),	Clostridium (Clostridiaceae, uncultured_bacterium, uncultured_Clostridium, ),
6953_1_22	Clostridium_cluster_I_1_22		Clostridium (Clostridiaceae, and_its, Recovery_mangrove, anaerobic_swine, library-based_ruminal, Synecology_primary, ),	Clostridium (Clostridiaceae, uncultured_bacterium, uncultured_anaerobic, uncultured_rumen, ),
6953_1_23	Clostridium_cluster_I_1_23
6953_1_24	Clostridium_cluster_I_1_24	Clostridium_cluster_I (Clostridium_septicum, ),	Streptococcus (Streptococcaceae, and_its, ), Clostridium (Clostridiaceae, and_its, Visayam_Warty, Predominant_role, Metagenomic_gut, Effect_daidzein, occupant_source, Clostridium_tertium, Clostridium_sp., mpn-isolate_group, Clostridium_septicum, library_biogas, degraded_cellulose, swine_intestine, human_fecal, feces_adult, gradual_cooling, Continuous_cultivation, proof_spatial, babirusa_feces, li…	uncultured (Peptostreptococcaceae, uncultured_bacterium, ), Sarcina (Clostridiaceae, uncultured_bacterium, ), IncertaeSedis (Lachnospiraceae, uncultured_bacterium, ), Clostridium (Clostridiaceae, uncultured_compost, uncultured_bacterium, uncultured_Clostridium, bacterium_mpn-isolate, Clostridium_tertium, Clostridium_septicum, uncultured_rumen, ), Ruminococcus (Ruminococcaceae, uncultured_bacteriu…
6953_1_25	Clostridium_cluster_I_1_25	Clostridium_cluster_I (Uncultured_bacterium, ),	Clostridium (Clostridiaceae, Fungal_and, ),	Clostridium (Clostridiaceae, uncultured_soil, uncultured_Clostridium, ),
6953_1_26	Clostridium_cluster_I_1_26
6953_1_27	Clostridium_cluster_I_1_27
6953_1_28	Clostridium_cluster_I_1_28	Clostridium_cluster_I (Clostridium_cochlearium, ),	Clostridium (Clostridiaceae, Fermentative_hydrogen, mesophilic_anaerobic, proof_spatial, Clostridium_sp., Clostridium_cochlearium, ),	Clostridium (Clostridiaceae, uncultured_bacterium, uncultured_Clostridium, uncultured_soil, rumen_bacterium, Clostridium_sp., Clostridium_cochlearium, ),
6953_1_29	Clostridium_cluster_I_1_29	Clostridium_cluster_I (Sarcina_ventriculi, ),	Sarcina (Clostridiaceae, Sumatran_orangutan, flying_fox, Mongoose_lemur, Chimpanzee_feces, white-faced_saki, Horse_feces, Black_lemur, Ring-tailed_lemur, Microbial_Anaerobes, black-handed_spider, Angola_Colobus, chimpanzee_feces, Western_lowland, Isolation_fiber, Black-handed_Spider, western_lowland, mongoose_lemur, Red_Panda, Hamadryas_Baboon, hamadryas_baboon, red_panda, ),	S24-7 (Bacteroidales, uncultured_bacterium, ), uncultured (Lachnospiraceae, uncultured_bacterium, ), Sarcina (Clostridiaceae, Sarcina_maxima, swine_fecal, uncultured_bacterium, Sarcina_ventriculi, uncultured_Sarcina, ), IncertaeSedis (Lachnospiraceae, uncultured_bacterium, ), Clostridium (Clostridiaceae, uncultured_bacterium, ), Ruminococcus (Ruminococcaceae, uncultured_bacterium, ), B38 (Gammapr…
6953_1_30	Clostridium_cluster_I_1_30		Clostridium (Clostridiaceae, and_its, Clostridium_sardiniense, Eubacterium_moniliforme, cheetah_feces, feces_clone, microarray_level, Polar_bear, water_5, Microbial_Anaerobes, Somali_wild, and_prevalence, polar_bear, Clostridium_baratii, Cheetah_feces, bottlenose_dolphin, Clostridium_colicanis, Hedgehog_feces, domesticated_horse, hedgehog_feces, spectacled_bear, ),	uncultured (Ruminococcaceae, uncultured_bacterium, ), Arthrobacter (Micrococcaceae, uncultured_bacterium, ), Bacteroides (Bacteroidaceae, uncultured_bacterium, ), boneC3G7 (Fusobacteriales, uncultured_bacterium, ), IncertaeSedis (Lachnospiraceae, uncultured_bacterium, ), Clostridium (Clostridiaceae, Clostridium_colicanis, uncultured_bacterium, Clostridium_sardiniense, uncultured_Clostridium, Euba…
6953_1_31	Clostridium_cluster_I_1_31		Clostridium (Clostridiaceae, Clostridium_sardiniense, Clostridium_baratii, ),	Clostridium (Clostridiaceae, Clostridium_sardiniense, ),
6953_1_32	Clostridium_cluster_I_1_32	Clostridium_cluster_I (Clostridium_cadaveris, ),		Clostridium (Clostridiaceae, Clostridium_cadaveris, ),
6953_1_33	Clostridium_cluster_I_1_33
6953_1_34	Clostridium_cluster_I_1_34
6953_1_35	Clostridium_cluster_I_1_35
6953_1_36	Clostridium_cluster_I_1_36	Clostridium_cluster_I (Clostridium_tertium, ),	Clostridium (Clostridiaceae, and_its, anaerobic_bioreactor, Effect_usnic, Microbial_structure, human_infant, BigHorn_sheep, Clostridium_tertium, Clostridium_sp., ),	Clostridium (Clostridiaceae, uncultured_bacterium, uncultured_Clostridium, Clostridium_tertium, Clostridium_sp., Clostridium_carnis, uncultured_Clostridiales, ), Lactococcus (Streptococcaceae, uncultured_bacterium, ),
6953_1_37	Clostridium_cluster_I_1_37	Clostridium_cluster_I (Clostridium_celatum, ),	Clostridium (Clostridiaceae, Clostridium_gasigenes, Clostridium_botulinum, dog_duodenum, Polar_bear, Clostridium_celatum, Clostridium_taeniosporum, and_prevalence, human_intestinal, human_fecal, changes_structure, babirusa_feces, Hedgehog_feces, Fungal_and, Synecology_primary, Diets_enriched, hedgehog_feces, Angola_colobus, ),	uncultured (Lachnospiraceae, uncultured_bacterium, ), boneC3G7 (Fusobacteriales, uncultured_bacterium, ), Clostridium (Clostridiaceae, Clostridium_botulinum, uncultured_bacterium, uncultured_Clostridium, Clostridium_celatum, Clostridium_taeniosporum, Clostridium_gasigenes, ), Enterobacter (Enterobacteriaceae, uncultured_bacterium, ),
6953_2_1	Clostridium_cluster_I_2_1	Clostridium_cluster_I (Eubacterium_nitritogenes, Eubacterium_budayi, C.barati_(ATCC27638), ),	Clostridium (Clostridiaceae, Eubacterium_nitritogenes, Eubacterium_budayi, Clostridium_baratii, Clostridium_sp., ),	Clostridium (Clostridiaceae, Eubacterium_nitritogenes, Eubacterium_budayi, Clostridium_sp., Clostridium_baratii, ),
6953_2_2	Clostridium_cluster_I_2_2	Clostridium_cluster_I (Clostridium_fallax, C.beijerinckii_(DSM791), Clostridium_butyricum, 16S_rRNA, Clostridium_celatum, Clostridium_paraperfringens, Clostridium_sartagoformum, Clostridium_putrefaciens, Clostridium_paraputrificum, ),	Clostridium (Clostridiaceae, Structure_Simulated, Microbiomic_intestine, Preterm_birth, Clostridium_uliginosum, Clostridium_sartagoforme, Clostridium_collagenovorans, Clostridium_butyricum, Clostridium_botulinum, feces_clone, Clostridium_celatum, Clostridium_taeniosporum, Clostridium_sp., Coupling_-ITS, Heterogeneity_vaginal, Clostridium_aurantibutyricum, giant_panda, Clostridium_thermopalmarium,…	uncultured (Planococcaceae, uncultured_bacterium, ), 2 (iron-reducingbacteriumenrichmentculturecloneFeC, C2_, F5_, B8_, ), boneC3G7 (Fusobacteriales, uncultured_bacterium, ), Clostridium (Clostridiaceae, Clostridium_thermobutyricum, uncultured_bacterium, uncultured_soil, Clostridium_sartagoforme, Clostridium_collagenovorans, Clostridium_butyricum, Clostridium_disporicum, Clostridium_botulinum, un…
6953_2_3	Clostridium_cluster_I_2_3	Clostridium_cluster_I (Clostridium_tertium, Uncultured_bacterium, Clostridium_septicum, ),	Sarcina (Clostridiaceae, Hamadryas_Baboon, ), Clostridium (Clostridiaceae, occupant_source, Clostridium_sp., Microbial_during, Clostridium_septicum, degraded_cellulose, Prokaryotic_Marathonas, Clostridium_vincentii, gradual_cooling, Giant_Panda, proof_spatial, Hedgehog_feces, Microbial_intestinal, Red_Panda, Fungal_and, BigHorn_sheep, Pervasive_effects, Towards_definition, and_function, structure…	uncultured (Ruminococcaceae, uncultured_bacterium, ), Streptococcus (Streptococcaceae, uncultured_bacterium, ), Sarcina (Clostridiaceae, uncultured_bacterium, ), Clostridium (Clostridiaceae, uncultured_bacterium, Clostridium_longisporum, uncultured_soil, Clostridium_chauvoei, uncultured_rumen, Clostridium_botulinum, swine_fecal, uncultured_Clostridium, Clostridium_tertium, Clostridium_isatidis, C…
6953_2_4	Clostridium_cluster_I_2_4	Clostridium_cluster_I (Clostridium_botulinum, ),	Clostridium (Clostridiaceae, Clostridium_botulinum, corrosive_consortia, rumen_resistant, Isolation_fiber, Eubacterium_combesii, Effects_Hydraulic, Clostridium_sp., Heterogeneity_vaginal, Clostridium_sporogenes, ),	Clostridium (Clostridiaceae, Clostridium_botulinum, swine_fecal, uncultured_bacterium, Eubacterium_combesii, Clostridium_sp., Clostridium_sporogenes, ), B38 (Gammaproteobacteria, uncultur_ed, ),
6953_2_5	Clostridium_cluster_I_2_5		Clostridium (Clostridiaceae, Fermentative_hydrogen, mesophilic_anaerobic, proof_spatial, Microbial_effects, Clostridium_sp., Microbial_responsive, Clostridium_cochlearium, ),	Clostridium (Clostridiaceae, uncultured_bacterium, uncultured_Clostridium, uncultured_soil, rumen_bacterium, Clostridium_sp., Clostridium_cochlearium, ),
6953_2_6	Clostridium_cluster_I_2_6	Clostridium_cluster_I (Clostridium_cadaveris, Sarcina_ventriculi, ),	Sarcina (Clostridiaceae, Banteng_feces, Sumatran_orangutan, flying_fox, Mongoose_lemur, Chimpanzee_feces, Black_lemur, Ring-tailed_lemur, Microbial_Anaerobes, black-handed_spider, Angola_Colobus, chimpanzee_feces, Western_lowland, Isolation_fiber, Black-handed_Spider, Spectacled_bear, western_lowland, mongoose_lemur, Red_Panda, Hamadryas_Baboon, hamadryas_baboon, spectacled_bear, red_panda, ),	S24-7 (Bacteroidales, uncultured_bacterium, ), uncultured (Lachnospiraceae, uncultured_bacterium, ), Streptococcus (Streptococcaceae, uncultured_bacterium, ), Sarcina (Clostridiaceae, Sarcina_maxima, swine_fecal, uncultured_bacterium, uncultured_Clostridiaceae, uncultured_Clostridium, Sarcina_ventriculi, uncultured_Sarcina, ), IncertaeSedis (Lachnospiraceae, uncultured_bacterium, ), Clostridium (…
6953_2_7	Clostridium_cluster_I_2_7	Clostridium_cluster_I (Eubacterium_multiforme, Eubacterium_moniliforme, ),	Clostridium (Clostridiaceae, and_its, Clostridium_sardiniense, Microbial_contents, Eubacterium_moniliforme, cheetah_feces, bush_dog, feces_clone, microarray_level, Polar_bear, Clostridium_sp., Microbial_Anaerobes, Somali_wild, and_prevalence, polar_bear, giant_panda, Clostridium_baratii, Cheetah_feces, bottlenose_dolphin, Clostridium_colicanis, Eubacterium_multiforme, Microbial_intestinal, Hedgeh…	uncultured (Ruminococcaceae, uncultured_bacterium, ), Arthrobacter (Micrococcaceae, uncultured_bacterium, ), Sarcina (Clostridiaceae, uncultured_bacterium, ), Bacteroides (Bacteroidaceae, uncultured_bacterium, ), Propionibacterium (Propionibacteriaceae, uncultured_bacterium, ), Spiroplasma (Spiroplasmataceae, uncultured_bacterium, ), boneC3G7 (Fusobacteriales, uncultured_bacterium, ), IncertaeSed…
6953_2_8	Clostridium_cluster_I_2_8	Clostridium_cluster_I (Clostridium_subterminale, ),	Clostridium (Clostridiaceae, mouse_cecum, Clostridium_pascui, Clostridium_argentinense, Clostridium_proteolyticus, Clostridium_lundensis, Clostridium_botulinum, Clostridium_sp, Clostridium_scatologenes, Changes_microbial, Clostridium_subterminale, dissimilatory_ferric, microbial_biogas, Clostridium_schirmacherense, Clostridium_sp., sequencing_libraries, Clostridium_tetanomorphum, structure_two, a…	Clostridium (Clostridiaceae, uncultured_bacterium, uncultured_soil, Clostridium_pascui, Clostridium_argentinense, Clostridium_botulinum, Clostridium_subterminale, uncultured_Clostridium, bacterium_enrichment, Clostridium_sp., Clostridium_schirmacherense, Clostridium_tetanomorphum, Clostridium_lundense, iron-reducing_bacterium, Clostridium_acetireducens, bacterium_Te11R, Clostridium_peptidivorans,…
6953_3_1	Clostridium_cluster_I_3_1	Clostridium_cluster_I (Eubacterium_nitritogenes, Eubacterium_budayi, C.barati_(ATCC27638), ),	Clostridium (Clostridiaceae, and_its, and_prevalence, Clostridium_sardiniense, Eubacterium_nitritogenes, cheetah_feces, Clostridium_baratii, bush_dog, Cheetah_feces, bottlenose_dolphin, microarray_level, Microbial_intestinal, Eubacterium_budayi, water_5, domesticated_horse, Clostridium_sp., Somali_wild, ),	uncultured (Ruminococcaceae, uncultured_bacterium, ), IncertaeSedis (Peptostreptococcaceae, uncultured_bacterium, ), Clostridium (Clostridiaceae, Eubacterium_nitritogenes, uncultured_bacterium, Clostridium_sardiniense, uncultured_Clostridium, Eubacterium_budayi, Clostridium_sp., Clostridium_baratii, ), MOB164 (Lactobacillales, uncul_tured, ),
6953_3_2	Clostridium_cluster_I_3_2	Clostridium_cluster_I (Clostridium_paraputrificum, ),	Clostridium (Clostridiaceae, and_prevalence, feces_clone, Preterm_birth, Clostridium_baratii, Heterogeneity_vaginal, Clostridium_paraputrificum, ),	Clostridium (Clostridiaceae, uncultured_bacterium, uncultured_Clostridium, Clostridium_baratii, Clostridium_paraputrificum, ),
6953_3_3	Clostridium_cluster_I_3_3	Clostridium_cluster_I (Clostridium_fallax, ),		Clostridium (Clostridiaceae, Clostridium_fallax, ),
6953_3_4	Clostridium_cluster_I_3_4
6953_3_5	Clostridium_cluster_I_3_5
6953_3_6	Clostridium_cluster_I_3_6
6953_3_7	Clostridium_cluster_I_3_7
6953_3_8	Clostridium_cluster_I_3_8
6953_3_9	Clostridium_cluster_I_3_9
6953_3_10	Clostridium_cluster_I_3_10
6953_3_11	Clostridium_cluster_I_3_11
6953_3_12	Clostridium_cluster_I_3_12
6953_3_13	Clostridium_cluster_I_3_13
6953_3_14	Clostridium_cluster_I_3_14			Clostridium (Clostridiaceae, uncultured_bacterium, ),
6953_3_15	Clostridium_cluster_I_3_15	Clostridium_cluster_I (16S_rRNA, ),	Clostridium (Clostridiaceae, Clostridium_acetobutylicum, ),	Clostridium (Clostridiaceae, Clostridium_acetobutylicum, ),
6953_3_16	Clostridium_cluster_I_3_16	Clostridium_cluster_I (Clostridium_septicum, ),	Sarcina (Clostridiaceae, red_panda, ), Clostridium (Clostridiaceae, and_its, Clostridium_sp., human_fecal, mpn-isolate_group, feces_adult, Clostridium_septicum, ),	Sarcina (Clostridiaceae, uncultured_bacterium, ), Clostridium (Clostridiaceae, uncultured_bacterium, uncultured_Clostridium, bacterium_mpn-isolate, Clostridium_sp., Clostridium_septicum, ),
6953_3_17	Clostridium_cluster_I_3_17	Clostridium_cluster_I (Clostridium_celatum, Clostridium_tertium, Clostridium_sartagoformum, ),	Sarcina (Clostridiaceae, red_panda, ), Clostridium (Clostridiaceae, Clostridium_sartagoforme, okapi_feces, occupant_source, Clostridium_celatum, Clostridium_sp., Babirusa_feces, Microbial_during, giant_panda, gradual_cooling, Giant_Panda, proof_spatial, babirusa_feces, Hedgehog_feces, Fungal_and, Red_Panda, Pervasive_effects, BigHorn_sheep, hedgehog_feces, Clostridium_quinii, Towards_definition, …	uncultured (Lachnospiraceae, uncultured_bacterium, ), Sarcina (Clostridiaceae, uncultured_bacterium, ), Clostridium (Clostridiaceae, uncultured_bacterium, Clostridium_sartagoforme, Clostridium_chauvoei, uncultured_Firmicutes, Clostridium_cellulovorans, uncultured_rumen, Clostridium_botulinum, Clostridium_disporicum, swine_fecal, uncultured_Clostridium, Clostridium_celatum, unidentified_, Clostrid…
6953_3_18	Clostridium_cluster_I_3_18	Clostridium_cluster_I (Uncultured_bacterium, ),	Clostridium (Clostridiaceae, mouse_cecum, and_its, Visayam_Warty, rat_feces, -feed_administered, Predominant_role, fecal_microbiota, Metagenomic_gut, Effect_daidzein, occupant_source, pig_feces, library_biogas, swine_intestine, Microbial_structure, human_fecal, gradual_cooling, feces_adult, Abundant_and, cecal_contents, library-based_ruminal, Fungal_and, Microbial_anaerobic, Flying_Fox, approach_…	uncultured (Lachnospiraceae, uncultured_bacterium, ), Sarcina (Clostridiaceae, uncultured_Clostridium, ), 1 (iron-reducingbacteriumenrichmentculturecloneFeC, A3_, ), IncertaeSedis (Peptostreptococcaceae, uncultured_bacterium, ), Clostridium (Clostridiaceae, uncultured_bacterium, uncultured_Clostridium, uncultured_Firmicutes, uncultured_rumen, ),
6953_3_19	Clostridium_cluster_I_3_19	Clostridium_cluster_I (Clostridium_botulinum, ),	Sarcina (Clostridiaceae, red_panda, ), Clostridium (Clostridiaceae, corrosive_consortia, superficial_sediments, Isolation_fiber, Eubacterium_combesii, Isolation_and, Effects_Hydraulic, Clostridium_botulinum, rumen_resistant, Clostridium_sp., Clostridium_sporogenes, Heterogeneity_vaginal, ),	Sarcina (Clostridiaceae, uncultured_bacterium, ), Clostridium (Clostridiaceae, uncultured_bacterium, uncultured_Gram-positive, Eubacterium_combesii, swine_manure, Clostridium_botulinum, swine_fecal, Clostridium_sp., Clostridium_sporogenes, ), B38 (Gammaproteobacteria, uncultur_ed, ),
6953_3_20	Clostridium_cluster_I_3_20	Clostridium_cluster_I (Clostridium_cochlearium, ),	Clostridium (Clostridiaceae, Fermentative_hydrogen, mesophilic_anaerobic, proof_spatial, Clostridium_tetani, Clostridium_sp., Clostridium_cochlearium, ),	Clostridium (Clostridiaceae, uncultured_Clostridium, uncultured_soil, rumen_bacterium, Clostridium_tetani, Clostridium_sp., Clostridium_cochlearium, ),
6953_3_21	Clostridium_cluster_I_3_21	Clostridium_cluster_I (Sarcina_ventriculi, ),	Sarcina (Clostridiaceae, Sumatran_orangutan, flying_fox, Mongoose_lemur, Chimpanzee_feces, white-faced_saki, Horse_feces, Black_lemur, Ring-tailed_lemur, Microbial_Anaerobes, black-handed_spider, Angola_Colobus, chimpanzee_feces, Western_lowland, Isolation_fiber, Black-handed_Spider, western_lowland, mongoose_lemur, Red_Panda, hamadryas_baboon, Hamadryas_Baboon, red_panda, ), Clostridium (Clostri…	uncultured (Lachnospiraceae, uncultured_bacterium, ), Sarcina (Clostridiaceae, swine_fecal, uncultured_bacterium, uncultured_Clostridiaceae, Sarcina_ventriculi, uncultured_Sarcina, ), IncertaeSedis (Erysipelotrichaceae, uncultured_bacterium, ), Anaerostipes (Lachnospiraceae, uncultured_bacterium, ), Clostridium (Clostridiaceae, uncultured_bacterium, uncultured_Clostridium, ), B38 (Gammaproteobact…
6953_3_22	Clostridium_cluster_I_3_22	Clostridium_cluster_I (Eubacterium_multiforme, Eubacterium_moniliforme, ),	Clostridium (Clostridiaceae, and_prevalence, feces_clone, Eubacterium_multiforme, Eubacterium_moniliforme, ),	Clostridium (Clostridiaceae, Eubacterium_multiforme, uncultured_bacterium, Eubacterium_moniliforme, ),
6953_3_23	Clostridium_cluster_I_3_23	Clostridium_cluster_I (Clostridium_cadaveris, ),		Clostridium (Clostridiaceae, Clostridium_cadaveris, ),
6953_3_24	Clostridium_cluster_I_3_24	Clostridium_cluster_I (C.beijerinckii_(DSM791), Clostridium_butyricum, ),	Sarcina (Clostridiaceae, hamadryas_baboon, red_panda, ), Clostridium (Clostridiaceae, and_its, Structure_Simulated, Great_Artesian, Clostridium_butyricum, Recovery_mangrove, microarray_level, rumen_resistant, Clostridium_corinoforum, Clostridium_taeniosporum, Clostridium_favososporum, sequencing_libraries, Clostridium_sp., Clostridium_puniceum, human_intestinal, Microbial_responsive, gradual_cool…	Sarcina (Clostridiaceae, uncultured_bacterium, ), Clostridium (Clostridiaceae, uncultured_bacterium, Clostridium_beijerinckii, uncultured_rumen, Clostridium_butyricum, Clostridium_saccharoperbutylacetonicum, uncultured_Clostridium, uncultured_Clostridiaceae, Clostridium_corinoforum, Clostridium_taeniosporum, Clostridium_favososporum, Clostridiaceae_bacterium, uncultured_anaerobic, Clostridium_sp.…
6953_3_25	Clostridium_cluster_I_3_25	Clostridium_cluster_I (Clostridium_subterminale, ),	Clostridium (Clostridiaceae, Molekularbiologische_Charakterisierung, cheetah_feces, Clostridium_botulinum, Functional_unvegetated, Clostridium_psychrophilum, sequencing_libraries, Clostridium_schirmacherense, Clostridium_sp., Study_Prokarytic, Portuguese_dry, microbiology_granular, Clostridium_frigoris, changes_structure, Microbial_Dynamics, and_Samoylov, Variations_archaeal, Clostridium_bowmanii…	IncertaeSedis (Lachnospiraceae, uncultured_bacterium, ), UCTN117 (Betaproteobacteria, uncultured_bacterium, ), Clostridium (Clostridiaceae, Clostridium_bowmanii, uncultured_bacterium, uncultured_soil, Clostridium_argentinense, Clostridium_botulinum, Clostridium_tagluense, Clostridium_subterminale, uncultured_Clostridium, Clostridium_psychrophilum, Clostridium_estertheticum, Clostridium_algoriphil…
6953_3_26	Clostridium_cluster_I_3_26	Clostridium_cluster_I (Clostridium_putrefaciens, ),	Sarcina (Clostridiaceae, Sarcina_maxima, water_5, Indian_rhinoceros, domesticated_horse, ), Clostridium (Clostridiaceae, whalefall_clone, Clostridium_sp., Clostridium_limosum, ),	uncultured (Lachnospiraceae, uncultured_bacterium, ), Sarcina (Clostridiaceae, Sarcina_maxima, uncultured_bacterium, ), CandidatusCloacamonas (Spirochaetes, uncultured_bacterium, ), Clostridium (Clostridiaceae, uncultured_bacterium, uncultured_Clostridium, uncultured_Firmicutes, Clostridium_sp., Clostridium_algidicarnis, Clostridium_putrefaciens, ),
6953_4_1	Clostridium_cluster_I_4_1	Clostridium_cluster_I (Eubacterium_nitritogenes, Eubacterium_budayi, C.barati_(ATCC27638), ),	Clostridium (Clostridiaceae, Clostridium_sardiniense, Eubacterium_nitritogenes, Eubacterium_budayi, Clostridium_baratii, Clostridium_sp., Clostridium_gasigenes, ),	Clostridium (Clostridiaceae, Eubacterium_nitritogenes, uncultured_bacterium, Clostridium_sardiniense, Eubacterium_budayi, Clostridium_sp., Clostridium_baratii, Clostridium_gasigenes, ),
6953_4_2	Clostridium_cluster_I_4_2	Clostridium_cluster_I (Clostridium_paraperfringens, Clostridium_paraputrificum, ),	Sarcina (Clostridiaceae, spectacled_bear, ), Clostridium (Clostridiaceae, Preterm_birth, feces_clone, occupant_source, Clostridium_sp., Babirusa_feces, Microbial_during, giant_panda, Giant_Panda, proof_spatial, babirusa_feces, Hedgehog_feces, Fungal_and, Red_Panda, Pervasive_effects, hedgehog_feces, Clostridium_paraputrificum, Towards_definition, and_function, Chimpanzee_feces, (maize-sweet_cropp…	uncultured (Ruminococcaceae, uncultured_bacterium, ), Streptococcus (Streptococcaceae, uncultured_bacterium, ), Arthrobacter (Micrococcaceae, uncultured_bacterium, ), Sarcina (Clostridiaceae, uncultured_bacterium, ), IncertaeSedis (Erysipelotrichaceae, uncultured_bacterium, ), Clostridium (Clostridiaceae, Clostridium_disporicum, swine_fecal, uncultured_bacterium, uncultured_Clostridium, unculture…
6953_4_3	Clostridium_cluster_I_4_3	Clostridium_cluster_I (Clostridium_fallax, ),		Clostridium (Clostridiaceae, Clostridium_fallax, ),
6953_4_4	Clostridium_cluster_I_4_4	Clostridium_cluster_I (16S_rRNA, C.beijerinckii_(DSM791), ),	Clostridium (Clostridiaceae, Clostridium_acetobutylicum, Clostridium_caliptrosporum, anaerobic_activated, Clostridium_roseum, Clostridium_beijerinckii, Clostridium_diolis, Clostridium_sp., Engineered_heat, ),	Clostridium (Clostridiaceae, Clostridium_acetobutylicum, uncultured_compost, uncultured_Clostridium, Clostridium_roseum, Clostridium_beijerinckii, Clostridium_sp., Clostridium_diolis, ),
6953_4_5	Clostridium_cluster_I_4_5	Clostridium_cluster_I (Clostridium_septicum, ),	Clostridium (Clostridiaceae, Clostridium_septicum, ),	Clostridium (Clostridiaceae, Clostridium_septicum, ),
6953_4_6	Clostridium_cluster_I_4_6	Clostridium_cluster_I (Clostridium_tertium, Clostridium_sartagoformum, ),	Clostridium (Clostridiaceae, mouse_cecum, Effect_usnic, Isolation_fiber, Clostridium_sartagoforme, digester_anaerobic, rumen_resistant, Clostridium_sp., heterotrophic_nitrifying, ),	Streptococcus (Streptococcaceae, uncultured_bacterium, ), Clostridium (Clostridiaceae, uncultured_bacterium, uncultured_Clostridium, unidentified_, Clostridium_sartagoforme, Clostridium_tertium, Clostridium_sp., ),
6953_4_7	Clostridium_cluster_I_4_7	Clostridium_cluster_I (Clostridium_botulinum, ),	Clostridium (Clostridiaceae, Clostridium_botulinum, corrosive_consortia, rumen_resistant, Isolation_fiber, Eubacterium_combesii, Clostridium_sp., Clostridium_sporogenes, ),	Clostridium (Clostridiaceae, Clostridium_botulinum, swine_fecal, uncultured_bacterium, Eubacterium_combesii, Clostridium_sp., Clostridium_sporogenes, ),
6953_4_8	Clostridium_cluster_I_4_8	Clostridium_cluster_I (Clostridium_cochlearium, ),	Clostridium (Clostridiaceae, Fermentative_hydrogen, mesophilic_anaerobic, proof_spatial, Clostridium_sp., Clostridium_cochlearium, ),	IncertaeSedis (Peptostreptococcaceae, uncultured_bacterium, ), Clostridium (Clostridiaceae, uncultured_Clostridium, uncultured_soil, rumen_bacterium, Clostridium_sp., Clostridium_cochlearium, ),
6953_4_9	Clostridium_cluster_I_4_9	Clostridium_cluster_I (Sarcina_ventriculi, ),	Sarcina (Clostridiaceae, Sumatran_orangutan, flying_fox, Chimpanzee_feces, white-faced_saki, Horse_feces, Black_lemur, Microbial_Anaerobes, black-handed_spider, Angola_Colobus, chimpanzee_feces, Western_lowland, Isolation_fiber, Black-handed_Spider, mongoose_lemur, western_lowland, Red_Panda, hamadryas_baboon, Hamadryas_Baboon, red_panda, ), Clostridium (Clostridiaceae, Sumatran_orangutan, ), Sta…	RC9gutgroup (Rikenellaceae, uncultured_bacterium, ), uncultured (Lachnospiraceae, uncultured_bacterium, ), Streptococcus (Streptococcaceae, uncultured_bacterium, ), Sarcina (Clostridiaceae, swine_fecal, uncultured_bacterium, Sarcina_ventriculi, uncultured_Sarcina, ), IncertaeSedis (Lachnospiraceae, uncultured_bacterium, ), Anaerostipes (Lachnospiraceae, uncultured_bacterium, ), Clostridium (Clost…
6953_4_10	Clostridium_cluster_I_4_10	Clostridium_cluster_I (Eubacterium_multiforme, ),	Clostridium (Clostridiaceae, Eubacterium_multiforme, ),	Clostridium (Clostridiaceae, Eubacterium_multiforme, ),
6953_4_11	Clostridium_cluster_I_4_11	Clostridium_cluster_I (Clostridium_cadaveris, ),		Clostridium (Clostridiaceae, Clostridium_cadaveris, ),
6953_4_12	Clostridium_cluster_I_4_12	Clostridium_cluster_I (Clostridium_butyricum, ),	Streptococcus (Streptococcaceae, and_its, ), Clostridium (Clostridiaceae, and_its, Sumatran_orangutan, Visayam_Warty, Predominant_role, Clostridium_butyricum, Metagenomic_gut, Effect_daidzein, occupant_source, rumen_resistant, Clostridium_sp., microbial_structure, pig_feces, library_biogas, human_intestinal, swine_intestine, Microbial_structure, human_fecal, UASB_reactor, gradual_cooling, feces_a…	Anaerococcus (FamilyXIIncertaeSedis, uncultured_bacterium, ), uncultured (Ruminococcaceae, uncultured_Clostridia, uncultured_bacterium, ), Sarcina (Clostridiaceae, uncultured_bacterium, uncultured_Clostridium, ), IncertaeSedis (Lachnospiraceae, uncultured_bacterium, ), Kurthia (Planococcaceae, uncultured_bacterium, ), Clostridium (Clostridiaceae, uncultured_bacterium, uncultured_Clostridiaceae, u…
6953_4_13	Clostridium_cluster_I_4_13	Clostridium_cluster_I (Clostridium_subterminale, ),	Clostridium (Clostridiaceae, Clostridium_subterminale, ),	Clostridium (Clostridiaceae, Clostridium_subterminale, Clostridium_sp., ),
6953_4_14	Clostridium_cluster_I_4_14		Clostridium (Clostridiaceae, and_prevalence, ),	Clostridium (Clostridiaceae, uncultured_bacterium, ),
6953_4_15	Clostridium_cluster_I_4_15		Clostridium (Clostridiaceae, and_prevalence, feces_clone, Eubacterium_moniliforme, ),	Clostridium (Clostridiaceae, uncultured_bacterium, Eubacterium_moniliforme, ),
6953_4_16	Clostridium_cluster_I_4_16
6953_4_17	Clostridium_cluster_I_4_17	Clostridium_cluster_I (Clostridium_putrefaciens, ),		Clostridium (Clostridiaceae, Clostridium_sp., Clostridium_algidicarnis, Clostridium_putrefaciens, ), Succiniclasticum (Veillonellaceae, uncultured_rumen, ),
6953_4_18	Clostridium_cluster_I_4_18		Clostridium (Clostridiaceae, giant_panda, ),	IncertaeSedis (Peptostreptococcaceae, uncultured_bacterium, ),
6953_4_19	Clostridium_cluster_I_4_19
6953_4_20	Clostridium_cluster_I_4_20
6953_4_21	Clostridium_cluster_I_4_21
6953_4_22	Clostridium_cluster_I_4_22
6953_4_23	Clostridium_cluster_I_4_23
6953_4_24	Clostridium_cluster_I_4_24		Clostridium (Clostridiaceae, okapi_feces, ),
6953_4_25	Clostridium_cluster_I_4_25
6953_4_26	Clostridium_cluster_I_4_26
6953_4_27	Clostridium_cluster_I_4_27
6953_4_28	Clostridium_cluster_I_4_28
6953_4_29	Clostridium_cluster_I_4_29
6953_4_30	Clostridium_cluster_I_4_30
6953_4_31	Clostridium_cluster_I_4_31
6953_4_32	Clostridium_cluster_I_4_32
6953_5_1	Clostridium_cluster_I_5_1	Clostridium_cluster_I (Clostridium_subterminale, Eubacterium_nitritogenes, Clostridium_celatum, Eubacterium_budayi, C.barati_(ATCC27638), ),	Sarcina (Clostridiaceae, Spectacled_bear, spectacled_bear, ), Clostridium (Clostridiaceae, Clostridium_subterminale, okapi_feces, (maize-sweet_cropping, Polar_bear, Clostridium_celatum, Babirusa_feces, Clostridium_sp., Microbial_during, Effect_Diet, Somali_wild, and_prevalence, Okapi_feces, giant_panda, Clostridium_baratii, Microbial_structure, Genetic_inventory, Topographical_and, gradual_coolin…	uncultured (Ruminococcaceae, uncultured_bacterium, ), Streptococcus (Streptococcaceae, uncultured_bacterium, ), Arthrobacter (Micrococcaceae, uncultured_bacterium, ), Sarcina (Clostridiaceae, uncultured_bacterium, ), CandidatusCloacamonas (Spirochaetes, uncultured_bacterium, ), IncertaeSedis (Erysipelotrichaceae, uncultured_bacterium, ), Clostridium (Clostridiaceae, uncultured_bacterium, uncultur…
6953_5_2	Clostridium_cluster_I_5_2	Clostridium_cluster_I (Clostridium_paraperfringens, Clostridium_sartagoformum, Clostridium_paraputrificum, ),	Sarcina (Clostridiaceae, Banteng_feces, Indian_rhinoceros, domesticated_horse, ), Clostridium (Clostridiaceae, and_its, and_prevalence, mouse_cecum, Preterm_birth, Isolation_fiber, Clostridium_sartagoforme, feces_adult, changes_structure, human_infant, Microbial_structures, heterotrophic_nitrifying, Clostridium_sp., Heterogeneity_vaginal, Clostridium_paraputrificum, ),	uncultured (Lachnospiraceae, uncultured_bacterium, ), Streptococcus (Streptococcaceae, uncultured_bacterium, ), Sarcina (Clostridiaceae, Sarcina_maxima, uncultured_bacterium, ), IncertaeSedis (Peptostreptococcaceae, uncultured_bacterium, ), Clostridium (Clostridiaceae, uncultured_bacterium, uncultured_soil, Clostridium_sartagoforme, swine_manure, Clostridium_gasigenes, uncultured_Clostridium, uni…
6953_5_3	Clostridium_cluster_I_5_3	Clostridium_cluster_I (Clostridium_fallax, ),	Clostridium (Clostridiaceae, Great_Artesian, anoxic_bulk, anaerobic_bioreactor, Clone_acidigenic, Clostridium_subterminale, microarray_level, brine-seawater_interface, reticulated_giraffe, sequencing_libraries, Clostridium_sp., Clostridiaceae_bacterium, Prokaryote_shifts, Metabolic_Profiles, Microbial_responsive, tallgrass_prarie, Clostridium_tunisiense, packed-bed_reactor, Microbial_Dynamics, am…	Sarcina (Clostridiaceae, uncultured_bacterium, ), Clostridium (Clostridiaceae, uncultured_bacterium, Clostridium_fallax, uncultured_Firmicutes, uncultured_Bacillus, uncultured_compost, Clostridium_tunisiense, Clostridium_subterminale, uncultured_Clostridiaceae, uncultured_Clostridium, Red_Sea, unidentified_eubacterium, Clostridium_sp., Clostridiaceae_bacterium, uncultured_Clostridiales, ), TPD-58…
6953_5_4	Clostridium_cluster_I_5_4	Clostridium_cluster_I (16S_rRNA, C.beijerinckii_(DSM791), Clostridium_butyricum, ),	Sarcina (Clostridiaceae, Sumatran_orangutan, chimpanzee_feces, ), Clostridium (Clostridiaceae, and_its, Sumatran_orangutan, Clostridium_beijerinckii, Engineered_heat, Clostridium_butyricum, Recovery_mangrove, Clostridium_chromoreductans, fecal_microbiota, Metagenomic_gut, rumen_resistant, Reducing_production, occupant_source, Clostridium_sp., Electricigen_Enrichment, human_intestinal, Influence_u…	uncultured (Lachnospiraceae, uncultured_bacterium, ), Sarcina (Clostridiaceae, uncultured_bacterium, ), IncertaeSedis (Peptostreptococcaceae, uncultured_bacterium, ), Clostridium (Clostridiaceae, uncultured_bacterium, Clostridium_beijerinckii, uncultured_rumen, Clostridium_butyricum, Clostridium_saccharoperbutylacetonicum, Clostridium_chromoreductans, swine_fecal, uncultured_Clostridium, uncultur…
6953_5_5	Clostridium_cluster_I_5_5	Clostridium_cluster_I (Clostridium_septicum, ),	Clostridium (Clostridiaceae, Clostridium_septicum, ),	Clostridium (Clostridiaceae, Clostridium_septicum, ),
6953_5_6	Clostridium_cluster_I_5_6	Clostridium_cluster_I (Clostridium_botulinum, ),	Clostridium (Clostridiaceae, corrosive_consortia, Isolation_fiber, Microbial_effects, Eubacterium_combesii, Effects_Hydraulic, Clostridium_proteolyticum, Clostridium_botulinum, Clostridium_scatologenes, rumen_resistant, Clostridium_acidisoli, Clostridium_sp., Clostridium_tyrobutyricum, Heterogeneity_vaginal, Clostridium_sporogenes, Microbial_subsurface, ),	uncultured (Clostridiaceae, uncultured_bacterium, uncultured_anaerobic, ), IncertaeSedis (Peptostreptococcaceae, uncultured_bacterium, ), Azoarcus (Rhodocyclaceae, unidentified_, ), Clostridium (Clostridiaceae, uncultured_bacterium, Eubacterium_combesii, Clostridium_proteolyticum, Clostridium_botulinum, swine_fecal, Clostridium_drakei, uncultured_Clostridium, Clostridium_acidisoli, Clostridium_sp…
6953_5_7	Clostridium_cluster_I_5_7	Clostridium_cluster_I (Clostridium_cochlearium, ),	Clostridium (Clostridiaceae, Fermentative_hydrogen, mesophilic_anaerobic, proof_spatial, Clostridium_tetani, Clostridium_sp., Clostridium_cochlearium, ),	IncertaeSedis (Peptostreptococcaceae, uncultured_bacterium, ), Clostridium (Clostridiaceae, uncultured_Clostridium, uncultured_soil, rumen_bacterium, Clostridium_tetani, Clostridium_sp., Clostridium_cochlearium, ),
6953_5_8	Clostridium_cluster_I_5_8	Clostridium_cluster_I (Sarcina_ventriculi, ),	Sarcina (Clostridiaceae, Angola_Colobus, Western_lowland, Sumatran_orangutan, Isolation_fiber, Mongoose_lemur, Chimpanzee_feces, Black-handed_Spider, Spectacled_bear, Red_Panda, Black_lemur, Ring-tailed_lemur, hamadryas_baboon, Hamadryas_Baboon, Microbial_Anaerobes, ), Clostridium (Clostridiaceae, and_function, Sumatran_orangutan, Chimpanzee_feces, Clostridium_beijerinckii, Visayam_Warty, occupan…	uncultured (Lachnospiraceae, uncultured_Clostridia, uncultured_bacterium, ), Streptococcus (Streptococcaceae, uncultured_bacterium, ), Sarcina (Clostridiaceae, swine_fecal, uncultured_bacterium, uncultured_Clostridium, uncultured_Clostridiaceae, uncultured_Sarcina, ), IncertaeSedis (Lachnospiraceae, uncultured_bacterium, ), Anaerostipes (Lachnospiraceae, uncultured_bacterium, ), Clostridium (Clos…
6953_5_9	Clostridium_cluster_I_5_9	Clostridium_cluster_I (Eubacterium_multiforme, ),	Clostridium (Clostridiaceae, Eubacterium_multiforme, ),	Clostridium (Clostridiaceae, Eubacterium_multiforme, ),
6953_5_10	Clostridium_cluster_I_5_10	Clostridium_cluster_I (Clostridium_cadaveris, ),		Clostridium (Clostridiaceae, uncultured_Clostridiaceae, Clostridium_cadaveris, ),
6953_5_11	Clostridium_cluster_I_5_11	Clostridium_cluster_I (Clostridium_tertium, Eubacterium_moniliforme, ),	Clostridium (Clostridiaceae, mouse_cecum, and_prevalence, Effect_usnic, Eubacterium_moniliforme, Clostridium_chauvoei, digester_anaerobic, feces_clone, rumen_resistant, Microbial_intestinal, Clostridium_tertium, BigHorn_sheep, Clostridium_sp., ),	Sarcina (Clostridiaceae, uncultured_bacterium, ), Clostridium (Clostridiaceae, Clostridium_botulinum, uncultured_bacterium, uncultured_Clostridium, Eubacterium_moniliforme, Clostridium_chauvoei, Clostridium_tertium, Clostridium_sp., Clostridium_carnis, ), Rs-D42 (Lactobacillales, uncultured_bacterium, ), Aeromonas (Aeromonadaceae, uncultured_bacterium, ), Acinetobacter (Moraxellaceae, uncultured_…
6953_5_12	Clostridium_cluster_I_5_12	Clostridium_cluster_I (Clostridium_putrefaciens, ),	Sarcina (Clostridiaceae, Chimpanzee_feces, ), Clostridium (Clostridiaceae, Fecal_microbial, Microbial_responsive, ),	1 (iron-reducingbacteriumenrichmentculturecloneFeC, D5_, ), Clostridium (Clostridiaceae, uncultured_bacterium, uncultured_Clostridiaceae, Clostridium_sp., Clostridium_algidicarnis, Clostridium_putrefaciens, ), Succiniclasticum (Veillonellaceae, uncultured_rumen, ),
6954_1_1	Clostridium_cluster_III_1_1	Clostridium_cluster_III (Uncultured_bacterium, ),		uncultured (Ruminococcaceae, uncultured_bacterium, ),
6954_1_2	Clostridium_cluster_III_1_2	Clostridium_cluster_III (Uncultured_bacterium, ),		uncultured (Desulfobacteraceae, uncultured_bacterium, uncultured_organism, ), MgMjR-022 (Bacteroidales, uncultured_organism, ),
6954_1_3	Clostridium_cluster_III_1_3	Clostridium_cluster_III (Uncultured_bacterium, ),		uncultured (Ruminococcaceae, uncultured_bacterium, ),
6954_1_4	Clostridium_cluster_III_1_4	Clostridium_cluster_III (Uncultured_bacterium, ),		IncertaeSedis (Ruminococcaceae, uncultured_bacterium, ),
6954_1_5	Clostridium_cluster_III_1_5	Clostridium_cluster_III (Uncultured_bacterium, ),		uncultured (Ruminococcaceae, uncultured_bacterium, ), IncertaeSedis (Lachnospiraceae, uncultured_bacterium, ), Anaerostipes (Lachnospiraceae, uncultured_bacterium, ), Faecalibacterium (Ruminococcaceae, uncultured_bacterium, ), Dialister (Veillonellaceae, uncultured_bacterium, ), Roseburia (Lachnospiraceae, uncultured_bacterium, ), Blautia (Lachnospiraceae, uncultured_bacterium, ),
6954_2_1	Clostridium_cluster_III_2_1	Clostridium_cluster_III (Uncultured_bacterium, ),		uncultured (Ruminococcaceae, uncultured_bacterium, ),
6954_2_2	Clostridium_cluster_III_2_2	Clostridium_cluster_III (Uncultured_bacterium, ),		uncultured (Ruminococcaceae, uncultured_bacterium, uncultured_Firmicutes, ),
6954_2_3	Clostridium_cluster_III_2_3	Clostridium_cluster_III (Uncultured_bacterium, ),		uncultured (Ruminococcaceae, uncultured_bacterium, ),
6954_2_4	Clostridium_cluster_III_2_4	Clostridium_cluster_III (Uncultured_bacterium, ),	Clostridium (Clostridiaceae, Minor_changes, strictly_anaerobic, structures_under, Clostridium_termitidis, Effects_Geographic, Clostridium_sp., Clostridium_cellobioparum, thermophilic_anaerobic, ),	uncultured (Ruminococcaceae, uncultured_bacterium, ), IncertaeSedis (Ruminococcaceae, uncultured_bacterium, Clostridium_termitidis, Clostridium_sufflavum, uncultured_Firmicutes, Clostridium_sp., Clostridium_cellobioparum, ),
6954_2_5	Clostridium_cluster_III_2_5	Clostridium_cluster_III (Uncultured_bacterium, ),		S24-7 (Bacteroidales, uncultured_bacterium, ), uncultured (Ruminococcaceae, uncultured_bacterium, ), IncertaeSedis (Ruminococcaceae, uncultured_bacterium, ), Anaerostipes (Lachnospiraceae, uncultured_bacterium, ), Faecalibacterium (Ruminococcaceae, uncultured_bacterium, ), Dialister (Veillonellaceae, uncultured_bacterium, ), RF9 (Mollicutes, uncultured_bacterium, ), Roseburia (Lachnospiraceae, un…
6954_3_1	Clostridium_cluster_III_3_1	Clostridium_cluster_III (Uncultured_bacterium, ),		uncultured (Ruminococcaceae, uncultured_bacterium, ),
6954_3_2	Clostridium_cluster_III_3_2	Clostridium_cluster_III (Uncultured_bacterium, ),		uncultured (Ruminococcaceae, uncultured_bacterium, ),
6954_3_3	Clostridium_cluster_III_3_3	Clostridium_cluster_III (Uncultured_bacterium, ),		uncultured (Ruminococcaceae, uncultured_bacterium, ),
6954_3_4	Clostridium_cluster_III_3_4	Clostridium_cluster_III (Uncultured_bacterium, ),		IncertaeSedis (Ruminococcaceae, uncultured_bacterium, ),
6954_3_5	Clostridium_cluster_III_3_5	Clostridium_cluster_III (Uncultured_bacterium, ),		uncultured (Ruminococcaceae, uncultured_bacterium, ), Anaerostipes (Lachnospiraceae, uncultured_bacterium, ), Roseburia (Lachnospiraceae, uncultured_bacterium, ),
6954_4_1	Clostridium_cluster_III_4_1	Clostridium_cluster_III (Uncultured_bacterium, ),		uncultured (Ruminococcaceae, uncultured_bacterium, ),
6954_4_2	Clostridium_cluster_III_4_2	Clostridium_cluster_III (Uncultured_bacterium, ),		uncultured (Ruminococcaceae, uncultured_bacterium, ), IncertaeSedis (Ruminococcaceae, uncultured_bacterium, ),
6954_4_3	Clostridium_cluster_III_4_3	Clostridium_cluster_III (Uncultured_bacterium, ),
6954_4_4	Clostridium_cluster_III_4_4
6954_4_5	Clostridium_cluster_III_4_5
6954_4_6	Clostridium_cluster_III_4_6	Clostridium_cluster_III (Uncultured_bacterium, ),		uncultured (Ruminococcaceae, uncultured_bacterium, ), Streptococcus (Streptococcaceae, uncultured_bacterium, ), Bacteroides (Bacteroidaceae, uncultured_bacterium, ), Dorea (Lachnospiraceae, uncultured_bacterium, ), IncertaeSedis (Ruminococcaceae, uncultured_bacterium, ), Anaerostipes (Lachnospiraceae, uncultured_bacterium, ), Ruminococcus (Ruminococcaceae, uncultured_bacterium, ), Collinsella (Co…
6954_5_1	Clostridium_cluster_III_5_1	Clostridium_cluster_III (Uncultured_bacterium, ),		uncultured (Ruminococcaceae, uncultured_bacterium, ),
6954_5_2	Clostridium_cluster_III_5_2	Clostridium_cluster_III (Uncultured_bacterium, ),		uncultured (Ruminococcaceae, uncultured_bacterium, ), IncertaeSedis (Ruminococcaceae, uncultured_bacterium, ),
6954_5_3	Clostridium_cluster_III_5_3
6954_5_4	Clostridium_cluster_III_5_4	Clostridium_cluster_III (Uncultured_bacterium, ),		uncultured (Ruminococcaceae, uncultured_bacterium, ),
6954_5_5	Clostridium_cluster_III_5_5
6954_5_6	Clostridium_cluster_III_5_6	Clostridium_cluster_III (Uncultured_bacterium, ),		uncultured (Ruminococcaceae, uncultured_bacterium, ), Streptococcus (Streptococcaceae, uncultured_bacterium, ), Anaerostipes (Lachnospiraceae, uncultured_bacterium, ), Ruminococcus (Ruminococcaceae, uncultured_bacterium, ), Collinsella (Coriobacteriaceae, uncultured_bacterium, ), Blautia (Lachnospiraceae, uncultured_bacterium, ),
6954_5_7	Clostridium_cluster_III_5_7
6955_1_1	Clostridium_Cluster_IV_1_1	Clostridium_Cluster_IV (Uncultured_bacterium, Faecalibacterium_prausnitzii, Butyrate-producing_bacterium, ),	Faecalibacterium (Ruminococcaceae, Microbiome_neonatal, Diets_enriched, Synecology_primary, Faecalibacterium_prausnitzii, Effect_Diet, ),	uncultured (Ruminococcaceae, uncultured_bacterium, ), IncertaeSedis (Lachnospiraceae, uncultured_bacterium, ), Faecalibacterium (Ruminococcaceae, uncultured_bacterium, Faecalibacterium_prausnitzii, ),
6955_1_2	Clostridium_Cluster_IV_1_2	Clostridium_Cluster_IX (Uncultured_bacterium, ), Clostridium_Cluster_IV (Bacteroides_capillosus, Clostridium_orbiscindens, Uncultured_bacterium, ),	Clostridium (Ruminococcaceae, Clostridium_orbiscindens, Effect_Diet, ), Ruminococcus (Ruminococcaceae, Microbiome_neonatal, ), Oscillospira (Ruminococcaceae, Chicken_intestinal, Lateral_transfer, Microbiome_neonatal, proof_spatial, inhabiting_epithelial, Diets_enriched, Synecology_primary, microbiota_Toll-like, Effect_Diet, ),	uncultured (Ruminococcaceae, uncultured_bacterium, uncultured_Ruminococcaceae, uncultured_Firmicutes, uncultured_rumen, ), Streptococcus (Streptococcaceae, uncultured_bacterium, ), IncertaeSedis (Ruminococcaceae, Clostridiales_bacterium, uncultured_bacterium, Clostridium_orbiscindens, uncultured_Ruminococcaceae, uncultured_rumen, ), Papillibacter (Ruminococcaceae, uncultured_bacterium, uncultured…
6955_1_3	Clostridium_Cluster_IV_1_3	Clostridium_Cluster_IV (Eubacterium_siraeum, Uncultured_bacterium, Ruminococcus_sp., ),	Clostridium (Ruminococcaceae, Diets_enriched, Pervasive_effects, Innate_immunity, Effect_Diet, feces_adult, ), Anaerotruncus (Ruminococcaceae, Anaerotruncus_sp., Anaerotruncus_colihominis, Innate_immunity, feces_adult, ), Ruminococcus (Ruminococcaceae, Okapi_feces, Western_lowland, Sumatran_orangutan, Microbial_Ecology, Chimpanzee_feces, neotropical_folivorous, Impact_changing, feces_adult, feces…	uncultured (Ruminococcaceae, uncultured_bacterium, ), Streptococcus (Streptococcaceae, uncultured_bacterium, ), RB41 (Acidobacteria, uncultured_bacterium, uncultured_Acidobacteria, ), Pseudobutyrivibrio (Lachnospiraceae, uncultured_bacterium, ), IncertaeSedis (Ruminococcaceae, uncultured_bacterium, Eubacterium_siraeum, uncultured_rumen, ), 11-24 (Acidobacteria, uncultured_bacterium, ), Clostridiu…
6955_1_4	Clostridium_Cluster_IV_1_4	Clostridium_Cluster_IV (Uncultured_bacterium, ),		Anaerotruncus (Ruminococcaceae, uncultured_bacterium, ),
6955_1_5	Clostridium_Cluster_IV_1_5	Clostridium_Cluster_IV (Uncultured_bacterium, ),		IncertaeSedis (Ruminococcaceae, uncultured_bacterium, ),
6955_1_6	Clostridium_Cluster_IV_1_6	Clostridium_Cluster_IV (Uncultured_bacterium, Butyrate-producing_bacterium, ),	Faecalibacterium (Ruminococcaceae, Microbiome_neonatal, Diets_enriched, Synecology_primary, ), Ethanoligenens (Ruminococcaceae, Effects_Geographic, ),	uncultured (Ruminococcaceae, uncultured_bacterium, uncultured_Firmicutes, uncultured_rumen, ), Prevotella (Prevotellaceae, uncultured_bacterium, ), Bacteroides (Bacteroidaceae, uncultured_bacterium, ), Veillonella (Veillonellaceae, uncultured_bacterium, ), Anaerotruncus (Ruminococcaceae, uncultured_bacterium, ), Faecalibacterium (Ruminococcaceae, uncultured_bacterium, ), Dialister (Veillonellacea…
6955_1_7	Clostridium_Cluster_IV_1_7	Clostridium_Cluster_IV (Clostridium_sporosphaeroides, Uncultured_bacterium, ),	Clostridium (Ruminococcaceae, Clostridium_sporosphaeroides, Microbial_effects, anaerobic_dechlorinating, Microbial_structure, 55_degree, Fermentative_biohydrogen, Topographical_and, human_fecal, feces_adult, human_stool, thermophilic_lignocellulolytic, Pervasive_effects, Diets_enriched, Clostridium_sp., study_prokaryotic, ), Ruminococcus (Ruminococcaceae, metagenomics_random, Rumen_eubacterial, H…	uncultured (Lachnospiraceae, uncultured_bacterium, uncultured_rumen, ), Prevotella (Prevotellaceae, uncultured_rumen, ), Oribacterium (Lachnospiraceae, uncultured_bacterium, ), Pseudobutyrivibrio (Lachnospiraceae, uncultured_bacterium, ), IncertaeSedis (Ruminococcaceae, uncultured_Clostridia, uncultured_bacterium, Clostridium_sporosphaeroides, bacterium_Irt-JG1-64, uncultured_rumen, unidentified_…
6955_1_8	Clostridium_Cluster_IV_1_8	Clostridium_Cluster_XIV (Uncultured_bacterium, ), Clostridium_Cluster_IV (Subdoligranulum_variabile, Uncultured_bacterium, ),	Faecalibacterium (Ruminococcaceae, Chicken_intestinal, feces_adult, ), Blautia (Lachnospiraceae, feces_adult, ),	uncultured (Ruminococcaceae, uncultured_bacterium, uncultured_Ruminococcaceae, uncultured_Firmicutes, uncultured_rumen, ), Streptococcus (Streptococcaceae, uncultured_bacterium, ), Prevotella (Prevotellaceae, uncultured_bacterium, ), IncertaeSedis (Ruminococcaceae, uncultured_bacterium, ), Ruminococcaceae (Clostridiales, uncultured_bacterium, ), Clostridium (Clostridiaceae, uncultured_bacterium, …
6955_1_9	Clostridium_Cluster_IV_1_9	Clostridium_Cluster_IV (Uncultured_bacterium, ),
6955_1_10	Clostridium_Cluster_IV_1_10	Clostridium_Cluster_IX (Uncultured_bacterium, ), Clostridium_Cluster_IV (Uncultured_bacterium, Ruminococcus_bromii, ),	Ruminococcus (Ruminococcaceae, inhabiting_epithelial, Microbial_anaerobic, Diets_enriched, Synecology_primary, ),	Variovorax (Comamonadaceae, uncultured_bacterium, ), uncultured (Ruminococcaceae, uncultured_bacterium, uncultured_rumen, ), IncertaeSedis (Ruminococcaceae, uncultured_bacterium, uncultured_rumen, ), Ruminococcus (Ruminococcaceae, uncultured_bacterium, uncultured_Ruminococcaceae, Ruminococcus_bromii, uncultured_rumen, ), Asteroleplasma (Erysipelotrichaceae, uncultured_bacterium, ), Comamonas (Com…
6955_1_11	Clostridium_Cluster_IV_1_11	Clostridium_Cluster_IV (Uncultured_bacterium, ),	Eubacterium (Ruminococcaceae, human_stool, Diets_enriched, Pervasive_effects, human_fecal, feces_adult, ),	Dorea (Lachnospiraceae, uncultured_bacterium, ), IncertaeSedis (Ruminococcaceae, uncultured_bacterium, ), Phascolarctobacterium (Veillonellaceae, uncultured_bacterium, ), Blautia (Lachnospiraceae, uncultured_bacterium, ),
6955_1_12	Clostridium_Cluster_IV_1_12	Clostridium_Cluster_IV (Uncultured_bacterium, ),		IncertaeSedis (Ruminococcaceae, uncultured_bacterium, ),
6955_1_13	Clostridium_Cluster_IV_1_13	Clostridium_Cluster_IV (Uncultured_bacterium, ),		uncultured (Ruminococcaceae, uncultured_Clostridia, uncultured_bacterium, Eubacterium_coprostanoligenes, uncultured_Firmicutes, uncultured_rumen, ), Sarcina (Clostridiaceae, uncultured_bacterium, ), Bacteroides (Bacteroidaceae, uncultured_bacterium, ), IncertaeSedis (Ruminococcaceae, uncultured_bacterium, ), VC2.1Bac22 (Bacteroidetes, uncultured_rumen, ), Saccharofermentans (Ruminococcaceae, uncu…
6955_1_14	Clostridium_Cluster_IV_1_14	Clostridium_Cluster_IV (Uncultured_bacterium, Ruminococcus_albus, ),	Ruminococcus (Ruminococcaceae, metagenomics_random, species_intestinal, Douc_langur, Ruminococcus_albus, occupant_source, mammals_their, human_intestinal, neotropical_folivorous, Rumen_eubacterial, human_fecal, Topographical_and, feces_adult, Foregut_Fermentation, Qinghai_Yak, western_lowland, inhabiting_epithelial, Diets_enriched, Pervasive_effects, -glucosidase_activity, ),	RC9gutgroup (Rikenellaceae, uncultured_bacterium, ), S24-7 (Bacteroidales, uncultured_bacterium, ), uncultured (Ruminococcaceae, uncultured_bacterium, uncultured_Ruminococcaceae, uncultured_rumen, ), Prevotella (Prevotellaceae, uncultured_bacterium, ), IncertaeSedis (Ruminococcaceae, uncultured_bacterium, uncultured_rumen, uncultured_Clostridiales, ), Ruminococcaceae (Clostridiales, uncultured_ba…
6955_1_15	Clostridium_Cluster_IV_1_15	Clostridium_Cluster_IV (Uncultured_bacterium, ),	Pelotomaculum (Peptococcaceae, UASB_granular, ),	Pelotomaculum (Peptococcaceae, uncultured_bacterium, ),
6955_1_16	Clostridium_Cluster_IV_1_16	Clostridium_Cluster_IV (Uncultured_bacterium, Butyrate-producing_bacterium, ),	Desulfotomaculum (Peptococcaceae, Desulfotomaculum_sp., ), Oscillospira (Ruminococcaceae, Sumatran_orangutan, ),	ClostridialesbacteriumDJF (IncertaeSedis, CP67_, ), RC9gutgroup (Rikenellaceae, uncultured_bacterium, ), Desulfotomaculum (Peptococcaceae, uncultured_bacterium, Desulfotomaculum_thermocisternum, Desulfotomaculum_sp., Desulfotomaculum_australicum, ), uncultured (Ruminococcaceae, uncultured_bacterium, iron-reducing_bacterium, uncultured_Ruminococcaceae, uncultured_rumen, uncultured_Clostridiales, )…
6955_1_17	Clostridium_Cluster_IV_1_17	UnculturedbacteriumcloneEldhufec32116SribosomalRNAgene,partialsequence. (Uncultured_bacterium, ),
6955_1_18	Clostridium_Cluster_IV_1_18	Clostridium_Cluster_IV (Uncultured_bacterium, ),	Pelotomaculum (Peptococcaceae, Coupling_-ITS, ),	RC9gutgroup (Rikenellaceae, uncultured_bacterium, ), Treponema (Spirochaetaceae, uncultured_bacterium, ), uncultured (Ruminococcaceae, uncultured_bacterium, uncultured_Ruminococcaceae, uncultured_rumen, ), Bacteroides (Bacteroidaceae, uncultured_bacterium, ), IncertaeSedis (Lachnospiraceae, uncultured_bacterium, ), Papillibacter (Ruminococcaceae, uncultured_bacterium, ), Anaerotruncus (Ruminococc…
6955_1_19	Clostridium_Cluster_IV_1_19	Clostridium_Cluster_IV (Uncultured_bacterium, ),
6955_1_20	Clostridium_Cluster_IV_1_20	Clostridium_Cluster_IV (Uncultured_bacterium, ),	Faecalibacterium (Ruminococcaceae, human_fecal, ),	RC9gutgroup (Rikenellaceae, uncultured_bacterium, ), uncultured (Ruminococcaceae, uncultured_bacterium, iron-reducing_bacterium, uncultured_Ruminococcaceae, uncultured_Clostridiales, uncultured_rumen, ), IncertaeSedis (Lachnospiraceae, uncultured_bacterium, ), Clostridium (Clostridiaceae, uncultured_bacterium, ), Allobaculum (Erysipelotrichaceae, uncultured_bacterium, ), Ruminococcus (Ruminococca…
6955_1_21	Clostridium_Cluster_IV_1_21	Clostridium_Cluster_IV (Uncultured_bacterium, ),		uncultured (Ruminococcaceae, uncultured_bacterium, uncultured_rumen, ), Ruminococcus (Ruminococcaceae, uncultured_bacterium, ),
6955_1_22	Clostridium_Cluster_IV_1_22	Clostridium_Cluster_IV (Uncultured_bacterium, ),		uncultured (Ruminococcaceae, uncultured_bacterium, uncultured_Lachnospiraceae, ), IncertaeSedis (Ruminococcaceae, uncultured_bacterium, ), Anaerofilum (Ruminococcaceae, uncultured_bacterium, ), Anaerotruncus (Ruminococcaceae, uncultured_bacterium, uncultured_Clostridiales, ), Acetanaerobacterium (Ruminococcaceae, uncultured_marine, ), Blautia (Lachnospiraceae, uncultured_bacterium, ),
6955_1_23	Clostridium_Cluster_IV_1_23	Clostridium_Cluster_IV (Clostridium_leptum, ),	Desulfotomaculum (Peptococcaceae, Desulfotomaculum_sp., ), Clostridium (Ruminococcaceae, human_stool, human_fecal, Clostridium_leptum, feces_adult, ),	uncultured (Rhodospirillaceae, uncultured_bacterium, Desulfotomaculum_sp., uncultured_proteobacterium, ), RB41 (Acidobacteria, uncultured_Acidobacterium, uncultured_bacterium, uncultured_Acidobacteria, ), IncertaeSedis (Ruminococcaceae, uncultured_bacterium, Clostridium_leptum, ), CandidatusSolibacter (Acidobacteria, uncultured_bacterium, ), Elev-16S-573 (Acidobacteria, uncultured_bacterium, uncu…
6955_1_24	Clostridium_Cluster_IV_1_24	Clostridium_Cluster_IV (Uncultured_bacterium, ),	Faecalibacterium (Ruminococcaceae, rat_feces, ),	uncultured (Ruminococcaceae, uncultured_bacterium, ), Faecalibacterium (Ruminococcaceae, uncultured_bacterium, ),
6955_1_25	Clostridium_Cluster_IV_1_25	Clostridium_Cluster_IV (Ruminococcus_callidus, ),	Clostridium (Ruminococcaceae, feces_adult, ), Ruminococcus (Ruminococcaceae, metagenomics_random, Sumatran_orangutan, Banteng_feces, argali_sheep, Reticulated_giraffe, Bonobo_feces, Fibrobacter_succinogenes, francois_langur, Microbial_Bactrian, Okapi_feces, Angola_Colobus, neotropical_folivorous, Asiatic_elephant, Topographical_and, feces_adult, trancaspain_urial, Ruminococcus_callidus, inhabitin…	uncultured (Lachnospiraceae, uncultured_bacterium, Clostridiaceae_bacterium, uncultured_rumen, ), Bacteroides (Bacteroidaceae, uncultured_bacterium, ), IncertaeSedis (Ruminococcaceae, uncultured_bacterium, uncultured_rumen, ), Anaerostipes (Lachnospiraceae, uncultured_bacterium, ), Clostridium (Clostridiaceae, uncultured_bacterium, ), Anaerotruncus (Ruminococcaceae, uncultured_bacterium, ), Rumin…
6955_1_26	Clostridium_Cluster_IV_1_26	Clostridium_Cluster_IV (Uncultured_bacterium, ),	Oscillospira (Ruminococcaceae, Hamadryas_Baboon, ),	uncultured (Ruminococcaceae, uncultured_bacterium, ), Oscillibacter (Ruminococcaceae, uncultured_bacterium, ),
6955_1_27	Clostridium_Cluster_IV_1_27	Clostridium_Cluster_IV (Uncultured_bacterium, ),	Faecalibacterium (Ruminococcaceae, feces_adult, ),	uncultured (Ruminococcaceae, uncultured_bacterium, uncultured_Clostridiaceae, uncultured_Lachnospiraceae, uncultured_Clostridiales, uncultured_rumen, ), Prevotella (Prevotellaceae, uncultured_bacterium, ), Papillibacter (Ruminococcaceae, uncultured_bacterium, ), Clostridium (Clostridiaceae, uncultured_bacterium, ), Akkermansia (Verrucomicrobiaceae, uncultured_bacterium, ), Faecalibacterium (Rumin…
6955_1_28	Clostridium_Cluster_IV_1_28	Clostridium_Cluster_IV (Uncultured_bacterium, ),
6955_1_29	Clostridium_Cluster_IV_1_29	Clostridium_Cluster_IV (Uncultured_bacterium, ),	Oscillospira (Ruminococcaceae, francois_langur, ),	uncultured (Ruminococcaceae, uncultured_bacterium, uncultured_Clostridiales, ), IncertaeSedis (Ruminococcaceae, uncultured_bacterium, ), Ruminococcaceae (Clostridiales, uncultured_bacterium, ), Anaerofilum (Ruminococcaceae, uncultured_bacterium, ), Clostridium (Clostridiaceae, uncultured_bacterium, ), Ruminococcus (Ruminococcaceae, uncultured_bacterium, ),
6955_1_30	Clostridium_Cluster_IV_1_30	Clostridium_Cluster_IV (Uncultured_bacterium, ),	Desulfotomaculum (Peptococcaceae, microorganisms_deep, Microbial_natural, Sporotomaculum_syntrophicum, deep_terrestrial, subsurface_water, Anaerobic_degradation, and_microbial, ), Eubacterium (Ruminococcaceae, termite_gut, ),	Desulfotomaculum (Peptococcaceae, uncultured_bacterium, ), uncultured (Peptococcaceae, uncultured_Clostridia, uncultured_bacterium, Firmicutes_bacterium, uncultured_low, ), RB41 (Acidobacteria, uncultured_Acidobacterium, uncultured_bacterium, uncultured_Acidobacteria, ), IncertaeSedis (Ruminococcaceae, uncultured_bacterium, uncultured_Clostridiaceae, uncultured_rumen, uncultured_Clostridiales, ),…
6955_1_31	Clostridium_Cluster_IV_1_31	Clostridium_Cluster_IV (Uncultured_bacterium, ),
6955_1_32	Clostridium_Cluster_IV_1_32	Clostridium_Cluster_IV (Uncultured_bacterium, ),		uncultured (Ruminococcaceae, uncultured_bacterium, uncultured_Ruminococcaceae, ), Bacteroides (Bacteroidaceae, uncultured_bacterium, ), IncertaeSedis (Ruminococcaceae, uncultured_bacterium, ),
6955_1_33	Clostridium_Cluster_IV_1_33	Clostridium_Cluster_IV (Uncultured_bacterium, ),		IncertaeSedis (Ruminococcaceae, uncultured_bacterium, ), Hydrogenoanaerobacterium (Ruminococcaceae, uncultured_Clostridiaceae, ),
6955_1_34	Clostridium_Cluster_IV_1_34	Clostridium_Cluster_IV (Uncultured_bacterium, ),	Anaerofilum (Ruminococcaceae, stratum_sewage, Elbe_River, ), Clostridium (Ruminococcaceae, Southern_three-banded, ckncm324-B6-45_clone, Naked_mole-rat, southern_three-banded, ), Anaerotruncus (Ruminococcaceae, feces_adult, ), Ruminococcus (Ruminococcaceae, mouse_cecum, Clostridium_islandicum, Diets_enriched, Ruminococcus_sp., ), Oscillospira (Ruminococcaceae, human_fecal, ),	S24-7 (Bacteroidales, uncultured_bacterium, ), uncultured (Ruminococcaceae, uncultured_bacterium, uncultured_Clostridiaceae, uncultured_Ruminococcaceae, uncultured_rumen, ), IncertaeSedis (Ruminococcaceae, uncultured_bacterium, ), Anaerofilum (Ruminococcaceae, uncultured_bacterium, bacterium_enrichment, uncultured_Anaerofilum, ), Anaerotruncus (Ruminococcaceae, uncultured_compost, uncultured_bact…
6955_1_35	Clostridium_Cluster_IV_1_35	Clostridium_Cluster_IV (Uncultured_bacterium, ),	Faecalibacterium (Ruminococcaceae, Synecology_primary, ),	Faecalibacterium (Ruminococcaceae, uncultured_bacterium, ),
6955_1_36	Clostridium_Cluster_IV_1_36	Clostridium_Cluster_IV (Uncultured_bacterium, ),	Faecalibacterium (Ruminococcaceae, human_fecal, feces_adult, ),	Faecalibacterium (Ruminococcaceae, uncultured_bacterium, ),
6955_1_37	Clostridium_Cluster_IV_1_37	Clostridium_Cluster_IV (Uncultured_bacterium, ),		uncultured (Ruminococcaceae, uncultured_bacterium, ),
6955_1_38	Clostridium_Cluster_IV_1_38	Clostridium_Cluster_IV (Uncultured_bacterium, ),	Faecalibacterium (Ruminococcaceae, human_fecal, ),	Faecalibacterium (Ruminococcaceae, uncultured_bacterium, ),
6955_1_39	Clostridium_Cluster_IV_1_39	Clostridium_Cluster_IV (Uncultured_bacterium, ),	Soehngenia (Clostridiales, Soehngenia_saccharolytica, digester_sludge-inoculated, drilling_fluid, structure_dechlorinating, ),	Soehngenia (FamilyXIIncertaeSedis, Soehngenia_saccharolytica, uncultured_bacterium, uncultured_Soehngenia, uncultured_Clostridiales, ), uncultured (Ruminococcaceae, uncultured_bacterium, ), Pseudobutyrivibrio (Lachnospiraceae, uncultured_bacterium, ), Anaerotruncus (Ruminococcaceae, uncultured_bacterium, ), Ruminococcus (Ruminococcaceae, uncultured_bacterium, ), Faecalibacterium (Ruminococcaceae,…
6955_1_40	Clostridium_Cluster_IV_1_40	Clostridium_Cluster_IV (Uncultured_bacterium, ),	Desulfotomaculum (Peptococcaceae, constant_flux, Desulfotomaculum_sp., Desulfotomaculum_thermosapovorans, ), Ruminococcus (Ruminococcaceae, mouse_cecum, species_intestinal, metagenomics_random, Sumatran_orangutan, Microbial_Ecology, visayam_warty, Predominant_role, Metagenomic_gut, feces_clone, okapi_feces, rumen_clone, influence_dietary, Effect_Diet, mammals_their, Rumen_eubacterial, human_fecal…	Treponema (Spirochaetaceae, uncultured_bacterium, ), Desulfotomaculum (Peptococcaceae, Desulfotomaculum_sp., Desulfotomaculum_thermosapovorans, ), uncultured (Ruminococcaceae, uncultured_bacterium, uncultured_marine, uncultured_Clostridiales, ), IncertaeSedis (Ruminococcaceae, uncultured_bacterium, ), Anaerotruncus (Ruminococcaceae, uncultured_bacterium, ), Ruminococcus (Ruminococcaceae, uncultur…
6955_1_41	Clostridium_Cluster_IV_1_41	Clostridium_Cluster_IV (Uncultured_bacterium, ),	Faecalibacterium (Ruminococcaceae, human_transverse, ),	uncultured (Ruminococcaceae, uncultured_bacterium, ), IncertaeSedis (FamilyXIIIIncertaeSedis, uncultured_bacterium, ), Faecalibacterium (Ruminococcaceae, uncultured_bacterium, ), Fastidiosipila (Ruminococcaceae, uncultured_bacterium, ),
6955_1_42	Clostridium_Cluster_IV_1_42	Clostridium_Cluster_IV (Uncultured_bacterium, ),	Ruminococcus (Ruminococcaceae, human_stool, ),	Ruminococcus (Ruminococcaceae, uncultured_bacterium, ),
6955_1_43	Clostridium_Cluster_IV_1_43	Clostridium_Cluster_IV (Uncultured_bacterium, ),	Ruminococcus (Ruminococcaceae, adult_human, ), Eubacterium (Ruminococcaceae, termite_gut, ),	uncultured (Lachnospiraceae, uncultured_bacterium, ), IncertaeSedis (Ruminococcaceae, uncultured_bacterium, uncultured_Clostridiaceae, ), Anaerotruncus (Ruminococcaceae, uncultured_bacterium, ), Ruminococcus (Ruminococcaceae, uncultured_bacterium, ), Faecalibacterium (Ruminococcaceae, uncultured_bacterium, ), Collinsella (Coriobacteriaceae, uncultured_bacterium, ), Subdoligranulum (Ruminococcacea…
6955_1_44	Clostridium_Cluster_IV_1_44	Clostridium_Cluster_IV (Clostridium_methylpentosum, ),	Desulfotomaculum (Peptococcaceae, hydrocarbon-degrading_methanogenic, ), Clostridium (Ruminococcaceae, human_fecal, Effect_Diet, Clostridium_methylpentosum, ),	Desulfurispora (Peptococcaceae, uncultured_Clostridia, ), IncertaeSedis (Ruminococcaceae, uncultured_bacterium, Clostridium_methylpentosum, ), Ruminococcus (Ruminococcaceae, uncultured_bacterium, ),
6955_1_45	Clostridium_Cluster_IV_1_45	Clostridium_Cluster_IV (Ruminococcus_flavefaciens, ),	Desulfotomaculum (Peptococcaceae, Desulfotomaculum_arcticum, Sporotomaculum_hydroxybenzoicum, Predominance_Methanolobus, Desulfotomaculum_sapomandens, Sulfate_reducing, microarray_level, Desulfotomaculum_geothermicum, Desulfotomaculum_sp., Desulfotomaculum_gibsoniae, Desulfotomaculum_thermosapovorans, Anaerobic_degradation, and_White, ), Ruminococcus (Ruminococcaceae, on_-Arctic, metagenomics_ran…	S24-7 (Bacteroidales, uncultured_rumen, ), uncultured (Veillonellaceae, uncultured_bacterium, uncultured_low, uncultured_rumen, ), Desulfotomaculum (Peptococcaceae, Desulfotomaculum_arcticum, Desulfotomaculum_alcoholivorax, uncultured_bacterium, Desulfotomaculum_sapomandens, sulfate-reducing_bacterium, Desulfotomaculum_geothermicum, Desulfotomaculum_sp., Desulfotomaculum_thermosapovorans, Desulfo…
6955_2_1	Clostridium_Cluster_IV_2_1	Clostridium_Cluster_IV (Bacteroides_capillosus, Uncultured_bacterium, ),	Bacteroides (Ruminococcaceae, Bacteroides_capillosus, ), Clostridium (Ruminococcaceae, Effect_Diet, ), Ruminococcus (Ruminococcaceae, Comprehensive_Investigation, ), Faecalibacterium (Ruminococcaceae, occupant_source, feces_adult, ), Oscillospira (Ruminococcaceae, Controlling_accumulation, Lateral_transfer, Topographical_and, feces_adult, Microbiome_neonatal, proof_spatial, inhabiting_epithelial,…	S24-7 (Bacteroidales, uncultured_bacterium, ), uncultured (Ruminococcaceae, uncultured_bacterium, uncultured_Ruminococcaceae, uncultured_rumen, ), IncertaeSedis (Ruminococcaceae, Clostridiales_bacterium, uncultured_bacterium, uncultured_Ruminococcaceae, uncultured_rumen, ), Papillibacter (Ruminococcaceae, uncultured_rumen, ), Paenibacillus (Paenibacillaceae, uncultured_bacterium, ), Anaerotruncus…
6955_2_2	Clostridium_Cluster_IV_2_2	Clostridium_Cluster_IV (Uncultured_bacterium, ),		uncultured (Lachnospiraceae, uncultured_bacterium, ), Anaerotruncus (Ruminococcaceae, uncultured_bacterium, ),
6955_2_3	Clostridium_Cluster_IV_2_3	Clostridium_Cluster_IV (Uncultured_bacterium, ),		uncultured (Ruminococcaceae, uncultured_bacterium, uncultured_Clostridiales, ), Anaerotruncus (Ruminococcaceae, uncultured_bacterium, ), Dermatophilus (Dermatophilaceae, uncultured_bacterium, ),
6955_2_4	Clostridium_Cluster_IV_2_4	Clostridium_Cluster_IV (Uncultured_bacterium, ),	Ruminococcus (Ruminococcaceae, rumen_clone, rumen_fluid, ), Eubacterium (Ruminococcaceae, termite_gut, ), Ethanoligenens (Ruminococcaceae, Fecal_microbial, Microbial_structure, ),	S24-7 (Bacteroidales, uncultured_bacterium, ), uncultured (Ruminococcaceae, uncultured_bacterium, uncultured_Clostridiales, uncultured_rumen, ), Sarcina (Clostridiaceae, uncultured_bacterium, ), Pseudobutyrivibrio (Lachnospiraceae, uncultured_bacterium, ), IncertaeSedis (Ruminococcaceae, uncultured_Clostridia, uncultured_bacterium, uncultured_Clostridiaceae, bacterium_mpn-isolate, ), Clostridium …
6955_2_5	Clostridium_Cluster_IV_2_5	Clostridium_Cluster_IV (Subdoligranulum_variabile, Uncultured_bacterium, ),		uncultured (Lachnospiraceae, uncultured_bacterium, ), Sarcina (Clostridiaceae, uncultured_bacterium, ), IncertaeSedis (Lachnospiraceae, uncultured_bacterium, ), Ruminococcaceae (Clostridiales, uncultured_bacterium, ), Anaerotruncus (Ruminococcaceae, uncultured_bacterium, ), Ruminococcus (Ruminococcaceae, uncultured_bacterium, ), Faecalibacterium (Ruminococcaceae, uncultured_bacterium, ), Sutterel…
6955_2_6	Clostridium_Cluster_IV_2_6	Clostridium_Cluster_IV (Uncultured_bacterium, ),	Clostridium (Ruminococcaceae, mouse_cecum, Microbial_structure, -feed_administered, Topographical_and, human_fecal, Clostridium_leptum, feces_adult, human_stool, Pervasive_effects, Diets_enriched, Clostridium_sp., Innate_immunity, ), Ruminococcus (Ruminococcaceae, swine_intestine, Porcine_intestine, Rumen_eubacterial, rumen_fluid, Topographical_and, human_fecal, termite_gut, inhabiting_epithelial…	Paludibacter (Porphyromonadaceae, uncultured_bacterium, ), uncultured (Lachnospiraceae, uncultured_bacterium, ), IncertaeSedis (Ruminococcaceae, uncultured_Clostridia, uncultured_bacterium, Clostridium_sporosphaeroides, Clostridium_leptum, uncultured_rumen, uncultured_Clostridiaceae, Clostridium_sp., unidentified_rumen, uncultured_Clostridiales, ), Ruminococcus (Ruminococcaceae, bacterium_ic1277,…
6955_2_7	Clostridium_Cluster_IV_2_7	Clostridium_Cluster_IV (Uncultured_bacterium, Faecalibacterium_prausnitzii, Butyrate-producing_bacterium, ),	Faecalibacterium (Ruminococcaceae, Microbiome_neonatal, Diets_enriched, Synecology_primary, Faecalibacterium_prausnitzii, Effect_Diet, Chicken_intestinal, ),	uncultured (Ruminococcaceae, uncultured_bacterium, ), Anaerofilum (Ruminococcaceae, uncultured_bacterium, ), Faecalibacterium (Ruminococcaceae, uncultured_bacterium, Faecalibacterium_prausnitzii, ),
6955_2_8	Clostridium_Cluster_IV_2_8	Clostridium_Cluster_IV (Eubacterium_siraeum, Uncultured_bacterium, Clostridium_methylpentosum, ), Uncultured_clostridiales_II (Uncultured_bacterium, ),	Clostridium (Ruminococcaceae, Effect_Diet, Clostridium_methylpentosum, feces_adult, ), Ruminococcus (Ruminococcaceae, inhabiting_epithelial, Synecology_primary, Fibrobacter_succinogenes, Ruminococcus_flavefaciens, Effect_Diet, Microbial_Bactrian, feces_adult, ), Eubacterium (Ruminococcaceae, Microbiome_neonatal, Eubacterium_siraeum, Fibrobacter_succinogenes, Diets_enriched, feces_adult, ),	S24-7 (Bacteroidales, uncultured_bacterium, uncultured_rumen, ), uncultured (Lachnospiraceae, uncultured_bacterium, Eubacterium_coprostanoligenes, uncultured_Ruminococcaceae, uncultured_Clostridiales, uncultured_rumen, ), Pseudobutyrivibrio (Lachnospiraceae, uncultured_Lachnospiraceae, ), IncertaeSedis (Lachnospiraceae, uncultured_bacterium, Eubacterium_siraeum, uncultured_Ruminococcaceae, Clostr…
6955_2_9	Clostridium_Cluster_IV_2_9	Uncultured_clostridiales_I-B (Uncultured_bacterium, ), Clostridium_Cluster_IV (Uncultured_bacterium, ), Uncultured_clostridiales_I-A (Uncultured_bacterium, ),	Finegoldia (Clostridiales, occupant_source, Topographical_and, ), Clostridium (Clostridiaceae, Molekularbiologische_Charakterisierung, Clostridium_stercorarium, ), Ruminococcus (Ruminococcaceae, Foregut_Fermentation, Speke's_gazelle, Microbial_Ecology, Effects_Geographic, Angola_colobus, neotropical_folivorous, ), Oscillospira (Ruminococcaceae, Mongoose_lemur, human_fecal, ),	uncultured (Lachnospiraceae, uncultured_Clostridia, uncultured_bacterium, uncultured_Firmicutes, uncultured_Clostridiales, uncultured_rumen, ), Oribacterium (Lachnospiraceae, uncultured_bacterium, ), IncertaeSedis (Ruminococcaceae, uncultured_bacterium, Clostridium_stercorarium, ), Clostridium (Clostridiaceae, uncultured_bacterium, ), Anaerotruncus (Ruminococcaceae, uncultured_bacterium, ), Sacch…
6955_2_10	Clostridium_Cluster_IV_2_10	Clostridium_Cluster_IV (Clostridium_orbiscindens, Uncultured_bacterium, ),	Clostridium (Ruminococcaceae, Clostridium_orbiscindens, Salmonella_enterica, library_survey, human_fecal, feces_adult, Examination_microbial, Eubacterium_plautii, Salmonella_typhimurium, pre-adolescent_turkey, Pervasive_effects, Effect_Diet, chicken_ileum/cecum, ), Oscillospira (Ruminococcaceae, mouse_cecum, Chicken_intestinal, human_fecal, cecal_contents, Salmonella_typhimurium, pre-adolescent_t…	uncultured (Ruminococcaceae, uncultured_bacterium, ), Bacteroides (Bacteroidaceae, uncultured_bacterium, ), IncertaeSedis (Ruminococcaceae, Clostridium_orbiscindens, uncultured_bacterium, Flavonifractor_plautii, Clostridiales_, uncultured_Firmicutes, human_gut, ), Ruminococcaceae (Clostridiales, uncultured_bacterium, ), Anaerotruncus (Ruminococcaceae, uncultured_bacterium, ), Oscillospira (Rumino…
6955_2_11	Clostridium_Cluster_IV_2_11	Clostridium_Cluster_IV (Uncultured_bacterium, ),		uncultured (Ruminococcaceae, uncultured_bacterium, uncultured_Clostridiaceae, ), Sarcina (Clostridiaceae, uncultured_bacterium, ), Ruminococcus (Ruminococcaceae, uncultured_bacterium, ), Faecalibacterium (Ruminococcaceae, uncultured_bacterium, ), Subdoligranulum (Ruminococcaceae, uncultured_bacterium, ),
6955_2_12	Clostridium_Cluster_IV_2_12	Clostridium_Cluster_IV (Uncultured_bacterium, Butyrate-producing_bacterium, ),	Arthrospira (Phormidiaceae, Arthrospira_platensis, Arthrospira_sp., ), Phormidium (Phormidiaceae, and_dynamic, ), Oscillatoria (Phormidiaceae, Pseudoscillatoria_coralii, ), Chroococcidiopsis (Xenococcaceae, China_loess, ), Leptolyngbya (Pseudanabaenaceae, Hypolithic_microbial, Phormidium_sp., Leptolyngbya_laminosa, serpentinized_spring, Leptolyngbya_sp., and_Biogeochemistry, and_dynamic, ), Nosto…	uncultured (SubsectionIII, uncultured_bacterium, Lyngbya_sp., ), SubsectionV (Cyanobacteria, Hapalosiphon_welwitschii, Hapalosiphon_sp., Westiellopsis_sp., ), Cyanobacteria (Bacteria, uncultured_bacterium, ), Arthrospira (SubsectionIII, Arthros_pira, ), Phormidium (SubsectionIII, uncultur_ed, uncultu_red, ), IncertaeSedis (Ruminococcaceae, uncultured_bacterium, ), Oscillatoria (SubsectionIII, unc…
6955_2_13	Clostridium_Cluster_IV_2_13	Clostridium_cluster_XIII (Finegoldia_magna, ), Uncultured_clostridiales_I-A (Uncultured_bacterium, ), Clostridium_Cluster_IV (Uncultured_bacterium, ),	Finegoldia (Clostridiales, examined_methods, Finegoldia_magna, Topographical_and, ), Ruminococcus (Ruminococcaceae, Microbiome_neonatal, inhabiting_epithelial, ), Acidaminobacter (Clostridiales, Acidaminobacter_hydrogenoformans, Removal_dioxins, ), Syntrophomonas (Syntrophomonadaceae, Temperature_dependent, ),	Finegoldia (FamilyXIIncertaeSedis, uncultured_bacterium, ), S24-7 (Bacteroidales, uncultured_bacterium, ), Flexistipes (Deferribacteraceae, Flexistipes_sinusarabici, ), uncultured (Ruminococcaceae, uncultured_compost, uncultured_bacterium, uncultured_Clostridiaceae, iron-reducing_bacterium, uncultured_Firmicutes, uncultured_rumen, ), Cyanobacteria (Bacteria, Synechocystis_aquatilis, Merismopedia_…
6955_2_14	Clostridium_Cluster_IV_2_14	Clostridium_Cluster_IV (Uncultured_bacterium, ),	Oribacterium (Lachnospiraceae, Detection_microorganisms, throughput_sequencing, oral_endodontic, Noma_subgingival, Human_Oral, ), Coprococcus (Lachnospiraceae, human_fecal, ),	S24-7 (Bacteroidales, uncultured_bacterium, ), uncultured (Lachnospiraceae, uncultured_bacterium, uncultured_rumen, ), Sarcina (Clostridiaceae, uncultured_bacterium, ), Oribacterium (Lachnospiraceae, Oribacterium_sp., uncultured_bacterium, uncultured_Lachnospiraceae, ), IncertaeSedis (Ruminococcaceae, uncultured_bacterium, Clostridium_sp., uncultured_Clostridiales, ), Anaerostipes (Lachnospiracea…
6955_2_15	Clostridium_Cluster_IV_2_15	Clostridium_Cluster_IV (Uncultured_bacterium, ),		RC9gutgroup (Rikenellaceae, uncultured_bacterium, ), S24-7 (Bacteroidales, uncultured_bacterium, ), uncultured (Ruminococcaceae, uncultured_bacterium, uncultured_Clostridiaceae, uncultured_Ruminococcaceae, Lachnospiraceae_bacterium, human_gut, uncultured_rumen, ), Sarcina (Clostridiaceae, uncultured_bacterium, ), IncertaeSedis (Lachnospiraceae, uncultured_bacterium, ),
6955_2_16	Clostridium_Cluster_IV_2_16	Clostridium_Cluster_IV (Uncultured_bacterium, ),	Ruminococcus (Ruminococcaceae, Foregut_Fermentation, Microbial_Ecology, ),	S24-7 (Bacteroidales, uncultured_bacterium, uncultured_rumen, ), uncultured (Ruminococcaceae, uncultured_bacterium, uncultured_Clostridiaceae, uncultured_Lachnospiraceae, uncultured_Firmicutes, uncultured_eubacterium, uncultured_Clostridiales, ), Pseudobutyrivibrio (Lachnospiraceae, uncultured_bacterium, ), IncertaeSedis (Lachnospiraceae, uncultured_bacterium, ), Anaerotruncus (Ruminococcaceae, u…
6955_2_17	Clostridium_Cluster_IV_2_17	Clostridium_Cluster_IV (Uncultured_bacterium, ),	Ruminococcus (Ruminococcaceae, Foregut_Fermentation, Microbial_Ecology, neotropical_folivorous, ), Faecalibacterium (Ruminococcaceae, human_fecal, ), Oscillospira (Ruminococcaceae, Metagenomic_gut, human_rectum, Asiatic_elephant, hamadryas_baboon, Hamadryas_Baboon, human_fecal, francois_langur, ),	uncultured (Ruminococcaceae, uncultured_bacterium, uncultured_Lachnospiraceae, uncultured_rumen, ), Sarcina (Clostridiaceae, uncultured_bacterium, ), Oribacterium (Lachnospiraceae, uncultured_bacterium, ), IncertaeSedis (Ruminococcaceae, uncultured_bacterium, ), Victivallis (Victivallaceae, uncultured_bacterium, ), Clostridium (Clostridiaceae, uncultured_bacterium, ), Saccharofermentans (Ruminoco…
6955_2_18	Clostridium_Cluster_IV_2_18	Clostridium_Cluster_IV (Uncultured_bacterium, ),	Ruminococcus (Ruminococcaceae, inhabiting_epithelial, ),	uncultured (Ruminococcaceae, uncultured_bacterium, uncultured_Clostridiaceae, Clostridiaceae_bacterium, ), Bacteroides (Bacteroidaceae, uncultured_bacterium, ), IncertaeSedis (Ruminococcaceae, uncultured_bacterium, uncultured_Clostridiaceae, ), Anaerofilum (Ruminococcaceae, uncultured_Firmicutes, ), Anaerotruncus (Ruminococcaceae, uncultured_bacterium, ), Fastidiosipila (Ruminococcaceae, uncultur…
6955_2_19	Clostridium_Cluster_IV_2_19	Clostridium_Cluster_IV (Uncultured_bacterium, ),	Oscillospira (Ruminococcaceae, human_intestinal, human_fecal, feces_adult, Examination_microbial, human_stool, human_cecum, Pervasive_effects, mucosal_biopsies, Effect_Diet, ),	uncultured (Ruminococcaceae, uncultured_bacterium, ), IncertaeSedis (Lachnospiraceae, uncultured_bacterium, ), Ruminococcus (Ruminococcaceae, uncultured_bacterium, ), Oscillospira (Ruminococcaceae, uncultured_bacterium, ),
6955_2_20	Clostridium_Cluster_IV_2_20	Clostridium_Cluster_IV (Uncultured_bacterium, ),	Ruminococcus (Ruminococcaceae, Horse_feces, occupant_source, Pervasive_effects, Diets_enriched, mammals_their, feces_adult, ), Faecalibacterium (Ruminococcaceae, feces_clone, ), Oscillospira (Ruminococcaceae, metagenomics_random, Asiatic_elephant, black_rhinoceros, feces_adult, Francois_Langur, feces_clone, Synecology_primary, Pervasive_effects, Diets_enriched, Hamadryas_Baboon, ),	RC9gutgroup (Rikenellaceae, uncultured_bacterium, ), S24-7 (Bacteroidales, uncultured_bacterium, ), uncultured (Ruminococcaceae, uncultured_bacterium, uncultured_Ruminococcaceae, Oscillibacter_sp., uncultured_rumen, ), Arthrobacter (Micrococcaceae, uncultured_bacterium, ), Pseudobutyrivibrio (Lachnospiraceae, uncultured_bacterium, ), IncertaeSedis (Lachnospiraceae, uncultured_bacterium, unculture…
6955_2_21	Clostridium_Cluster_IV_2_21
6955_2_22	Clostridium_Cluster_IV_2_22	Clostridium_Cluster_IV (Uncultured_bacterium, ),		uncultured (Ruminococcaceae, uncultured_bacterium, uncultured_rumen, ),
6955_2_23	Clostridium_Cluster_IV_2_23	Clostridium_Cluster_XIV (Uncultured_bacterium, ), Clostridium_cluster_XIII (Anaerococcus_prevotii, ), Clostridium_Cluster_IV (Ruminococcus_callidus, Uncultured_bacterium, ), Clostridium_cluster_III (Uncultured_bacterium, ),	Anaerococcus (Clostridiales, Anaerococcus_prevotii, occupant_source, Anaerococcus_tetradius, Topographical_and, ), Finegoldia (Clostridiales, Topographical_and, ), Flexistipes (Deferribacteraceae, Polymorphism_microbial, ), Clostridium (Lachnospiraceae, feces_adult, ), Ruminococcus (Ruminococcaceae, Ruminococcus_callidus, Pervasive_effects, Diets_enriched, Topographical_and, feces_adult, ), Copro…	Anaerococcus (FamilyXIIncertaeSedis, uncultured_bacterium, ), Finegoldia (FamilyXIIncertaeSedis, uncultured_bacterium, ), uncultured (Lachnospiraceae, uncultured_bacterium, uncultured_Lachnospiraceae, uncultured_Ruminococcaceae, uncultured_rumen, ), Oribacterium (Lachnospiraceae, uncultured_Lachnospiraceae, ), FamilyXIIncertaeSedis (Clostridiales, uncultured_bacterium, ), IncertaeSedis (Ruminococ…
6955_2_24	Clostridium_Cluster_IV_2_24	Clostridium_Cluster_IV (Uncultured_bacterium, ),	Ruminococcus (Lachnospiraceae, human_cecum, rumen_clone, human_fecal, ),	uncultured (Ruminococcaceae, uncultured_bacterium, ), IncertaeSedis (Lachnospiraceae, uncultured_bacterium, ), Ruminococcus (Ruminococcaceae, uncultured_bacterium, uncultured_rumen, ), Faecalibacterium (Ruminococcaceae, uncultured_bacterium, ), Lachnospira (Lachnospiraceae, uncultured_bacterium, ), Blautia (Lachnospiraceae, uncultured_bacterium, ),
6955_2_25	Clostridium_Cluster_IV_2_25	Clostridium_Cluster_IV (Uncultured_bacterium, ), Clostridium_cluster_III (Uncultured_bacterium, ),	Clostridium (Ruminococcaceae, mouse_cecum, human_sigmoid, Microbial_effects, mucosa_adherent, human_rectum, fecal_microbiota, African_elephant, human_biopsies, human_ascending, Obesity_alters, mucosal_biopsies, Effect_Diet, Fumarole-supported_islands, Southern_three-banded, human_intestinal, human_descending, library_survey, anaerobic_dechlorinating, Fecal_microbial, human_fecal, feces_adult, Exa…	RC9gutgroup (Rikenellaceae, uncultured_rumen, ), uncultured (Synergistaceae, uncultured_bacterium, uncultured_rumen, ), IncertaeSedis (Lachnospiraceae, uncultured_bacterium, uncultured_Firmicutes, Clostridium_sp., uncultured_rumen, ), Ruminococcaceae (Clostridiales, uncultured_bacterium, ), Saccharofermentans (Ruminococcaceae, uncultured_bacterium, uncultured_rumen, ), Ruminococcus (Ruminococcace…
6955_2_26	Clostridium_Cluster_IV_2_26	Clostridium_Cluster_IV (Uncultured_bacterium, ),	Oscillospira (Ruminococcaceae, human_stool, Diets_enriched, mucosal_biopsies, ),	uncultured (Ruminococcaceae, uncultured_bacterium, human_gut, ),
6955_2_27	Clostridium_Cluster_IV_2_27	Clostridium_Cluster_IV (Uncultured_bacterium, ),	Oscillospira (Ruminococcaceae, mouse_cecum, Oscillospira_guilliermondii, -feed_administered, human_fecal, western_lowland, domesticated_horse, Diets_enriched, hamadryas_baboon, francois_langur, ), Peptoniphilus (Clostridiales, microbial_biota, Topographical_and, ),	S24-7 (Bacteroidales, uncultured_bacterium, ), uncultured (Synergistaceae, uncultured_bacterium, uncultured_rumen, ), Prevotella (Prevotellaceae, uncultured_bacterium, ), Sarcina (Clostridiaceae, uncultured_bacterium, ), IncertaeSedis (Ruminococcaceae, uncultured_bacterium, uncultured_rumen, ), Faecalibacterium (Ruminococcaceae, uncultured_bacterium, ), Oscillospira (Ruminococcaceae, Oscillospira…
6955_2_28	Clostridium_Cluster_IV_2_28	Clostridium_Cluster_IV (Uncultured_bacterium, ),		Anaerotruncus (Ruminococcaceae, uncultured_bacterium, ),
6955_2_29	Clostridium_Cluster_IV_2_29	Clostridium_Cluster_IV (Ruminococcus_sp., ),	Clostridium (Ruminococcaceae, thermophilic_lignocellulolytic, 55_degree, study_prokaryotic, ), Anaerotruncus (Ruminococcaceae, Anaerotruncus_colihominis, feces_adult, Examination_microbial, human_stool, Salmonella_typhimurium, Anaerotruncus_sp., Innate_immunity, Ruminococcus_sp., ),	uncultured (Lachnospiraceae, uncultured_bacterium, uncultured_Firmicutes, uncultured_rumen, ), IncertaeSedis (Ruminococcaceae, uncultured_bacterium, uncultured_rumen, ), Anaerotruncus (Ruminococcaceae, uncultured_bacterium, Anaerotruncus_sp., Anaerotruncus_colihominis, Ruminococcus_sp., ), Ruminococcus (Ruminococcaceae, uncultured_rumen, ), Faecalibacterium (Ruminococcaceae, uncultured_bacterium,…
6955_2_30	Clostridium_Cluster_IV_2_30	Clostridium_Cluster_IV (Uncultured_bacterium, ),	Eubacterium (Ruminococcaceae, metagenomics_random, ),	uncultured (Lachnospiraceae, uncultured_bacterium, uncultured_Ruminococcaceae, uncultured_Firmicutes, uncultured_Clostridiales, uncultured_rumen, ), IncertaeSedis (Ruminococcaceae, uncultured_bacterium, uncultured_rumen, ), Clostridium (Clostridiaceae, uncultured_bacterium, ), Anaerotruncus (Ruminococcaceae, uncultured_bacterium, ), Fastidiosipila (Ruminococcaceae, uncultured_bacterium, ), Leptot…
6955_2_31	Clostridium_Cluster_IV_2_31	Clostridium_Cluster_IV (Ruminococcus_albus, ),	Ruminococcus (Ruminococcaceae, Qinghai_Yak, human_intestinal, inhabiting_epithelial, rumen_clone, rumen_fluid, Ruminococcus_albus, ),	RC9gutgroup (Rikenellaceae, uncultured_bacterium, ), S24-7 (Bacteroidales, uncultured_bacterium, ), uncultured (Ruminococcaceae, uncultured_bacterium, uncultured_Ruminococcaceae, ), p-2534-18B5gutgroup (Bacteroidales, uncultured_rumen, ), Ruminococcus (Ruminococcaceae, uncultured_bacterium, Ruminococcus_albus, uncultured_rumen, ),
6955_2_32	Clostridium_Cluster_IV_2_32	Clostridium_Cluster_IV (Uncultured_bacterium, ),		uncultured (Ruminococcaceae, uncultured_compost, uncultured_bacterium, uncultured_Clostridiaceae, uncultured_Clostridiales, uncultured_rumen, ), Prevotella (Prevotellaceae, uncultured_bacterium, ), IncertaeSedis (Lachnospiraceae, uncultured_bacterium, uncultured_rumen, ), Papillibacter (Ruminococcaceae, uncultured_bacterium, ), Phascolarctobacterium (Veillonellaceae, uncultured_bacterium, ), Sele…
6955_2_33	Clostridium_Cluster_IV_2_33	Clostridium_Cluster_IV (Uncultured_bacterium, Ruminococcus_bromii, ),	Ruminococcus (Ruminococcaceae, Microbial_anaerobic, Diets_enriched, Synecology_primary, ),	Ruminococcussp.DJF (Ruminococcus, VR87_, ), uncultured (Ruminococcaceae, uncultured_bacterium, uncultured_rumen, ), Prevotella (Prevotellaceae, uncultured_rumen, ), Saccharofermentans (Ruminococcaceae, uncultured_bacterium, uncultured_rumen, ), Ruminococcus (Ruminococcaceae, uncultured_bacterium, uncultured_Ruminococcaceae, uncultured_Firmicutes, Ruminococcus_bromii, uncultured_rumen, ), Faecalib…
6955_2_34	Clostridium_Cluster_IV_2_34	Clostridium_Cluster_IV (Uncultured_bacterium, ),	Ruminococcus (Ruminococcaceae, Diets_enriched, ), Faecalibacterium (Ruminococcaceae, feces_adult, ), Oscillospira (Ruminococcaceae, intestinal_microbiota, metagenomics_random, Sumatran_orangutan, bighorn_sheep, mucosa_adherent, flying_fox, white-faced_saki, black_rhinoceros, douc_langur, feces_clone, francois_langur, Western_lowland, human_fecal, Bartonella-positive_fleas:, feces_adult, cecal_con…	S24-7 (Bacteroidales, uncultured_bacterium, ), uncultured (Ruminococcaceae, uncultured_bacterium, uncultured_Firmicutes, uncultured_rumen, ), Sarcina (Clostridiaceae, uncultured_bacterium, ), IncertaeSedis (Ruminococcaceae, Clostridiales_bacterium, uncultured_bacterium, uncultured_rumen, ), Anaerostipes (Lachnospiraceae, uncultured_bacterium, ), Ruminococcus (Ruminococcaceae, uncultured_bacterium…
6955_2_35	Clostridium_Cluster_IV_2_35
6955_2_36	Clostridium_Cluster_IV_2_36
6955_2_37	Clostridium_Cluster_IV_2_37
6955_2_38	Clostridium_Cluster_IV_2_38
6955_2_39	Clostridium_Cluster_IV_2_39			uncultured (Ruminococcaceae, uncultured_bacterium, ),
6955_2_40	Clostridium_Cluster_IV_2_40			uncultured (Ruminococcaceae, uncultured_bacterium, ), Faecalibacterium (Ruminococcaceae, uncultured_bacterium, ),
6955_2_41	Clostridium_Cluster_IV_2_41	Clostridium_Cluster_IV (Uncultured_bacterium, ),		uncultured (Ruminococcaceae, uncultured_bacterium, ), IncertaeSedis (Lachnospiraceae, uncultured_bacterium, ), Subdoligranulum (Ruminococcaceae, uncultured_bacterium, ),
6955_2_42	Clostridium_Cluster_IV_2_42	Clostridium_Cluster_IV (Uncultured_bacterium, ),	Ruminococcus (Ruminococcaceae, swine_intestine, visayam_warty, Rumen_eubacterial, Asiatic_elephant, okapi_feces, human_stool, Diets_enriched, francois_langur, Microbial_Bactrian, ),	uncultured (Veillonellaceae, uncultured_bacterium, uncultured_Lachnospiraceae, uncultured_rumen, ), Prevotella (Prevotellaceae, uncultured_bacterium, ), IncertaeSedis (Lachnospiraceae, uncultured_bacterium, ), Anaerostipes (Lachnospiraceae, uncultured_bacterium, ), Anaerotruncus (Ruminococcaceae, uncultured_bacterium, ), Ruminococcus (Ruminococcaceae, uncultured_bacterium, uncultured_rumen, ), Co…
6955_2_43	Clostridium_Cluster_IV_2_43	Clostridium_Cluster_IV (Uncultured_bacterium, ),	Ruminococcus (Ruminococcaceae, human_colonic, Topographical_and, human_fecal, feces_adult, ),	uncultured (Ruminococcaceae, uncultured_bacterium, uncultured_Clostridiaceae, uncultured_Clostridiales, ), IncertaeSedis (Ruminococcaceae, uncultured_bacterium, ), Papillibacter (Ruminococcaceae, uncultured_Clostridiaceae, ), Saccharofermentans (Ruminococcaceae, uncultured_bacterium, uncultured_rumen, ), Ruminococcus (Ruminococcaceae, uncultured_bacterium, ), Faecalibacterium (Ruminococcaceae, un…
6955_2_44	Clostridium_Cluster_IV_2_44	Clostridium_Cluster_IV (Uncultured_bacterium, ),		uncultured (Ruminococcaceae, uncultured_bacterium, ), Subdoligranulum (Ruminococcaceae, uncultured_bacterium, ),
6955_2_45	Clostridium_Cluster_IV_2_45	Clostridium_Cluster_IV (Uncultured_bacterium, ),	Ruminococcus (Ruminococcaceae, metagenomics_random, human_stool, Diets_enriched, rat_feces, Rumen_eubacterial, ), Eubacterium (Ruminococcaceae, termite_gut, ),	S24-7 (Bacteroidales, uncultured_bacterium, ), uncultured (Lachnospiraceae, uncultured_bacterium, uncultured_Clostridiaceae, uncultured_Ruminococcaceae, uncultured_rumen, ), Sarcina (Clostridiaceae, uncultured_bacterium, ), Oribacterium (Lachnospiraceae, uncultured_bacterium, ), IncertaeSedis (Ruminococcaceae, uncultured_bacterium, uncultured_Clostridiaceae, uncultured_Clostridiales, ), Anaerotru…
6955_2_46	Clostridium_Cluster_IV_2_46	Clostridium_Cluster_IV (Uncultured_bacterium, ),		uncultured (Ruminococcaceae, uncultured_bacterium, uncultured_Clostridiales, ), Pseudobutyrivibrio (Lachnospiraceae, uncultured_bacterium, ), Anaerotruncus (Ruminococcaceae, uncultured_bacterium, ), Faecalibacterium (Ruminococcaceae, uncultured_bacterium, ), Fastidiosipila (Ruminococcaceae, uncultured_bacterium, ), Collinsella (Coriobacteriaceae, uncultured_bacterium, ),
6955_2_47	Clostridium_Cluster_IV_2_47	Clostridium_Cluster_IV (Uncultured_bacterium, ),	Ruminococcus (Ruminococcaceae, Douc_langur, western_lowland, rumen_clone, ),	uncultured (Lachnospiraceae, uncultured_bacterium, ), IncertaeSedis (Ruminococcaceae, uncultured_bacterium, uncultured_Firmicutes, Eubacterium_desmolans, human_gut, ), Ruminococcus (Ruminococcaceae, uncultured_bacterium, uncultured_rumen, ), Pelospora (Syntrophomonadaceae, Syntrophomonadaceae_genomosp., uncultured_Syntrophomonadaceae, ), Sedimentibacter (FamilyXIIncertaeSedis, uncultured_bacteriu…
6955_2_48	Clostridium_Cluster_IV_2_48	Clostridium_Cluster_IV (Ruminococcus_flavefaciens, ),	Ruminococcus (Ruminococcaceae, metagenomics_random, Red_Kangaroo, Sumatran_orangutan, dairy_cow, Microbial_Ecology, Indian_Rhinoceros, argali_sheep, Predominant_role, Reticulated_giraffe, Horse_feces, feces_clone, okapi_feces, Changes_Methanogenic, banteng_feces, Bonobo_feces, Ruminococcus_flavefaciens, francois_langur, chimpanzee_feces, Rumen_eubacterial, human_fecal, trancaspain_urial, inhabiti…	S24-7 (Bacteroidales, uncultured_bacterium, ), uncultured (Ruminococcaceae, uncultured_bacterium, ), SM2D12 (Rickettsiales, uncultured_bacterium, ), Ruminococcus (Ruminococcaceae, uncultured_bacterium, Ruminococcus_flavefaciens, Ruminococcus_sp., uncultured_rumen, ), Gardnerella (Bifidobacteriaceae, uncultu_red, ), BS11gutgroup (Bacteroidales, uncultured_bacterium, ), Solobacterium (Erysipelotric…
6955_3_1	Clostridium_Cluster_IV_3_1	Micrococcaceae (Rothia_dentocariosa, Uncultured_bacterium, ), Clostridium_Cluster_XVI (C.innocuum_16S, Eubacterium_dolichum, Eubacterium_tortuosum, Eubacterium_biforme, Eubacterium_cylindroides, Butyrate-producing_bacterium, Bulleidia_moorei, H.filiformis_16S, Uncultured_bacterium, ), Clostridium_cluster_XVII_groupe_2 (L.catenaforme_16S, L.vitulinus_16S, Uncultured_bacterium, ), Uncultured_clostr…	Sharpea (Erysipelotrichaceae, Lactobacillus_vitulinus, ), Desulfotomaculum (Peptococcaceae, Anaerobic_degradation, ), Tissierella (Clostridiales, Tissierella_praeacuta, ), Kocuria (Micrococcaceae, Kocuria_sp., ), Streptococcus (Streptococcaceae, Streptococcus_sinensis, Human_gut, Streptococcus_sp., ), Arthrobacter (Micrococcaceae, Arthrobacter_sp., ), Halobacillus (Bacillaceae, Halobacillus_truep…	Thermoanaerobacterium (FamilyIIIIncertaeSedis, Thermoanaerobacterium_saccharolyticum, Thermoanaerobacterium_aotearoense, ), Planococcus (Planococcaceae, Planococcus_kocurii, ), Anaerococcus (FamilyXIIncertaeSedis, Anaerococcus_octavius, ), Streptococcus (Streptococcaceae, Streptococcus_gallolyticus, Streptococcus_salivarius, Streptococcus_ratti, ), Carnobacterium (Carnobacteriaceae, Carnobacteriu…
6955_3_2	Clostridium_Cluster_IV_3_2	UnculturedbacteriumcloneEldhufec32116SribosomalRNAgene,partialsequence. (Uncultured_bacterium, ), Clostridium_Cluster_IX (Uncultured_bacterium, ), Uncultured_clostridiales_I-A (Uncultured_bacterium, ), Clostridium_Cluster_IV (Bacteroides_capillosus, Clostridium_orbiscindens, Clostridium_sporosphaeroides, Uncultured_bacterium, Ruminococcus_bromii, Butyrate-producing_bacterium, Clostridium_leptum, …	Nesterenkonia (Micrococcaceae, Nesterenkonia_halotolerans, ), Arthrobacter (Micrococcaceae, Arthrobacter_nicotinovorans, Arthrobacter_chlorophenolicus, Biofilm-reactor_Based, Arthrobacter_sp., Arthrobacter_roseus, Electroactivity_biofilms, Biodiversity_mineral-solubilizing, ), Jonesia (Jonesiaceae, Jonesia_denitrificans, ), Kitasatospora (Streptomycetaceae, Kitasatospora_sp., ), Anaerostipes (Lac…	Dermabacteraceae (Micrococcineae, Brachybact_erium, ), Arthrobacter (Micrococcaceae, Arthrobacter_globiformis, Arthrobacter_nitroguajacolicus, Arthrobacter_sulfonivorans, Arthrobacter_polychromogenes, Arthrobacter_sulfureus, Arthrobacter_histidinolovorans, Arthrobacter_citreus, Arthrobacter_oxydans, Arthrobacter_nicotinovorans, Arthrobacter_crystallopoietes, Arthrobacter_sp., Arthrobacter_woluwen…
6955_3_3	Clostridium_Cluster_IV_3_3	Uncultured_clostridiales_I-A (Uncultured_bacterium, ), Clostridium_Cluster_IV (Uncultured_bacterium, ),	Allobaculum (Erysipelotrichaceae, cecal_contents, ), Coprococcus (Lachnospiraceae, feces_adult, ),	IncertaeSedis (Lachnospiraceae, uncultured_bacterium, ), Allobaculum (Erysipelotrichaceae, uncultured_bacterium, ), uncultured (Lachnospiraceae, uncultured_rumen, ),
6955_3_4	Clostridium_Cluster_IV_3_4	Clostridium_Cluster_IV (Uncultured_bacterium, ), Lactobacillaceae (Lactobacillus_gastricus, Lactobacillus_fermentum, Lactobacillus_antri, Lactobacillus_reuteri, Lactobacillus_vaginalis, Lactobacillus_mucosae, L.oris_16S, ), Leuconostocaceae (Leuconostoc_mesenteroides, L.mesenteroides_16S, Leuconostoc_gelidum, Oenococcus_oeni, ),	Bifidobacterium (Bifidobacteriaceae, Diets_enriched, ), Leuconostoc (Leuconostocaceae, Molekularbiologische_Charakterisierung, Surveys_lactic, Leuconostoc_inhae, Leuconostoc_mesenteroides, Leuconostoc_pseudomesenteroides, Leuconostoc_subsp., Impact_changing, Leuconostoc_citreum, Lactobacillus_plantarum, Human_gut, Leuconostoc_gelidum, Investigation_microbial, Leuconostoc_gasicomitatum, solid_wast…	SC103 (Thermotogaceae, uncultured_bacterium, ), S24-7 (Bacteroidales, uncultured_bacterium, ), Streptococcus (Streptococcaceae, uncultured_bacterium, uncultured_Streptococcaceae, ), IncertaeSedis (Lachnospiraceae, uncultured_bacterium, ), Veillonella (Veillonellaceae, uncultured_bacterium, ), Pseudomonas (Pseudomonadaceae, uncultured_bacterium, ), Actinomyces (Actinomycetaceae, uncultured_bacteri…
6955_3_5	Clostridium_Cluster_IV_3_5	Clostridium_Cluster_IV (Uncultured_bacterium, ),	Kocuria (Micrococcaceae, Kocuria_rhizophila, colonization_surfaces, ), Streptococcus (Streptococcaceae, Streptococcus_pasteurianus, Human_gut, white-faced_saki, Topographical_and, ), Sarcina (Clostridiaceae, hamadryas_baboon, ), Borrelia (Spirochaetaceae, Borrelia_afzelii, ), Veillonella (Veillonellaceae, aphtous_ulcers, ), Clostridium (Lachnospiraceae, Innate_immunity, ), Ruminococcus (Lachnospi…	Streptococcus (Streptococcaceae, uncultured_bacterium, uncultured_Streptococcus, Streptococcus_gallolyticus, ), Pseudobutyrivibrio (Lachnospiraceae, uncultured_bacterium, ), IncertaeSedis (Lachnospiraceae, uncultured_bacterium, ), typeIII (Entomoplasmatales, uncultured_Mollicutes, ), Veillonella (Veillonellaceae, Veillonella_sp., ), ML635J-21 (Cyanobacteria, uncultured_bacterium, ), Actinomyces (…
6955_3_6	Clostridium_Cluster_IV_3_6	Clostridium_Cluster_IV (Uncultured_bacterium, ), Clostridium_Cluster_XIV (Uncultured_bacterium, ),	Arthrobacter (Micrococcaceae, Psychrophilic_marine, ), Clostridium (Lachnospiraceae, cecal_contents, ), Brevibacterium (Brevibacteriaceae, Brevibacterium_sp., ), Staphylococcus (Staphylococcaceae, Topographical_and, ), Salimicrobium (Bacillaceae, Salimicrobium_halophilum, ),	Streptococcus (Streptococcaceae, uncultured_bacterium, ), Arthrobacter (Micrococcaceae, psychrophilic_marine, ), IncertaeSedis (Lachnospiraceae, uncultured_bacterium, ), Corynebacterium (Corynebacteriaceae, uncultured_bacterium, ), uncultured (Lachnospiraceae, uncultured_bacterium, ), Clostridium (Clostridiaceae, uncultured_bacterium, Clostridium_sp., ), Faecalibacterium (Ruminococcaceae, uncultu…
6955_3_7	Clostridium_Cluster_IV_3_7
6955_3_8	Clostridium_Cluster_IV_3_8
6955_3_9	Clostridium_Cluster_IV_3_9
6955_3_10	Clostridium_Cluster_IV_3_10
6955_3_11	Clostridium_Cluster_IV_3_11
6955_3_12	Clostridium_Cluster_IV_3_12
6955_3_13	Clostridium_Cluster_IV_3_13
6955_3_14	Clostridium_Cluster_IV_3_14
6955_3_15	Clostridium_Cluster_IV_3_15
6955_3_16	Clostridium_Cluster_IV_3_16
6955_3_17	Clostridium_Cluster_IV_3_17
6955_3_18	Clostridium_Cluster_IV_3_18
6955_3_19	Clostridium_Cluster_IV_3_19
6955_3_20	Clostridium_Cluster_IV_3_20
6955_3_21	Clostridium_Cluster_IV_3_21
6955_3_22	Clostridium_Cluster_IV_3_22
6955_3_23	Clostridium_Cluster_IV_3_23
6955_3_24	Clostridium_Cluster_IV_3_24
6955_3_25	Clostridium_Cluster_IV_3_25
6955_3_26	Clostridium_Cluster_IV_3_26
6955_3_27	Clostridium_Cluster_IV_3_27
6955_3_28	Clostridium_Cluster_IV_3_28
6955_3_29	Clostridium_Cluster_IV_3_29
6955_3_30	Clostridium_Cluster_IV_3_30
6955_3_31	Clostridium_Cluster_IV_3_31
6955_3_32	Clostridium_Cluster_IV_3_32
6955_3_33	Clostridium_Cluster_IV_3_33
6955_3_34	Clostridium_Cluster_IV_3_34
6955_3_35	Clostridium_Cluster_IV_3_35
6955_3_36	Clostridium_Cluster_IV_3_36
6955_3_37	Clostridium_Cluster_IV_3_37
6955_3_38	Clostridium_Cluster_IV_3_38
6955_3_39	Clostridium_Cluster_IV_3_39	Clostridium_Cluster_IV (Uncultured_bacterium, ), Unclassified_Firmicutes (Uncultured_bacterium, ),	Anaerococcus (Clostridiales, Topographical_and, ), Sharpea (Erysipelotrichaceae, Goeldi's_marmoset, ), Kocuria (Micrococcaceae, Topographical_and, ), Streptococcus (Streptococcaceae, Short-beaked_Echidna, Topographical_and, ), Sporolactobacillus (Sporolactobacillaceae, Topographical_and, ), Veillonella (Veillonellaceae, Genetic_inventory, ), Clostridium (Clostridiaceae, Sumatran_orangutan, Microb…	Anaerococcus (FamilyXIIncertaeSedis, uncultured_bacterium, ), S24-7 (Bacteroidales, uncultured_bacterium, ), Streptococcus (Streptococcaceae, uncultured_bacterium, ), CandidatusDesulforudis (Clostridia, uncultured_bacterium, ), Pseudobutyrivibrio (Lachnospiraceae, uncultured_bacterium, ), IncertaeSedis (Lachnospiraceae, uncultured_bacterium, uncultured_Clostridiales, ), Guggenheimella (FamilyXIII…
6955_4_1	Clostridium_Cluster_IV_4_1	Micrococcaceae (Rothia_dentocariosa, Uncultured_bacterium, Micrococcus_sp., ), Unclassified_B (Uncultured_bacterium, ), Unclassified_Rhizobiales (Methylobacterium_extorquens, Methylobacterium_brachiatum, Methylobacterium_thiocyanatum, Methylobacterium_radiotolerans, Methylobacterium_sp., Uncultured_Methylobacterium, Methylobacterium_isbiliense, Uncultured_bacterium, Methylobacterium_hispanicum, M…	MC18 (Spartobacteriaceae, species_richness, ), Bifidobacterium (Bifidobacteriaceae, Diets_enriched, Effect_Diet, ), Thiobacillus (Hydrogenophilaceae, Functional_unvegetated, ), Arthrobacter (Micrococcaceae, Biodiversity_mineral-solubilizing, ), Azospirillum (Rhodospirillaceae, Microbial_responsive, ), Nocardia (Nocardiaceae, Nocardia_amamiensis, ), Lachnobacterium (Lachnospiraceae, Diets_enriched…	Planococcus (Planococcaceae, Planococcus_kocurii, ), Marinobacter (Alteromonadaceae, Marinobacter_hydrocarbonoclasticus, ), Streptococcus (Streptococcaceae, Streptococcus_ratti, ), Actinopolyspora (Actinopolysporaceae, Actinopolyspora_mortivallis, ), Xanthomonas (Xanthomonadaceae, Xanthomonas_campestris, Xanthomonas_hortorum, ), Vagococcus (Enterococcaceae, Vagococcus_salmoninarum, ), Facklamia (…
6955_4_2	Clostridium_Cluster_IV_4_2	Clostridium_Cluster_IV (Uncultured_bacterium, ),	Anaerococcus (Clostridiales, Topographical_and, ), Streptococcus (Streptococcaceae, sequencing_libraries, Topographical_and, Prevost's_squirrel, ), Alkalispirillum (Ectothiorhodospiraceae, Alkalispirillum_mobile, ), Arthrobacter (Micrococcaceae, BigHorn_sheep, ), Oribacterium (Lachnospiraceae, Topographical_and, ), Rhodocyclus (Rhodocyclaceae, quality_deterioration, ), Peptococcus (Peptococcaceae…	Ochrobactrum (Brucellaceae, uncultured_Ochrobactrum, ), Streptococcus (Streptococcaceae, uncultured_bacterium, ), Alkalispirillum (Ectothiorhodospiraceae, Alkalispirillum_mobile, ), OCS155marinegroup (Acidimicrobineae, uncultured_bacterium, ), Oribacterium (Lachnospiraceae, uncultured_bacterium, ), Peptococcus (Peptococcaceae, uncultured_bacterium, Peptococcus-like_sp., ), Pseudobutyrivibrio (Lac…
6955_4_3	Clostridium_Cluster_IV_4_3	UnculturedbacteriumcloneEldhufec32116SribosomalRNAgene,partialsequence. (Uncultured_bacterium, ),	Anaerococcus (Clostridiales, Topographical_and, ), Streptococcus (Streptococcaceae, occupant_source, ), Methylobacterium (Methylobacteriaceae, Methylobacterium_sp., ), Pseudomonas (Pseudomonadaceae, profile_human, Genetic_inventory, ), Corynebacterium (Corynebacteriaceae, Topographical_and, ), Desulfomonile (Syntrophaceae, Desulfomonile_limimaris, ), Staphylococcus (Staphylococcaceae, Topographic…	Streptococcus (Streptococcaceae, uncultured_bacterium, ), Pseudobutyrivibrio (Lachnospiraceae, uncultured_bacterium, ), Pseudomonas (Pseudomonadaceae, uncultured_Pseudomonas, ), Desulfomonile (Syntrophaceae, Desulfomonile_limimaris, ), Brachybacterium (Dermabacteraceae, uncultured_bacterium, Brachybacterium_conglomeratum, ), uncultured (Rhodobacteraceae, uncultured_bacterium, uncultured_alpha, ),…
6955_4_4	Clostridium_Cluster_IV_4_4	Clostridium_Cluster_IV (Uncultured_bacterium, ),	Anaerococcus (Clostridiales, Topographical_and, ), Procabacter (Procabacteriaceae, Acanthamoeba_sp., ), Streptococcus (Streptococcaceae, Topographical_and, ), Nocardia (Nocardiaceae, Nocardia_sp., ), Veillonella (Veillonellaceae, Veillonella_sp., ), Acidovorax (Comamonadaceae, Topographical_and, ), Streptomyces (Streptomycetaceae, Streptomyces_sp., ), Pseudomonas (Pseudomonadaceae, profile_human,…	Marinobacter (Alteromonadaceae, uncultured_bacterium, ), Procabacter (Procabacteriaceae, Candidatus_Procabacter, ), Ochrobactrum (Brucellaceae, Photorhabdus_luminescens, ), Pseudobutyrivibrio (Lachnospiraceae, uncultured_bacterium, ), Brevundimonas (Caulobacteraceae, Brevundimonas_diminuta, ), Microbacteriaceae (Micrococcineae, Microte_rricola, ), Pseudochrobactrum (Brucellaceae, Ochrobactrum_sp.…
6955_4_5	Clostridium_Cluster_IV_4_5	Clostridium_Cluster_IV (Uncultured_bacterium, ),	Streptococcus (Streptococcaceae, giant_panda, sequencing_libraries, white-faced_saki, North_American, ), Arthrobacter (Micrococcaceae, bighorn_sheep, Cheetah_feces, ), Zoogloea (Rhodocyclaceae, Topographical_and, ), Novosphingobium (Sphingomonadaceae, Topographical_and, ), Rhodopseudomonas (Bradyrhizobiaceae, velvetleaf_seed, ), Paenibacillus (Paenibacillaceae, Hartmann's_mountain, ), Pedomicrobi…	Streptococcus (Streptococcaceae, uncultured_bacterium, ), Oribacterium (Lachnospiraceae, uncultured_rumen, ), Atopostipes (Carnobacteriaceae, uncultured_bacterium, ), Dorea (Lachnospiraceae, uncultured_bacterium, ), Pseudobutyrivibrio (Lachnospiraceae, uncultured_bacterium, ), Sulfurospirillum (Campylobacteraceae, uncultured_bacterium, ), Prosthecobacter (Verrucomicrobiaceae, uncultured_bacterium…
6955_5_1	Clostridium_Cluster_IV_5_1	Clostridium_Cluster_IV (Subdoligranulum_variabile, Uncultured_bacterium, Butyrate-producing_bacterium, ), Clostridium_Cluster_XIV (Uncultured_bacterium, ),	Faecalibacterium (Ruminococcaceae, Microbiome_neonatal, Diets_enriched, Synecology_primary, Effect_Diet, Chicken_intestinal, ),	Barnesiella (Porphyromonadaceae, uncultured_bacterium, ), uncultured (Lachnospiraceae, uncultured_bacterium, uncultured_rumen, ), Subdoligranulum (Ruminococcaceae, Clostridiales_bacterium, uncultured_bacterium, Gemmiger_formicilis, ), Faecalibacterium (Ruminococcaceae, uncultured_bacterium, Faecalibacterium_prausnitzii, ),
6955_5_2	Clostridium_Cluster_IV_5_2	Clostridium_Cluster_IV (Bacteroides_capillosus, Clostridium_orbiscindens, Uncultured_bacterium, ), Coriobacteriaceae (Eubacterium_lentum, ), Clostridium_cluster_I (Clostridium_putrefaciens, ),	Patulibacter (Patulibacteraceae, Microbiomic_intestine, ornithogenic_Ross, Topographical_and, ), Bacteroides (Ruminococcaceae, Bacteroides_capillosus, ), Clostridium (Ruminococcaceae, Clostridium_orbiscindens, Pervasive_effects, Microbial_responsive, Effect_Diet, feces_adult, ), Adlercreutzia (Coriobacteriaceae, Diets_enriched, Innate_immunity, ), Eggerthella (Coriobacteriaceae, feces_adult, ),	Streptococcus (Streptococcaceae, uncultured_bacterium, ), OPB41 (Actinobacteria, uncultured_bacterium, ), Patulibacter (Patulibacteraceae, uncult_ured, Patuli_bacter, ), Caldicoprobacter (Lachnospiraceae, uncultured_bacterium, ), Catabacter (Lachnospiraceae, uncultured_bacterium, ), DTB120 (Deltaproteobacteria, uncul_tured, ), OPB54 (Clostridiales, uncul_tured, ), uncultured (Anaerolineaceae, unc…
6955_5_3	Clostridium_Cluster_IV_5_3	Clostridium_Cluster_IV (Ruminococcus_callidus, Clostridium_sporosphaeroides, Eubacterium_siraeum, Uncultured_bacterium, Ruminococcus_flavefaciens, Ruminococcus_albus, Ruminococcus_sp., ),	Anaerofilum (Ruminococcaceae, Anaerofilum_agile, ), Clostridium (Ruminococcaceae, Microbial_effects, thermophilic_lignocellulolytic, Diets_enriched, 55_degree, ), Ruminococcus (Ruminococcaceae, Microbial_Ecology, Impact_changing, Ruminococcus_albus, Microbiome_neonatal, Changes_Methanogenic, inhabiting_epithelial, Microbial_anaerobic, Effects_Geographic, Fibrobacter_succinogenes, Diets_enriched, …	Streptococcus (Streptococcaceae, uncultured_bacterium, ), Barnesiella (Porphyromonadaceae, uncultured_bacterium, ), Acetanaerobacterium (Ruminococcaceae, uncultured_compost, ), B38 (Gammaproteobacteria, uncultur_ed, ), uncultured (Ruminococcaceae, uncultured_Clostridia, uncultured_bacterium, uncultured_Clostridiaceae, uncultured_rumen, ), S24-7 (Bacteroidales, uncultured_rumen, ), IncertaeSedis (…
6955_5_4	Clostridium_Cluster_IV_5_4	Clostridium_Cluster_IV (Uncultured_bacterium, ),	Oscillospira (Ruminococcaceae, metagenomics_random, Red_Kangaroo, Sumatran_orangutan, Chimpanzee_feces, Red_river, Reticulated_giraffe, feces_clone, Horse_feces, Trancaspian_Urial, Angola_Colobus, Okapi_feces, Western_lowland, Microbial_structure, Black-handed_Spider, Asiatic_elephant, Topographical_and, feces_adult, Francois_Langur, Rock_hyrax, inhabiting_epithelial, proof_spatial, Flying_Fox, P…	Streptococcus (Streptococcaceae, uncultured_bacterium, ), uncultured (Ruminococcaceae, uncultured_bacterium, uncultured_Ruminococcaceae, uncultured_Firmicutes, uncultured_Oscillospira, uncultured_rumen, ), Sarcina (Clostridiaceae, uncultured_bacterium, ), Anaerostipes (Lachnospiraceae, uncultured_bacterium, ), Clostridium (Clostridiaceae, uncultured_bacterium, ), Oscillibacter (Ruminococcaceae, u…
6955_5_5	Clostridium_Cluster_IV_5_5	Clostridium_Cluster_IV (Uncultured_bacterium, ),	Oscillospira (Ruminococcaceae, intestinal_microbiota, mouse_cecum, -feed_administered, Salmonella_typhimurium, isolate_AN1045AN1045, swine_intestine, Oscillibacter_valericigenes, human_fecal, IMSNU_40025	uncultured (Ruminococcaceae, uncultured_bacterium, Oscillibacter_sp., human_gut, ), Oscillibacter (Ruminococcaceae, uncultured_bacterium, Clostridium_sp., Oscillibacter_valericigenes, Lactobacillales_bacterium, uncultured_Bacilli, uncultured_Clostridiales, ), Blautia (Lachnospiraceae, uncultured_bacterium, ), S24-7 (Bacteroidales, uncultured_bacterium, ), IncertaeSedis (Ruminococcaceae, unculture…
6955_5_6	Clostridium_Cluster_IV_5_6	Clostridium_Cluster_IV (Uncultured_bacterium, ), Clostridium_Cluster_XIV (Uncultured_bacterium, ), Fusobacteriaceae (Fusobacterium._, Fusobacterium_naviforme, Clostridium_rectum, Fusobacterium_varium, Fusobacterium_gonidoformans, Fusobacterium_mortiferum, Fusobacterium_necrogenes, Fusobacterium_nucleatum, Fusobacterium_necrophorum, Fusobacterium_russii, ),	Faecalibacterium (Ruminococcaceae, Synecology_primary, Topographical_and, ), Fusobacterium (Fusobacteriaceae, Fusobacterium_equinum, Human_Oral, Fusobacterium_ulcerans, Prokaryotic_structure, Fusobacterium_necrophorum, Microbiological_immunological, examined_methods, and_prevalence, Fusobacterium_periodonticum, Fusobacterium_subsp., Topographical_and, Fusobacterium_sp., Clostridium_rectum, bottle…	Cetobacterium (Fusobacteriaceae, uncultured_bacterium, ), uncultured (Lachnospiraceae, uncultured_bacterium, uncultured_Lachnospiraceae, uncultured_Firmicutes, uncultured_rumen, ), Fusobacterium (Fusobacteriaceae, Fusobacterium_periodonticum, uncultured_bacterium, Filifactor_alocis, Fusobacterium_gonidiaformans, Fusobacterium_ulcerans, Clostridium_rectum, Fusobacterium_sp., Fusobacterium_varium, …
6955_5_7	Clostridium_Cluster_IV_5_7	Clostridium_Cluster_IV (Uncultured_bacterium, ),	Clostridium (Clostridiaceae, Microbiomic_intestine, and_prevalence, Clostridium_uliginosum, Clostridium_perfringens, Clostridium_vincentii, Topographical_and, Microbial_responsive, feces_clone, Human_gut, Synecology_primary, Clostridium_saccharobutylicum, Clostridium_sp., Effect_Diet, ), Coprococcus (Lachnospiraceae, Synecology_primary, ), Butyrivibrio (Lachnospiraceae, inhabiting_epithelial, Mic…	Pseudobutyrivibrio (Lachnospiraceae, uncultured_bacterium, ), VC2.1Bac22 (Bacteroidetes, uncultured_bacterium, ), Catabacter (Lachnospiraceae, uncultured_Firmicutes, ), uncultured (Ruminococcaceae, uncultured_compost, uncultured_bacterium, uncultured_Ruminococcaceae, uncultured_Firmicutes, uncultured_Clostridiales, uncultured_rumen, ), Papillibacter (Ruminococcaceae, uncultured_bacterium, uncultu…
6955_5_8	Clostridium_Cluster_IV_5_8	Clostridium_Cluster_IV (Uncultured_bacterium, ),	Cetobacterium (Fusobacteriaceae, zebrafish_digestive, ), Kosmotoga (Thermotogaceae, Effects_chemical, ), Ruminococcus (Ruminococcaceae, metagenomics_random, western_lowland, rumen_clone, Synecology_primary, ), Eubacterium (Ruminococcaceae, swine_intestine, human_fecal, feces_adult, cecal_contents, human_stool, Pervasive_effects, Diets_enriched, Innate_immunity, ),	uncultured (Ruminococcaceae, uncultured_Coriobacteriaceae, uncultured_bacterium, uncultured_rumen, ), Hydrogenoanaerobacterium (Ruminococcaceae, uncultured_bacterium, iron-reducing_bacterium, ), IncertaeSedis (Ruminococcaceae, uncultured_bacterium, ), Anaerotruncus (Ruminococcaceae, uncultured_bacterium, ), Ruminococcus (Ruminococcaceae, uncultured_bacterium, uncultured_rumen, ), Fusobacteriaceae…
6955_5_9	Clostridium_Cluster_IV_5_9	Clostridium_Cluster_IV (Uncultured_bacterium, ), Clostridium_cluster_III (Uncultured_bacterium, ),	Anaerofilum (Ruminococcaceae, stratum_sewage, Anaerofilum_pentosovorans, ), Ruminococcus (Ruminococcaceae, inhabiting_epithelial, ), Faecalibacterium (Ruminococcaceae, Synecology_primary, Topographical_and, human_fecal, feces_adult, ), Ethanoligenens (Ruminococcaceae, termite_gut, Effects_Geographic, ),	uncultured (Ruminococcaceae, uncultured_bacterium, uncultured_Clostridiaceae, bacterium_ic1340, uncultured_Ruminococcaceae, uncultured_Firmicutes, Clostridiaceae_bacterium, bacterium_ic1337, uncultured_rumen, ), Fibrobacter (Fibrobacteraceae, uncultured_bacterium, ), Subdoligranulum (Ruminococcaceae, uncultured_bacterium, ), IncertaeSedis (Ruminococcaceae, uncultured_bacterium, uncultured_rumen, …
6955_5_10	Clostridium_Cluster_IV_5_10	Clostridium_Cluster_IV (Uncultured_bacterium, ),	Adlercreutzia (Coriobacteriaceae, Fecal_Wild, ),	Barnesiella (Porphyromonadaceae, uncultured_bacterium, ), B38 (Gammaproteobacteria, uncultur_ed, ), uncultured (Ruminococcaceae, uncultured_bacterium, human_gut, ), IncertaeSedis (Ruminococcaceae, uncultured_bacterium, ), Enterorhabdus (Coriobacteriaceae, metagenome_sequence, uncultured_bacterium, ), Faecalibacterium (Ruminococcaceae, uncultured_bacterium, ),
6955_5_11	Clostridium_Cluster_IV_5_11	Clostridium_Cluster_IV (Uncultured_bacterium, ),	Eubacterium (Ruminococcaceae, Diets_enriched, ), Ethanoligenens (Ruminococcaceae, Diveristy_Seawater, ),	uncultured (Ruminococcaceae, uncultured_bacterium, uncultured_Ruminococcaceae, uncultured_Firmicutes, uncultured_rumen, ), IncertaeSedis (Ruminococcaceae, uncultured_bacterium, uncultured_rumen, ), Catenibacterium (Erysipelotrichaceae, uncultured_bacterium, ), Anaerotruncus (Ruminococcaceae, uncultured_bacterium, ), Ruminococcus (Ruminococcaceae, uncultured_bacterium, ), Faecalibacterium (Ruminoc…
6955_5_12	Clostridium_Cluster_IV_5_12	Clostridium_Cluster_IV (Ruminococcus_bromii, ),	Ruminococcus (Ruminococcaceae, Topographical_and, Ruminococcus_bromii, ), Faecalibacterium (Ruminococcaceae, human_fecal, feces_adult, ), Eubacterium (Ruminococcaceae, feces_adult, ),	uncultured (Ruminococcaceae, uncultured_bacterium, ), Subdoligranulum (Ruminococcaceae, uncultured_bacterium, ), Ruminococcus (Ruminococcaceae, uncultured_bacterium, Ruminococcus_bromii, ), Faecalibacterium (Ruminococcaceae, uncultured_bacterium, ),
6955_5_13	Clostridium_Cluster_IV_5_13	Clostridium_Cluster_IV (Uncultured_bacterium, ),	Ruminococcus (Ruminococcaceae, metagenomics_random, feces_adult, ), Eubacterium (Ruminococcaceae, metagenomics_random, ),	Barnesiella (Porphyromonadaceae, uncultured_bacterium, ), uncultured (Ruminococcaceae, uncultured_bacterium, ), Collinsella (Coriobacteriaceae, uncultured_bacterium, ), IncertaeSedis (Ruminococcaceae, uncultured_bacterium, uncultured_rumen, ), Allobaculum (Erysipelotrichaceae, uncultured_bacterium, ), Anaerotruncus (Ruminococcaceae, uncultured_bacterium, ), Ruminococcus (Ruminococcaceae, uncultur…
6955_5_14	Clostridium_Cluster_IV_5_14	Clostridium_Cluster_IX (Megamonas_hypermegale, ), Clostridium_Cluster_IV (Uncultured_bacterium, Butyrate-producing_bacterium, ), Clostridium_cluster_I (Clostridium_fallax, Clostridium_septicum, ),	Selenomonas (Veillonellaceae, Selenomonas_noxia, Profiles_Root, Aspects_Oral, Topographical_and, biofilm_incipient, occupant_source, Survey_Approach, Interindividual_healthy, Microbiological_immunological, ), Syntrophomonas (Syntrophomonadaceae, Microbial_Responsible, and_RFLP, Temperature_dependent, Pelospora_glutarica, Impact_changing, Evidence_syntrophic, Towards_definition, ), Clostridium (Cl…	OPB41 (Actinobacteria, uncultured_bacterium, ), Selenomonas (Veillonellaceae, Selenomonas_dianae, Selenomonas_noxia, uncultured_Selenomonas, uncultured_bacterium, Selenomonas_artemidis, Selenomonas_sp., ), Acinetobacter (Moraxellaceae, uncultured_bacterium, ), Centipeda (Veillonellaceae, uncultured_Selenomonas, ), Syntrophomonadaceae (Clostridiales, uncultured_Firmicutes, ), Syntrophomonas (Syntr…
6955_5_15	Clostridium_Cluster_IV_5_15	UnculturedbacteriumcloneEldhufec32116SribosomalRNAgene,partialsequence. (Uncultured_bacterium, ),	Clostridium (Clostridiaceae, mouse_cecum, giant_panda, ),	Clostridium (Clostridiaceae, uncultured_bacterium, ),
6955_5_16	Clostridium_Cluster_IV_5_16	Clostridium_Cluster_IV (Uncultured_bacterium, ),	Caldilinea (Caldilineaceae, Efficient_polyhydroxyalkanoates, ), Clostridium (Clostridiaceae, Microbial_responsive, ),	Veillonellaceae (Clostridiales, uncultured_bacterium, ), uncultured (Ruminococcaceae, uncultured_bacterium, Selenomonas_sp., uncultured_Ruminococcaceae, uncultured_rumen, ), Clostridium (Clostridiaceae, uncultured_bacterium, uncultured_Clostridiales, ), Butyrivibrio (Lachnospiraceae, uncultured_Lachnospiraceae, ), IncertaeSedis (Lachnospiraceae, uncultured_bacterium, ), Acetitomaculum (Lachnospir…
6955_5_17	Clostridium_Cluster_IV_5_17	Clostridium_Cluster_IV (Uncultured_bacterium, ), Uncultured_clostridiales_I-A (Uncultured_bacterium, ),	Clostridium (Clostridiaceae, Diets_enriched, ), Faecalibacterium (Ruminococcaceae, feces_adult, ),	Barnesiella (Porphyromonadaceae, uncultured_rumen, ), uncultured (Lachnospiraceae, uncultured_compost, uncultured_bacterium, iron-reducing_bacterium, uncultured_Firmicutes, Mitsuokella_sp., uncultured_Clostridiales, uncultured_rumen, ), Clostridium (Clostridiaceae, uncultured_bacterium, ), Subdoligranulum (Ruminococcaceae, uncultured_bacterium, ), RFP12gutgroup (Lentisphaeria, uncultured_bacteriu…
6955_5_18	Clostridium_Cluster_IV_5_18	Clostridium_Cluster_IV (Uncultured_bacterium, ),	Oscillospira (Ruminococcaceae, red_kangaroo, metagenomics_random, Red_Kangaroo, bighorn_sheep, Chicken_intestinal, Speke's_gazelle, feces_clone, Ring-tailed_lemur, Effect_Diet, francois_langur, bovine_microbiota, feces_adult, Francois_Langur, cecal_contents, trancaspain_urial, inhabiting_epithelial, Pervasive_effects, Diets_enriched, Innate_immunity, hamadryas_baboon, Hamadryas_Baboon, Argali_she…	Barnesiella (Porphyromonadaceae, uncultured_bacterium, ), uncultured (Ruminococcaceae, uncultured_bacterium, uncultured_Ruminococcaceae, uncultured_rumen, ), Oscillibacter (Ruminococcaceae, uncultured_bacterium, ), S24-7 (Bacteroidales, uncultured_bacterium, ), IncertaeSedis (Ruminococcaceae, uncultured_bacterium, ), Allobaculum (Erysipelotrichaceae, uncultured_bacterium, ), Catenibacterium (Erys…
6955_5_19	Clostridium_Cluster_IV_5_19
6955_5_20	Clostridium_Cluster_IV_5_20
6955_5_21	Clostridium_Cluster_IV_5_21	Clostridium_Cluster_IV (Uncultured_bacterium, ),	Selenomonas (Veillonellaceae, Selenomonas_genomosp., human_subgingival, ), Finegoldia (Clostridiales, Topographical_and, ), Clostridium (Lachnospiraceae, cecal_contents, Effect_Diet, feces_adult, ), Eubacterium (Lachnospiraceae, human_fecal, feces_adult, ), Blautia (Lachnospiraceae, human_fecal, ),	RC9gutgroup (Rikenellaceae, uncultured_bacterium, ), Finegoldia (FamilyXIIncertaeSedis, uncultured_bacterium, ), uncultured (Lachnospiraceae, uncultured_bacterium, Veillonellaceae_bacterium, Selenomonas_sp., uncultured_Ruminococcaceae, unidentified_rumen, uncultured_rumen, ), Blautia (Lachnospiraceae, uncultured_bacterium, ), S24-7 (Bacteroidales, uncultured_bacterium, ), IncertaeSedis (Ruminococ…
6955_5_22	Clostridium_Cluster_IV_5_22	Clostridium_Cluster_IV (Uncultured_bacterium, ),		uncultured (Ruminococcaceae, uncultured_bacterium, ), S24-7 (Bacteroidales, uncultured_bacterium, ),
6955_5_23	Clostridium_Cluster_IV_5_23	Clostridium_Cluster_IV (Faecalibacterium_prausnitzii, ),	Faecalibacterium (Ruminococcaceae, Faecalibacterium_prausnitzii, ),	Faecalibacterium (Ruminococcaceae, Faecalibacterium_prausnitzii, ),
6955_5_24	Clostridium_Cluster_IV_5_24	Clostridium_Cluster_IV (Uncultured_bacterium, ), Clostridium_Cluster_IX (Uncultured_bacterium, ), Uncultured_clostridiales_I-A (Uncultured_bacterium, ), Bacteroidaceae (Uncultured_bacterium, ), Clostridium_cluster_III (Uncultured_bacterium, ), Clostridium_cluster_I (Eubacterium_moniliforme, C.beijerinckii_(DSM791), Clostridium_butyricum, 16S_rRNA, Eubacterium_multiforme, Eubacterium_budayi, Uncul…	Sarcina (Clostridiaceae, Isolation_fiber, ), Clostridium (Clostridiaceae, Preterm_birth, Microbial_contents, Clostridium_sartagoforme, Clostridium_butyricum, Clostridium_sp., Microbial_during, Microbial_responsive, gradual_cooling, bottlenose_dolphin, proof_spatial, Microbial_intestinal, Fungal_and, Clostridium_roseum, Clostridium_paraputrificum, Towards_definition, Clostridium_quinii, and_functi…	Fastidiosipila (Ruminococcaceae, uncultured_bacterium, uncultured_Clostridium, ), Patulibacter (Patulibacteraceae, uncult_ured, ), Catabacter (Lachnospiraceae, uncultured_bacterium, ), uncultured (Ruminococcaceae, uncultured_bacterium, bacterium_enrichment, uncultured_rumen, ), Sarcina (Clostridiaceae, Sarcina_maxima, swine_fecal, uncultured_bacterium, uncultured_Clostridium, Sarcina_ventriculi, …
6955_5_25	Clostridium_Cluster_IV_5_25	Clostridium_Cluster_IV (Uncultured_bacterium, ),	Faecalibacterium (Ruminococcaceae, human_colonic, Synecology_primary, Effect_probiotics, human_fecal, Chicken_intestinal, ),	uncultured (Ruminococcaceae, uncultured_bacterium, ), SC-I-84 (Betaproteobacteria, uncultured_bacterium, uncultured_soil, ), Subdoligranulum (Ruminococcaceae, uncultured_bacterium, ), BD1-5 (Bacteria, uncultured_bacterium, ), Geobacter (Geobacteraceae, uncultured_deep-sea, ), Faecalibacterium (Ruminococcaceae, uncultured_bacterium, ),
6955_5_26	Clostridium_Cluster_IV_5_26	Clostridium_Cluster_IV (Uncultured_bacterium, ),	Ruminococcus (Ruminococcaceae, human_colonic, ),	uncultured (Lachnospiraceae, uncultured_bacterium, ), IncertaeSedis (Ruminococcaceae, uncultured_bacterium, ),
6955_5_27	Clostridium_Cluster_IV_5_27	Clostridium_Cluster_IV (Uncultured_bacterium, ),	Clostridium (Ruminococcaceae, metagenomics_random, Rumen_eubacterial, ),	uncultured (Ruminococcaceae, uncultured_bacterium, ), IncertaeSedis (Ruminococcaceae, uncultured_bacterium, uncultured_rumen, ),
6955_5_28	Clostridium_Cluster_IV_5_28	Clostridium_Cluster_IV (Clostridium_methylpentosum, ),	Clostridium (Ruminococcaceae, human_fecal, Effect_Diet, Clostridium_methylpentosum, ), Ruminococcus (Ruminococcaceae, Qinghai_Yak, western_lowland, ),	Fastidiosipila (Ruminococcaceae, uncultured_bacterium, uncultured_Clostridiales, ), uncultured (Ruminococcaceae, uncultured_bacterium, uncultured_Clostridium, uncultured_Clostridiaceae, uncultured_Ruminococcaceae, unidentified_rumen, uncultured_rumen, ), IncertaeSedis (Ruminococcaceae, uncultured_bacterium, Clostridium_methylpentosum, ), Catenibacterium (Erysipelotrichaceae, uncultured_bacterium,…
6956_1_1	Clostridium_Cluster_IX_1_1	Clostridium_Cluster_IX (Uncultured_bacterium, ),	Phascolarctobacterium (Veillonellaceae, adult_human, intestinal_microbiota, human_intestine, Crohn_adult, human_fecal, ),	uncultured (Ruminococcaceae, uncultured_bacterium, ), Phascolarctobacterium (Veillonellaceae, uncultured_bacterium, wallaby_gut, uncultured_Veillonellaceae, ),
6956_1_2	Clostridium_Cluster_IX_1_2	Clostridium_Cluster_IX (Uncultured_bacterium, ),	Dialister (Veillonellaceae, Aspects_Oral, Human_Oral, Dialister_invisus, Topographical_and, feces_adult, occupant_source, Interindividual_healthy, Pervasive_effects, Diets_enriched, Goeldi's_Marmoset, ),	uncultured (Veillonellaceae, uncultured_bacterium, ), Dialister (Veillonellaceae, uncultured_bacterium, Dialister_invisus, Dialister_succinatiphilus, uncultured_rumen, Dialister_sp., uncultured_compost, uncultured_Veillonellaceae, Dialister_propionicifaciens, ), IncertaeSedis (Peptostreptococcaceae, uncultured_bacterium, ), Dialistersp.oralcloneMCE7 (Dialister, 134_, ), Gardnerella (Bifidobacteri…
6956_1_3	Clostridium_Cluster_IX_1_3
6956_1_4	Clostridium_Cluster_IX_1_4
6956_1_5	Clostridium_Cluster_IX_1_5
6956_1_6	Clostridium_Cluster_IX_1_6
6956_1_7	Clostridium_Cluster_IX_1_7
6956_1_8	Clostridium_Cluster_IX_1_8
6956_1_9	Clostridium_Cluster_IX_1_9
6956_1_10	Clostridium_Cluster_IX_1_10
6956_1_11	Clostridium_Cluster_IX_1_11
6956_1_12	Clostridium_Cluster_IX_1_12
6956_1_13	Clostridium_Cluster_IX_1_13
6956_1_14	Clostridium_Cluster_IX_1_14
6956_1_15	Clostridium_Cluster_IX_1_15
6956_1_16	Clostridium_Cluster_IX_1_16
6956_1_17	Clostridium_Cluster_IX_1_17
6956_1_18	Clostridium_Cluster_IX_1_18
6956_1_19	Clostridium_Cluster_IX_1_19
6956_1_20	Clostridium_Cluster_IX_1_20
6956_1_21	Clostridium_Cluster_IX_1_21
6956_1_22	Clostridium_Cluster_IX_1_22
6956_1_23	Clostridium_Cluster_IX_1_23
6956_1_24	Clostridium_Cluster_IX_1_24
6956_1_25	Clostridium_Cluster_IX_1_25
6956_1_26	Clostridium_Cluster_IX_1_26
6956_1_27	Clostridium_Cluster_IX_1_27
6956_1_28	Clostridium_Cluster_IX_1_28
6956_1_29	Clostridium_Cluster_IX_1_29
6956_1_30	Clostridium_Cluster_IX_1_30
6956_1_31	Clostridium_Cluster_IX_1_31
6956_1_32	Clostridium_Cluster_IX_1_32
6956_1_33	Clostridium_Cluster_IX_1_33
6956_1_34	Clostridium_Cluster_IX_1_34
6956_1_35	Clostridium_Cluster_IX_1_35
6956_1_36	Clostridium_Cluster_IX_1_36
6956_1_37	Clostridium_Cluster_IX_1_37
6956_1_38	Clostridium_Cluster_IX_1_38
6956_1_39	Clostridium_Cluster_IX_1_39
6956_1_40	Clostridium_Cluster_IX_1_40
6956_1_41	Clostridium_Cluster_IX_1_41
6956_1_42	Clostridium_Cluster_IX_1_42
6956_1_43	Clostridium_Cluster_IX_1_43
6956_1_44	Clostridium_Cluster_IX_1_44
6956_1_45	Clostridium_Cluster_IX_1_45
6956_1_46	Clostridium_Cluster_IX_1_46
6956_1_47	Clostridium_Cluster_IX_1_47
6956_1_48	Clostridium_Cluster_IX_1_48
6956_1_49	Clostridium_Cluster_IX_1_49
6956_1_50	Clostridium_Cluster_IX_1_50
6956_1_51	Clostridium_Cluster_IX_1_51
6956_1_52	Clostridium_Cluster_IX_1_52
6956_1_53	Clostridium_Cluster_IX_1_53
6956_1_54	Clostridium_Cluster_IX_1_54
6956_1_55	Clostridium_Cluster_IX_1_55
6956_1_56	Clostridium_Cluster_IX_1_56
6956_1_57	Clostridium_Cluster_IX_1_57
6956_1_58	Clostridium_Cluster_IX_1_58
6956_1_59	Clostridium_Cluster_IX_1_59
6956_1_60	Clostridium_Cluster_IX_1_60
6956_1_61	Clostridium_Cluster_IX_1_61
6956_1_62	Clostridium_Cluster_IX_1_62
6956_1_63	Clostridium_Cluster_IX_1_63	Clostridium_Cluster_IX (Uncultured_bacterium, ),		Succiniclasticum (Veillonellaceae, uncultured_bacterium, ),
6956_1_64	Clostridium_Cluster_IX_1_64	Clostridium_Cluster_IX (Uncultured_bacterium, ),	Dialister (Veillonellaceae, intestinal_microbiota, Sumatran_orangutan, human_sigmoid, Microbial_Ecology, Predominant_role, Metagenomic_gut, occupant_source, rumen_clone, mucosal_biopsies, bonobo_feces, Microbes_on, dog_colon, Western_lowland, swine_intestine, rumen_fluid, Topographical_and, human_fecal, Allisonella_histaminiformans, feces_adult, western_lowland, hamadryas_baboon, ),	uncultured (Veillonellaceae, uncultured_bacterium, ), Allisonella (Veillonellaceae, uncultured_bacterium, Allisonella_histaminiformans, ), Dialister (Veillonellaceae, uncultured_bacterium, ),
6956_1_65	Clostridium_Cluster_IX_1_65
6956_1_66	Clostridium_Cluster_IX_1_66
6956_1_67	Clostridium_Cluster_IX_1_67
6956_1_68	Clostridium_Cluster_IX_1_68
6956_1_69	Clostridium_Cluster_IX_1_69
6956_1_70	Clostridium_Cluster_IX_1_70
6956_1_71	Clostridium_Cluster_IX_1_71
6956_1_72	Clostridium_Cluster_IX_1_72
6956_1_73	Clostridium_Cluster_IX_1_73
6956_1_74	Clostridium_Cluster_IX_1_74
6956_1_75	Clostridium_Cluster_IX_1_75
6956_1_76	Clostridium_Cluster_IX_1_76
6956_1_77	Clostridium_Cluster_IX_1_77	Clostridium_Cluster_IX (Veillonella_dispar, Veillonella_parvula, Veillonella_atypica, ),	Veillonella (Veillonellaceae, Veillonella_dispar, Survey_Approach, Veillonella_parvula, Human_Oral, Interindividual_healthy, microbiota_human, Heterogeneity_vaginal, Topographical_and, ),	Streptococcus (Streptococcaceae, Streptococcus_sp., ), Veillonella (Veillonellaceae, uncultured_bacterium, Veillonella_rogosae, uncultured_Veillonella, Veillonella_dispar, Veillonella_parvula, Veillonella_sp., Veillonella_atypica, Veillonella_denticariosi, ),
6956_1_78	Clostridium_Cluster_IX_1_78	Clostridium_Cluster_IX (D.pneumosintes_16S, ),	Dialister (Veillonellaceae, Survey_Approach, Noma_subgingival, Topographical_and, human_fecal, Dialister_pneumosintes, ),	Veillonellaceae (Clostridiales, Dialister_sp., ), Dialister (Veillonellaceae, uncultured_Dialister, Dialister_pneumosintes, ),
6956_1_79	Clostridium_Cluster_IX_1_79	Clostridium_Cluster_IX (M.multiacidus_16S, ),	Mitsuokella (Veillonellaceae, human_sigmoid, receiving_river, human_rectum, Predominant_role, Goeldi's_marmoset, Metagenomic_gut, human_ascending, Mitsuokella_multacida, human_transverse, equine_gastrointestinal, human_descending, river_and, human_fecal, Mitsuokella_jalaludinii, red_river, human_stool, human_cecum, Pervasive_effects, Mitsuokella_sp., ),	Mitsuokellasp.DJF (Mitsuokella, RR21_, VR02k1_, ), Moryella (Lachnospiraceae, uncultured_bacterium, ), uncultured (Veillonellaceae, uncultured_bacterium, ), Solobacterium (Erysipelotrichaceae, uncultured_bacterium, ), S24-7 (Bacteroidales, uncultured_bacterium, ), Ruminococcus (Ruminococcaceae, uncultured_bacterium, ), Mitsuokella (Veillonellaceae, uncultured_bacterium, Mitsuokella_multacida, bac…
6956_1_80	Clostridium_Cluster_IX_1_80	Clostridium_Cluster_IX (Uncultured_bacterium, ),		uncultured (Veillonellaceae, uncultured_bacterium, ),
6956_1_81	Clostridium_Cluster_IX_1_81
6956_1_82	Clostridium_Cluster_IX_1_82
6956_1_83	Clostridium_Cluster_IX_1_83
6956_1_84	Clostridium_Cluster_IX_1_84
6956_1_85	Clostridium_Cluster_IX_1_85
6956_1_86	Clostridium_Cluster_IX_1_86
6956_1_87	Clostridium_Cluster_IX_1_87
6956_1_88	Clostridium_Cluster_IX_1_88
6956_1_89	Clostridium_Cluster_IX_1_89
6956_1_90	Clostridium_Cluster_IX_1_90	Clostridium_Cluster_IX (Selenomonas_ruminantium, ),	Selenomonas (Veillonellaceae, cow_rumen, metagenomics_random, Selenomonas_sp., swine_intestine, Rumen_eubacterial, rumen_fluid, Selenomonas_ruminantium, inhabiting_epithelial, rumen_clone, Synecology_primary, ),	Selenomonas (Veillonellaceae, uncultured_bacterium, Selenomonas_sp., Selenomonas_bovis, Selenomonas_lipolytica, uncultured_rumen, Selenomonas_ruminantium, unidentified_, bacterium_mpn-isolate, unidentified_rumen, ), VeillonellaceaebacteriumDJF (uncultured, CR19_, ), Selenomonassp.DJF (Selenomonas, CR90_, ), uncultured (Veillonellaceae, swine_fecal, uncultured_bacterium, uncultured_rumen, ), Papil…
6956_1_91	Clostridium_Cluster_IX_1_91
6956_1_92	Clostridium_Cluster_IX_1_92
6956_1_93	Clostridium_Cluster_IX_1_93
6956_1_94	Clostridium_Cluster_IX_1_94
6956_1_95	Clostridium_Cluster_IX_1_95
6956_1_96	Clostridium_Cluster_IX_1_96
6956_1_97	Clostridium_Cluster_IX_1_97
6956_1_98	Clostridium_Cluster_IX_1_98
6956_2_1	Clostridium_Cluster_IX_2_1	Clostridium_Cluster_IX (Uncultured_bacterium, ),	Phascolarctobacterium (Veillonellaceae, adult_human, Crohn_adult, ),	Phascolarctobacterium (Veillonellaceae, uncultured_bacterium, ),
6956_2_2	Clostridium_Cluster_IX_2_2	Clostridium_Cluster_IX (Uncultured_bacterium, ),	Dialister (Veillonellaceae, Aspects_Oral, human_sigmoid, human_intestine, human_rectum, Human_Oral, Dialister_invisus, human_ascending, Metagenomic_gut, sequencing_libraries, human_transverse, human_intestinal, human_descending, human_fecal, Topographical_and, feces_adult, human_stool, human_cecum, Interindividual_healthy, Pervasive_effects, ),	Dialister (Veillonellaceae, uncultured_bacterium, Dialister_invisus, uncultured_Veillonellaceae, ), IncertaeSedis (Peptostreptococcaceae, uncultured_bacterium, ), Gardnerella (Bifidobacteriaceae, uncultu_red, ),
6956_2_3	Clostridium_Cluster_IX_2_3	Clostridium_Cluster_IX (Megasphaera_elsdenii, ),	Megasphaera (Veillonellaceae, and_its, dairy_cow, Megasphaera_elsdenii, variation_fecal, Predominant_role, Metagenomic_gut, Microbiome_neonatal, Goeldi's_marmoset, banteng_feces, rumen_clone, Indian_rhinoceros, ),	Dialister (Veillonellaceae, uncultured_bacterium, ), Megasphaera (Veillonellaceae, uncultured_bacterium, Megasphaera_elsdenii, ),
6956_2_4	Clostridium_Cluster_IX_2_4	Clostridium_Cluster_IX (Megamonas_hypermegale, ),	Megamonas (Veillonellaceae, intestinal_microbiota, Megamonas_hypermegale, pre-adolescent_turkey, ),	Megamonas (Veillonellaceae, Megamonas_hypermegale, uncultured_bacterium, ), Faecalibacterium (Ruminococcaceae, uncultured_bacterium, ),
6956_2_5	Clostridium_Cluster_IX_2_5	Clostridium_Cluster_IX (Uncultured_bacterium, ),		Succiniclasticum (Veillonellaceae, uncultured_bacterium, ),
6956_2_6	Clostridium_Cluster_IX_2_6	Clostridium_Cluster_IX (Uncultured_bacterium, ),	Dialister (Veillonellaceae, dog_colon, human_sigmoid, rumen_fluid, human_fecal, ),	Allisonella (Veillonellaceae, uncultured_bacterium, ),
6956_2_7	Clostridium_Cluster_IX_2_7	Clostridium_Cluster_IX (Uncultured_bacterium, ),		uncultured (Peptococcaceae, uncultured_bacterium, ),
6956_2_8	Clostridium_Cluster_IX_2_8	Clostridium_Cluster_IX (Veillonella_atypica, ),	Veillonella (Veillonellaceae, and_resistance, carious_dentine, Topographical_and, human_distal, occupant_source, Survey_Approach, Microbial_Cystic, Pervasive_effects, Veillonella_atypica, sequencing_libraries, microbiota_human, Heterogeneity_vaginal, ),	Veillonella (Veillonellaceae, uncultured_bacterium, Veillonella_sp., Veillonella_atypica, uncultured_Veillonella, uncultured_Veillonellaceae, ),
6956_2_9	Clostridium_Cluster_IX_2_9	Clostridium_Cluster_IX (Uncultured_bacterium, ),	Peptococcus (Peptococcaceae, human_rectum, human_fecal, ),	Peptococcus (Peptococcaceae, uncultured_bacterium, ),
6956_2_10	Clostridium_Cluster_IX_2_10	Clostridium_Cluster_IX (D.pneumosintes_16S, ),	Dialister (Veillonellaceae, Survey_Approach, Noma_subgingival, Topographical_and, human_fecal, Dialister_pneumosintes, ),	Dialister (Veillonellaceae, uncultured_Dialister, Dialister_pneumosintes, ),
6956_2_11	Clostridium_Cluster_IX_2_11
6956_2_12	Clostridium_Cluster_IX_2_12		Mitsuokella (Veillonellaceae, Mitsuokella_multacida, Pervasive_effects, Mitsuokella_sp., ),	Mitsuokellasp.DJF (Mitsuokella, RR21_, ), Mitsuokella (Veillonellaceae, uncultured_bacterium, Mitsuokella_multacida, human_gut, ),
[truncated: 3,229 more rows]
